# Supplementary material for: Use of Composite Protein Database including Search Result Sequences for Mass Spectrometric Analysis of Cell Secretome
Source: PLoS One. 2015 Mar 30;10(3):e0121692. doi: 10.1371/journal.pone.0121692 (PMC4378925; doi:10.1371/journal.pone.0121692)
Supplement: S1 Table — (XLSX) [file pone.0121692.s003.xlsx]

## Sheet: S1 Table
S1 Table. The list of proteins identified from FBS analysis
Uniprot Acc. No.	Protein Name	FBSa)									DMEM			RPMI-1640			Colzani et al.c)	Villarreal et al.d)
		Search result parametersb)									in media	on surface of plate		in media	on surface of plate
		Score	Coverage (%)	# Proteins	# Unique Peptides	# Peptides	# PSMs	PSM ranking	% of PSM
P02769	Serum albumin	18429.3	0.7133	1	58	58	6167	1	31.2411		*			*			*	*
P12763	Alpha-2-HS-glycoprotein	7705.53	0.5933	1	13	13	2391	2	12.1125		*	*		*	*		*
G3X6N3	Serotransferrin	5755.16	0.6307	1	2	41	2034	3	10.304		*			*
Q29443	Serotransferrin	5747.48	0.6634	1	5	44	2025	4	10.2584		*			*			*	*
Q7SIH1	Alpha-2-macroglobulin	2664.98	0.5377	1	47	47	880	5	4.45795									*
Q3SZ57	Alpha-fetoprotein	2425.67	0.7049	1	29	29	806	6	4.08308		*			*			*	*
P34955	Alpha-1-antiproteinase	2228.56	0.3774	1	14	14	799	7	4.04762		*			*			*	*
Q2UVX4	Complement C3	793.01	0.342	2	34	34	281	8	1.42351								*	*
F1N5M2	Vitamin D-binding protein	732.84	0.6139	2	23	23	243	9	1.231		*							*
F1MNW4	Inter-alpha-trypsin inhibitor heavy chain H2	688.55	0.2484	1	12	12	224	10	1.13475
Q3T052	Inter-alpha-trypsin inhibitor heavy chain H4	619.28	0.3548	2	13	13	211	11	1.0689
Q58D62	Fetuin-B	586.09	0.3152	1	6	6	208	12	1.0537		*			*			*
Q9TTE1	Serpin A3-1	602.03	0.4769	3	10	13	205	13	1.0385
P28800	Alpha-2-antiplasmin	565.49	0.2236	1	7	7	180	14	0.911854								*
Q3SZV7	Hemopexin	566.67	0.4096	1	11	11	171	15	0.866261
P15497	Apolipoprotein A-I	472.42	0.4075	1	13	13	158	16	0.800405								*	*
Q3SZR3	Alpha-1-acid glycoprotein	442.98	0.3663	2	8	8	157	17	0.795339		*			*			*	*
Q2KJF1	Alpha-1B-glycoprotein	507.95	0.4473	1	10	10	151	18	0.764944		*			*
A2I7N0	Serpin A3-4	409.03	0.18	3	1	5	139	19	0.704154
P17690	Beta-2-glycoprotein 1	342.09	0.4754	1	11	11	126	20	0.638298		*			*	*		*	*
P00735	Prothrombin	315.11	0.3664	1	16	16	108	21	0.547112		*			*	*		*
P81187	Complement factor B	276.5	0.3732	1	15	15	100	22	0.506586
F1MI18	Uncharacterized protein	253.04	0.1779	2	12	12	88	23	0.445795
E1B726	Plasminogen	238.58	0.3436	2	4	17	83	24	0.420466
P06868	Plasminogen	222.43	0.3399	1	4	17	80	25	0.405268								*
Q3SZH5	Angiotensinogen	226.16	0.3986	1	9	9	79	26	0.400203								*
P01966	Hemoglobin subunit alpha	224.79	0.3873	1	4	4	77	27	0.390071		*
E1BH06	Uncharacterized protein	201.92	0.2292	2	15	20	69	28	0.349544					*	*
E1BNR0	Uncharacterized protein	187.59	0.085	1	19	19	66	29	0.334347
F1MNV5	Kininogen-1	201.92	0.3968	1	7	10	65	30	0.329281									*
P02081	Hemoglobin fetal subunit beta	201	0.4345	3	6	6	63	31	0.319149		*						*
F1MSZ6	Antithrombin-III	169.93	0.2839	2	7	7	61	32	0.309017									*
Q28085	Complement factor H	149.35	0.1893	2	4	12	52	33	0.263425								*
F1MMK9	Protein AMBP	143.49	0.1847	2	5	5	52	34	0.263425									*
A6QPQ2	Serpin A3-8	152.15	0.0526	1	1	1	50	35	0.253293
F1MYN5	Uncharacterized protein	147.41	0.2139	1	7	7	46	36	0.233029
Q3ZBS7	Uncharacterized protein	120.52	0.2164	1	6	6	44	37	0.222898		*			*	*		*	*
F1MMP5	Inter-alpha-trypsin inhibitor heavy chain H1	130.26	0.1567	2	7	7	43	38	0.217832
P01045	Kininogen-2	123.67	0.3102	2	7	10	42	39	0.212766								*
F1MC45	Complement factor H (Fragment)	121.36	0.2233	2	1	9	41	40	0.2077
P56652	Inter-alpha-trypsin inhibitor heavy chain H3	101.95	0.22	1	9	9	35	41	0.177305								*
Q95121	Pigment epithelium-derived factor	88.73	0.3149	1	7	7	34	42	0.172239								*
P81644	Apolipoprotein A-II	83.83	0.4	1	3	3	34	43	0.172239		*			*
P17697	Clusterin	93.19	0.2346	1	5	5	33	44	0.167173								*
A2I7N2	Serpin A3-6	96.13	0.1401	1	1	3	32	45	0.162107
P02453	Collagen alpha-1(I) chain	100.46	0.0636	1	5	5	29	46	0.14691
Q3SYR0	Serpin peptidase inhibitor, clade A (Alpha-1 antiproteinase, antitrypsin), member 7	78.65	0.1411	2	3	3	29	47	0.14691
Q05443	Lumican	65.5	0.1842	1	3	3	26	48	0.131712								*
A6QPP2	SERPIND1 protein	78.06	0.2681	1	6	6	25	49	0.126646
P60712	Actin, cytoplasmic 1	64.65	0.2667	3	5	5	22	50	0.111449
F1N1I6	Gelsolin	60.03	0.2074	3	7	7	22	51	0.111449
F1N4M7	Uncharacterized protein	58.3	0.1133	1	4	4	22	52	0.111449
F1N045	Complement component C7	69.53	0.1459	2	8	8	21	53	0.106383
F1MD83	Platelet factor 4	61.85	0.2034	1	1	1	20	54	0.101317		*			*				*
E1BMJ0	Uncharacterized protein	53.53	0.1325	1	1	3	19	55	0.0962513
P50448	Factor XIIa inhibitor	49.63	0.1325	1	1	3	19	56	0.0962513								*
Q2KJC7	Periostin variant 7	48.34	0.1592	2	6	6	18	57	0.0911854								*
Q2KIT0	Protein HP-20 homolog	52.63	0.2094	1	2	2	17	58	0.0861196
A7E3W2	Galectin-3-binding protein	36.51	0.1117	1	3	3	15	59	0.0759878
B8Y9S9	Embryo-specific fibronectin 1 transcript variant	35.32	0.0507	4	6	6	13	60	0.0658561
F1MY85	Complement C5a anaphylatoxin	35.16	0.0727	1	6	6	13	61	0.0658561
A2I7N3	Serpin A3-7	33.64	0.1295	1	5	5	13	62	0.0658561
F1MNL7	Uncharacterized protein	31.96	0.17	4	1	1	12	63	0.0607903
E1BFN5	Uncharacterized protein (Fragment)	33.18	0.1121	1	1	4	11	64	0.0557244
E1BCW0	Uncharacterized protein (Fragment)	29.06	0.1414	1	2	2	10	65	0.0506586
Q9N2I2	Plasma serine protease inhibitor	23.39	0.198	1	4	4	10	66	0.0506586								*
F1MTZ9	Cartilage oligomeric matrix protein	31.57	0.1576	2	4	4	9	67	0.0455927
O46375	Transthyretin	24.81	0.4354	1	4	4	9	68	0.0455927					*
F1MVK1	Uncharacterized protein (Fragment)	24.07	0.0778	2	1	6	9	69	0.0455927
F1MYN1	Uncharacterized protein (Fragment)	20.85	0.0139	1	1	1	9	70	0.0455927
F1N076	Uncharacterized protein	24.61	0.0636	1	3	3	8	71	0.0405268
E1B8W3	Uncharacterized protein	17.95	0.0158	1	1	1	8	72	0.0405268
P51749	CD40 ligand	17.13	0.0613	2	1	1	8	73	0.0405268
E1BHY6	Uncharacterized protein	22.35	0.1022	1	2	2	7	74	0.035461		*			*	*
F1MH40	Uncharacterized protein	20.36	0.3625	2	4	4	7	75	0.035461
F1MIE6	Cation-independent mannose-6-phosphate receptor	18.27	0.0396	2	4	4	7	76	0.035461
F1MPH3	Thyroglobulin	17.72	0.0516	2	6	6	7	77	0.035461
E1B805	Uncharacterized protein (Fragment)	16.27	0.0376	1	3	3	7	78	0.035461
P07224	Vitamin K-dependent protein S	15.59	0.0933	1	3	3	7	79	0.035461								*
Q3Y5Z3	Adiponectin	21.27	0.175	1	2	2	6	80	0.0303951								*
G3MYZ3	Uncharacterized protein	18.06	0.1738	1	4	4	6	81	0.0303951
F1MH27	Acidic mammalian chitinase	16.24	0.1165	2	3	3	6	82	0.0303951
A2I7N1	Serpin A3-5	16.02	0.09	2	1	2	6	83	0.0303951
A8YXZ2	C8G protein	14.9	0.0886	1	1	1	6	84	0.0303951								*
Q3MHN2	Complement component C9	16.44	0.0894	1	2	2	5	85	0.0253293								*
F1MX87	Uncharacterized protein	16.01	0.0934	1	2	2	5	86	0.0253293
F1N3A1	Thrombospondin-1	15.51	0.0658	2	3	3	5	87	0.0253293
E1BI82	Uncharacterized protein	15.28	0.1077	1	3	3	5	88	0.0253293
A6QP30	CPN2 protein	13.51	0.0328	1	1	1	5	89	0.0253293								*
P00745	Vitamin K-dependent protein C (Fragment)	13.22	0.0526	1	1	1	5	90	0.0253293								*
G3N0V0	Uncharacterized protein (Fragment)	11.23	0.0583	1	2	2	4	91	0.0202634
G3MXG6	Uncharacterized protein (Fragment)	9.72	0.3453	1	2	2	4	92	0.0202634
G5E513	Uncharacterized protein (Fragment)	9.61	0.0481	1	1	1	4	93	0.0202634
G3N3Q3	Uncharacterized protein	9.41	0.1438	1	1	1	4	94	0.0202634
F1N0R5	von Willebrand factor	8.82	0.015	2	2	2	4	95	0.0202634
F1MTT3	Coagulation factor XII	11.82	0.0294	2	1	1	3	96	0.0151976
Q2KIS7	Tetranectin	9.21	0.2426	1	2	2	3	97	0.0151976		*			*			*
E1BF81	Corticosteroid-binding globulin	8.57	0.0495	1	1	1	3	98	0.0151976
P19034	Apolipoprotein C-II	8.21	0.2376	1	1	1	3	99	0.0151976
A5PJ69	SERPINA10 protein	8.02	0.1106	1	3	3	3	100	0.0151976								*
F1N455	Dipeptidyl peptidase 1	7.92	0.0886	2	2	2	3	101	0.0151976
Q28107	Coagulation factor V	7.74	0.0077	1	1	1	3	102	0.0151976								*	*
F1MZQ6	Uncharacterized protein (Fragment)	7.72	0.0951	1	1	1	3	103	0.0151976
F1MVP0	Uncharacterized protein (Fragment)	7.69	0.0326	1	2	2	3	104	0.0151976
F1N3Q7	Apolipoprotein A-IV	7.48	0.1237	2	2	2	3	105	0.0151976
Q29437	Primary amine oxidase, liver isozyme	7.12	0.0223	1	1	1	3	106	0.0151976
P24627	Lactotransferrin	5.09	0.0311	1	1	2	3	107	0.0151976
P19035	Apolipoprotein C-III	6.25	0.1875	1	1	1	2	108	0.0101317		*			*
Q2KJ63	Plasma kallikrein	6.08	0.0818	1	2	2	2	109	0.0101317								*
P01888	Beta-2-microglobulin	5.64	0.3898	1	2	2	2	110	0.0101317
Q5E9Z2	Hyaluronan-binding protein 2	5.62	0.0323	1	1	1	2	111	0.0101317
Q03247	Apolipoprotein E	5.53	0.1171	1	2	2	2	112	0.0101317		*						*
E1BJK2	Uncharacterized protein	5.52	0.0511	1	1	1	2	113	0.0101317
Q2KIF2	Leucine-rich alpha-2-glycoprotein 1	5.52	0.1243	1	2	2	2	114	0.0101317
A5PKC2	SHBG protein	5.36	0.0524	1	1	1	2	115	0.0101317								*
P18902	Retinol-binding protein 4	5.22	0.0984	2	1	1	2	116	0.0101317
E1BH94	Uncharacterized protein (Fragment)	5.2	0.0935	1	2	2	2	117	0.0101317
Q3SWW8	Thrombospondin-4	5.11	0.0562	1	2	2	2	118	0.0101317								*
F1MLW8	Uncharacterized protein	5.07	0.0815	1	1	1	2	119	0.0101317
Q58CQ9	Pantetheinase	5.06	0.0392	1	2	2	2	120	0.0101317
Q58CS6	Intraflagellar transport protein 20 homolog	5.05	0.0897	1	1	1	2	121	0.0101317
F1MCF8	Uncharacterized protein	5	0.1453	2	2	2	2	122	0.0101317
Q3SZZ9	FGG protein	4.97	0.0805	2	2	2	2	123	0.0101317								*
P01035	Cystatin-C	4.82	0.1149	1	1	1	2	124	0.0101317
Q28065	C4b-binding protein alpha chain	4.38	0.0344	1	1	1	2	125	0.0101317
E1BI98	Uncharacterized protein	4.34	0.038	1	2	2	2	126	0.0101317									*
F1MBC5	Coagulation factor IX	3.92	0.0525	3	1	1	1	127	0.00506586
F1MER7	Uncharacterized protein (Fragment)	3.43	0.0073	1	1	1	1	128	0.00506586
Q2KIG3	Carboxypeptidase B2	3.34	0.0378	1	1	1	1	129	0.00506586								*
O62644	Leukocyte cell-derived chemotaxin-2	3.3	0.1457	1	1	1	1	130	0.00506586
G3N1W7	Tubulin beta-2B chain	3.25	0.0576	9	1	1	1	131	0.00506586
E1BDT3	Uncharacterized protein	3.23	0.0913	1	1	1	1	132	0.00506586
P02676	Fibrinogen beta chain	3.19	0.0342	2	1	1	1	133	0.00506586								*
E1BMG2	Uncharacterized protein	3.14	0.0076	1	1	1	1	134	0.00506586
G3N0B6	Uncharacterized protein	2.99	0.0283	1	1	1	1	135	0.00506586
F1MQ21	Uncharacterized protein (Fragment)	2.88	0.0201	1	1	1	1	136	0.00506586
Q2KJ39	Reticulocalbin-3	2.86	0.0884	1	1	1	1	137	0.00506586
F1MVS9	Uncharacterized protein	2.79	0.0234	1	1	1	1	138	0.00506586
A5PJE3	Fibrinogen alpha chain	2.78	0.0341	2	1	1	1	139	0.00506586								*
F1MJQ3	Uncharacterized protein	2.76	0.0313	2	1	1	1	140	0.00506586
G3N3E4	Uncharacterized protein	2.75	0.01	2	1	1	1	141	0.00506586
F1MKC4	Uncharacterized protein	2.74	0.0426	6	1	1	1	142	0.00506586
F1N7D7	Dystroglycan	2.68	0.0223	2	1	1	1	143	0.00506586
P12260	Coagulation factor XIII A chain (Fragment)	2.62	0.0859	2	1	1	1	144	0.00506586
A5PJI5	ATPase ASNA1	2.55	0.0718	1	1	1	1	145	0.00506586
F1MYX2	Uncharacterized protein	2.55	0.1064	1	1	1	1	146	0.00506586
P49907	Selenoprotein P	2.54	0.0821	1	1	1	1	147	0.00506586
E1B6Z5	Uncharacterized protein	2.51	0.0219	1	1	1	1	148	0.00506586
F1MGK9	Uncharacterized protein	2.46	0.0157	1	1	1	1	149	0.00506586
F1N0X0	Uncharacterized protein	2.45	0.0192	1	1	1	1	150	0.00506586
F1MUM1	Uncharacterized protein (Fragment)	2.45	0.0912	1	1	1	1	151	0.00506586
F1MPD1	Uncharacterized protein (Fragment)	2.44	0.0139	1	1	1	1	152	0.00506586
G1K1W5	Zinc finger C2HC domain-containing protein 1A	2.44	0.0967	2	1	1	1	153	0.00506586
Q2KIA9	Mitochondrial enolase superfamily member 1	2.44	0.0361	1	1	1	1	154	0.00506586
P00743	Coagulation factor X	2.42	0.0427	1	1	1	1	155	0.00506586								*
A4IFM3	Short-chain dehydrogenase/reductase family 9C member 7	2.4	0.0799	1	1	1	1	156	0.00506586
F1MM32	Uncharacterized protein	2.39	0.037	1	1	1	1	157	0.00506586
F1MBS3	Transforming growth factor-beta-induced protein ig-h3 (Fragment)	2.39	0.0605	1	1	1	1	158	0.00506586									*
F1MX86	Uncharacterized protein	2.37	0.0392	2	1	1	1	159	0.00506586
G3N369	Uncharacterized protein (Fragment)	2.34	0.0389	2	1	1	1	160	0.00506586
P02070	Hemoglobin subunit beta	2.33	0.131	1	1	1	1	161	0.00506586
F1MPF0	Uncharacterized protein (Fragment)	2.33	0.0075	1	1	1	1	162	0.00506586
E1BHB6	Uncharacterized protein	2.32	0.015	1	1	1	1	163	0.00506586
F1N2P8	Uncharacterized protein	2.32	0.0982	2	1	1	1	164	0.00506586
E1BIP6	Uncharacterized protein	2.28	0.1478	1	1	1	1	165	0.00506586
E1BA60	Uncharacterized protein	2.27	0.0489	1	1	1	1	166	0.00506586
F1MJZ4	Uncharacterized protein (Fragment)	2.24	0.0311	1	1	1	1	167	0.00506586
G5E5V0	Carboxypeptidase N catalytic chain	2.22	0.0455	2	1	1	1	168	0.00506586
Q2KIU3	Protein HP-25 homolog 2	2.21	0.0605	1	1	1	1	169	0.00506586
E1BH39	Uncharacterized protein	2.21	0.0346	1	1	1	1	170	0.00506586
Q1RML9	Phospholipase A2, group VII (Platelet-activating factor acetylhydrolase, plasma)	2.19	0.0495	2	1	1	1	171	0.00506586
P28801	Glutathione S-transferase P	2.16	0.0905	1	1	1	1	172	0.00506586
P42916	Collectin-43	2.16	0.0592	1	1	1	1	173	0.00506586
Q0VCX1	Complement C1s subcomponent	2.15	0.0276	2	1	1	1	174	0.00506586								*
A5PK77	SERPINA11 protein	2.15	0.0521	1	1	1	1	175	0.00506586								*
F1MXF5	Uncharacterized protein (Fragment)	2.15	0.0039	1	1	1	1	176	0.00506586
Q76LV2	Heat shock protein HSP 90-alpha	2.14	0.0205	1	1	1	1	177	0.00506586
Q2KIM2	ELL associated factor 2	2.13	0.0534	1	1	1	1	178	0.00506586
E1BPF2	Uncharacterized protein	2.12	0.0095	1	1	1	1	179	0.00506586
Q5I597	Betaine--homocysteine S-methyltransferase 1	2.11	0.0541	1	1	1	1	180	0.00506586
E1BJH3	Uncharacterized protein	2.09	0.0064	1	1	1	1	181	0.00506586
E1B735	Uncharacterized protein	2.08	0.0223	1	1	1	1	182	0.00506586
Q17R11	DAZ interacting protein 3, zinc finger	2.08	0.0177	1	1	1	1	183	0.00506586
A5D9E9	Complement component 1, r subcomponent	2.07	0.0241	1	1	1	1	184	0.00506586
Q2YDI2	Origin recognition complex subunit 4	2.07	0.0344	1	1	1	1	185	0.00506586
G3MYD9	Uncharacterized protein	2.05	0.0191	1	1	1	1	186	0.00506586
P22226	Cathelicidin-1	2.04	0.1226	1	1	1	1	187	0.00506586
E1B9U6	Uncharacterized protein	1.89	0.0125	1	1	1	1	188	0.00506586
Q2KIX7	Protein HP-25 homolog 1	1.7	0.0708	1	1	1	1	189	0.00506586
C1JZ66	Importin subunit alpha-8	1.58	0.0115	4	1	1	1	190	0.00506586
Q5BIS8	Deltex 2	1.5	0.0105	2	1	1	1	191	0.00506586
P02666	Beta-casein										*			*
G5E5H7	Uncharacterized protein										*			*
E1BIK4	Uncharacterized protein										*			*
F1N0I3	Coagulation factor V										*
G3MZ21	Uncharacterized protein													*
G3X7A5	Complement C3													*
G3X6Z1	Uncharacterized protein													*
P01030	Complement C4 (Fragments)														*
a) FBS (Gibco cat# 16000). FBS proteins were digested with trypsin and seperated by pI
b) Search result paramters of Proteome Discover (ver 1.4)
c) Colzani, M.; Waridel, P.; Laurent, J.; Faes, E.; Ruegg, C.; Quadroni, M. J Proteome Res 2009, 8, (10), 4779-4788.
d) Villarreal, L.; Mendez, O.; Salvans, C.; Gregori, J.; Baselga, J.; Villanueva, J. Mol Cell Proteomics 2013, 12, (5), 1046-60
