# Supplementary material for: Use of Composite Protein Database including Search Result Sequences for Mass Spectrometric Analysis of Cell Secretome
Source: PLoS One. 2015 Mar 30;10(3):e0121692. doi: 10.1371/journal.pone.0121692 (PMC4378925; doi:10.1371/journal.pone.0121692)
Supplement: S2 Table — (XLSX) [file pone.0121692.s004.xlsx]

## Sheet: S2 Table
S2 Table. Peptide-spectrum matches of Calu-1 secretome according to search databases
Spectral #	HuDB										HFDB											HBDB										Identicalness of Sequence			Identicalness of Organism
	Sequence	Protein Group Accessions	Organism	SpScore	q-Value	PEP	log PEP	XCorr	Ions Matched		Sequence	Protein Group Accessions	Organism	Major Contaminants	SpScore	q-Value	PEP	log PEP	XCorr	Ions Matched		Sequence	Protein Group Accessions	Organism	Major Contaminants	SpScore	q-Value	PEP	log PEP	XCorr	Ions Matched	H vs. HF	H vs. HB	HF vs. HB	H vs. HF	H vs. HB	HF vs. HB
1_10002	IQHSITAQDHQPTPDScIISMVVGQLK	H3BRV9	Homo sapiens	573.06	0	0.002738	2.56257	3.82874	26/104		IQHSITAQDHQPTPDScIISMVVGQLK	H3BRV9	Homo sapiens		573.06	0	1.737e-05	4.7602	3.82874	26/104		IQHSITAQDHQPTPDScIISMVVGQLK	H3BRV9	Homo sapiens		573.06	0	0.001234	2.90868	3.82874	26/104	TRUE	TRUE	TRUE	TRUE	TRUE	TRUE
1_10003	KcFIcNSQDPYHETLNPDSHLIENVVTTFAPNR	P07942	Homo sapiens	398.892	0	0.04743	1.32395	3.37971	27/128		KcFIcNSQDPYHETLNPDSHLIENVVTTFAPNR	P07942	Homo sapiens		398.892	0	0.004146	2.38237	3.37971	27/128		KcFIcNSQDPYHETLNPDSHLIENVVTTFAPNR	P07942	Homo sapiens		398.892	0	0.04357	1.36081	3.37971	27/128	TRUE	TRUE	TRUE	TRUE	TRUE	TRUE
1_10009	VVTPLSPPTNLHLEANPDTGVLTVSWER	P02751-14;P02751-7	Homo sapiens	661.938	0	0.001129	2.94731	3.09747	30/108		VVTPLSPPTNLHLEANPDTGVLTVSWER	P02751-14;P02751-7	Homo sapiens		661.938	0	8.17e-06	5.08778	3.09747	30/108		VVTPLSPPTNLHLEANPDTGVLTVSWER	P02751-14;P02751-7	Homo sapiens		661.938	0	0.002326	2.63339	3.09747	30/108	TRUE	TRUE	TRUE	TRUE	TRUE	TRUE
1_10013	ELDPTNMTYITNQAAVYFEK	F5H0T1	Homo sapiens	1010.28	0	0.0002406	3.6187	2.25015	20/38		ELDPTNMTYITNQAAVYFEK	F5H0T1	Homo sapiens		1010.28	0	1.589e-06	5.79888	2.25015	20/38		ELDPTNMTYITNQAAVYFEK	F5H0T1	Homo sapiens		1010.28	0	0.0007634	3.11725	2.25015	20/38	TRUE	TRUE	TRUE	TRUE	TRUE	TRUE
1_10018	HSQFIGYPITLFVEK	P07900	Homo sapiens	1020.73	0	0.00142	2.84771	2.31614	18/28		HSQFIGYPITLFVEK	P07900	Homo sapiens		1020.73	0	0.0001468	3.83327	2.31614	18/28		HSQFIGYPITLFVEK	P07900	Homo sapiens		1020.73	0	0.002985	2.52506	2.31614	18/28	TRUE	TRUE	TRUE	TRUE	TRUE	TRUE
1_10025	EALPSWLHWDSQSHTLEGLPLDTDKGVHYISVSATR	Q14118	Homo sapiens	358.899	0	0.0008327	3.07951	3.71127	25/140		EALPSWLHWDSQSHTLEGLPLDTDKGVHYISVSATR	Q14118	Homo sapiens		358.899	0	3.068e-05	4.51314	3.71127	25/140		EALPSWLHWDSQSHTLEGLPLDTDKGVHYISVSATR	Q14118	Homo sapiens		358.899	0	0.001682	2.77417	3.71127	25/140	TRUE	TRUE	TRUE	TRUE	TRUE	TRUE
1_10029	VVTPLSPPTNLHLEANPDTGVLTVSWER	P02751-14;P02751-7	Homo sapiens	389.327	0	0.001733	2.7612	2.96275	18/54		VVTPLSPPTNLHLEANPDTGVLTVSWER	P02751-14;P02751-7	Homo sapiens		389.327	0	1.072e-05	4.96981	2.96275	18/54		VVTPLSPPTNLHLEANPDTGVLTVSWER	P02751-14;P02751-7	Homo sapiens		389.327	0	0.001339	2.87322	2.96275	18/54	TRUE	TRUE	TRUE	TRUE	TRUE	TRUE
1_10032	DNFHGLAIFLDTYPNDETTER	D6RBV2	Homo sapiens	1183.23	0	0.00098	3.00877	2.14034	21/40		DNFHGLAIFLDTYPNDETTER	D6RBV2	Homo sapiens		1183.23	0	8.726e-07	6.05918	2.14034	21/40		DNFHGLAIFLDTYPNDETTER	D6RBV2	Homo sapiens		1183.23	0	0.0007286	3.13751	2.14034	21/40	TRUE	TRUE	TRUE	TRUE	TRUE	TRUE
1_10037	HLYTLDGGDIINALcFSPNR	J3KPE3	Homo sapiens	1086.05	0	0.0002855	3.54439	2.78632	20/38		HLYTLDGGDIINALcFSPNR	J3KPE3	Homo sapiens		1086.05	0	1.112e-06	5.9539	2.78632	20/38		HLYTLDGGDIINALcFSPNR	J3KPE3	Homo sapiens		1086.05	0	0.0001517	3.81901	2.78632	20/38	TRUE	TRUE	TRUE	TRUE	TRUE	TRUE
1_10038	NNVVSVNKEPVAEPDImATNGVVHVITNVLQPPANRPQER	G8JLA8	Homo sapiens	140.883	0.002	0.1702	0.76904	2.43017	21/156		NNVVSVNKEPVAEPDImATNGVVHVITNVLQPPANRPQER	G8JLA8	Homo sapiens		140.883	0.003	0.0897	1.04721	2.43017	21/156		NNVVSVNKEPVAEPDImATNGVVHVITNVLQPPANRPQER	G8JLA8	Homo sapiens		140.883	0.003	0.2051	0.688034	2.43017	21/156	TRUE	TRUE	TRUE	TRUE	TRUE	TRUE
1_10044	cFDHAAGTSYVVGETWEKPYQGWMMVDcTcLGEGSGR	P02751-14;P02751-7	Homo sapiens	242.953	0	0.01906	1.71988	2.60635	22/144		cFDHAAGTSYVVGETWEKPYQGWMMVDcTcLGEGSGR	P02751-14;P02751-7	Homo sapiens		242.953	0	0.002985	2.52506	2.60635	22/144		cFDHAAGTSYVVGETWEKPYQGWMMVDcTcLGEGSGR	P02751-14;P02751-7	Homo sapiens		242.953	0	0.02563	1.59125	2.60635	22/144	TRUE	TRUE	TRUE	TRUE	TRUE	TRUE
1_10048	GILGYTEHQVVSSDFNSDTHSSTFDAGAGIALNDHFVK	P04406-2	Homo sapiens	333.073	0	0.003773	2.42331	4.06365	29/148		GILGYTEHQVVSSDFNSDTHSSTFDAGAGIALNDHFVK	P04406-2	Homo sapiens		333.073	0	0.000221	3.65561	4.06365	29/148		GILGYTEHQVVSSDFNSDTHSSTFDAGAGIALNDHFVK	P04406-2	Homo sapiens		333.073	0	0.005118	2.2909	4.06365	29/148	TRUE	TRUE	TRUE	TRUE	TRUE	TRUE
1_10051	YEVSVYALKDTLTSRPAQGVVTTLENVSPPR	P02751-14;P02751-7	Homo sapiens	515.455	0	0.0006821	3.16615	2.8689	28/120		YEVSVYALKDTLTSRPAQGVVTTLENVSPPR	P02751-14;P02751-7	Homo sapiens		515.455	0	1.438e-05	4.84224	2.8689	28/120		YEVSVYALKDTLTSRPAQGVVTTLENVSPPR	P02751-14;P02751-7	Homo sapiens		515.455	0	0.001648	2.78304	2.8689	28/120	TRUE	TRUE	TRUE	TRUE	TRUE	TRUE
1_10062	GHYTEGAELVDSVLDVVRK	Q5ST81	Homo sapiens	1719.69	0	2.492e-07	6.60345	2.7605	24/36		GHYTEGAELVDSVLDVVRK	G3N1W7	Bos taurus		1719.69	0	8.937e-10	9.04881	2.7605	24/36		GHYTEGAELVDSVLDVVRK	G3N1W7	Bos taurus		1719.69	0	1.186e-07	6.92592	2.7605	24/36	TRUE	TRUE	TRUE	FALSE	FALSE	TRUE
1_10076	DQQEAALVDMVNDGVEDLR	P09211	Homo sapiens	1251.41	0	4.857e-06	5.31363	2.69272	21/36		DQQEAALVDMVNDGVEDLR	P09211	Homo sapiens		1251.41	0	2.935e-09	8.53239	2.69272	21/36		DQQEAALVDMVNDGVEDLR	P09211	Homo sapiens		1251.41	0	4.073e-06	5.39009	2.69272	21/36	TRUE	TRUE	TRUE	TRUE	TRUE	TRUE
1_10078	HSQFIGYPITLFVEK	P07900	Homo sapiens	1497.02	0	1.091e-05	4.96218	2.79028	21/28		HSQFIGYPITLFVEK	P07900	Homo sapiens		1497.02	0	2.069e-07	6.68424	2.79028	21/28		HSQFIGYPITLFVEK	P07900	Homo sapiens		1497.02	0	5.07e-05	4.29499	2.79028	21/28	TRUE	TRUE	TRUE	TRUE	TRUE	TRUE
1_10085	IEDANLIPPVPDDKFQDLVDAVR	P07996	Homo sapiens	211.442	0	0.03502	1.45568	2.55337	15/44		IEDANLIPPVPDDKFQDLVDAVR	P07996	Homo sapiens		211.442	0	0.002922	2.53432	2.55337	15/44		IEDANLIPPVPDDKFQDLVDAVR	P07996	Homo sapiens		211.442	0	0.02409	1.61816	2.55337	15/44	TRUE	TRUE	TRUE	TRUE	TRUE	TRUE
1_10086	EALPSWLHWDSQSHTLEGLPLDTDKGVHYISVSATR	Q14118	Homo sapiens	415.312	0	0.0002773	3.55705	3.66799	27/140		EALPSWLHWDSQSHTLEGLPLDTDKGVHYISVSATR	Q14118	Homo sapiens		415.312	0	7.61e-06	5.11862	3.66799	27/140		EALPSWLHWDSQSHTLEGLPLDTDKGVHYISVSATR	Q14118	Homo sapiens		415.312	0	0.0002626	3.58071	3.66799	27/140	TRUE	TRUE	TRUE	TRUE	TRUE	TRUE
1_10092	VFVGATDSAVPcAMMLELAR	Q16769-2	Homo sapiens	85.83	0.003	0.1759	0.754734	2.17718	8/38		VFVGATDSAVPcAMMLELAR	Q16769-2	Homo sapiens		85.83	0.003	0.0927	1.03292	2.17718	8/38		VFVGATDSAVPcAMMLELAR	Q16769-2	Homo sapiens		85.83	0.003	0.1961	0.707522	2.17718	8/38	TRUE	TRUE	TRUE	TRUE	TRUE	TRUE
1_10117	GHNGWVTQIATTPQFPDMILSASR	J3KPE3	Homo sapiens	485.42	0	0.05599	1.25189	2.18291	16/46		GHNGWVTQIATTPQFPDMILSASR	J3KPE3	Homo sapiens		485.42	0	0.003566	2.44782	2.18291	16/46		GHNGWVTQIATTPQFPDMILSASR	J3KPE3	Homo sapiens		485.42	0	0.03536	1.45149	2.18291	16/46	TRUE	TRUE	TRUE	TRUE	TRUE	TRUE
1_10120	NNVVSVNKEPVAEPDIMATNGVVHVITNVLQPPANRPQER	G8JLA8	Homo sapiens	155.624	0	0.01465	1.83416	2.5227	24/156		NNVVSVNKEPVAEPDIMATNGVVHVITNVLQPPANRPQER	G8JLA8	Homo sapiens		155.624	0	0.001093	2.96138	2.5227	24/156		NNVVSVNKEPVAEPDIMATNGVVHVITNVLQPPANRPQER	G8JLA8	Homo sapiens		155.624	0	0.008684	2.06128	2.5227	24/156	TRUE	TRUE	TRUE	TRUE	TRUE	TRUE
1_10125	ALPFWNEEIVPQIK	P18669	Homo sapiens	223.521	0.001	0.1465	0.834162	2.05766	12/26		ALPFWNEEIVPQIK	P18669	Homo sapiens		223.521	0.001	0.04944	1.30592	2.05766	12/26		ALPFWNEEIVPQIK	P18669;G3N3V1	Homo sapiens, Bos taurus		223.521	0.001	0.1145	0.941195	2.05766	12/26	TRUE	TRUE	TRUE	TRUE	FALSE	FALSE
1_10129	GILGYTEHQVVSSDFNSDTHSSTFDAGAGIALNDHFVK	P04406-2	Homo sapiens	224.119	0	0.005689	2.24496	2.932	21/148		GILGYTEHQVVSSDFNSDTHSSTFDAGAGIALNDHFVK	P04406-2	Homo sapiens		224.119	0	0.0003305	3.48083	2.932	21/148		GILGYTEHQVVSSDFNSDTHSSTFDAGAGIALNDHFVK	P04406-2	Homo sapiens		224.119	0	0.005841	2.23351	2.932	21/148	TRUE	TRUE	TRUE	TRUE	TRUE	TRUE
1_10143	EGMTKEEcLQFTANALALAMER	P28072	Homo sapiens	270.433	0	0.01587	1.79942	2.26413	13/42		EGMTKEEcLQFTANALALAMER	P28072	Homo sapiens		270.433	0	0.002614	2.58269	2.26413	13/42		EGMTKEEcLQFTANALALAMER	P28072	Homo sapiens		270.433	0	0.02241	1.64956	2.26413	13/42	TRUE	TRUE	TRUE	TRUE	TRUE	TRUE
1_10148	SNFLNcYVSGFHPSDIEVDLLKNGER	P61769	Homo sapiens	274.472	0	0.03979	1.40023	2.98822	18/100		SNFLNcYVSGFHPSDIEVDLLKNGER	P61769	Homo sapiens		274.472	0	0.00881	2.05502	2.98822	18/100		SNFLNcYVSGFHPSDIEVDLLKNGER	P61769	Homo sapiens		274.472	0	0.04154	1.38153	2.98822	18/100	TRUE	TRUE	TRUE	TRUE	TRUE	TRUE
1_10163	ATPLSSTVTLSMSADVPLVVEYK	P12004	Homo sapiens	565.165	0	0.03624	1.44081	2.03715	16/44		ATPLSSTVTLSMSADVPLVVEYK	P12004	Homo sapiens		565.165	0	0.02099	1.67799	2.03715	16/44		ATPLSSTVTLSMSADVPLVVEYK	P12004	Homo sapiens		565.165	0	0.07385	1.13165	2.03715	16/44	TRUE	TRUE	TRUE	TRUE	TRUE	TRUE
1_10171	EALPSWLHWDSQSHTLEGLPLDTDKGVHYISVSATR	Q14118	Homo sapiens	238.877	0.001	0.111	0.954677	3.10962	25/140		EALPSWLHWDSQSHTLEGLPLDTDKGVHYISVSATR	Q14118	Homo sapiens		238.877	0	0.02784	1.55533	3.10962	25/140		EALPSWLHWDSQSHTLEGLPLDTDKGVHYISVSATR	Q14118	Homo sapiens		238.877	0.002	0.16	0.79588	3.10962	25/140	TRUE	TRUE	TRUE	TRUE	TRUE	TRUE
1_10176	VEYELSEEGDEPQYLDLPSTATSVNIPDLLPGRK	P02751-14;P02751-7	Homo sapiens	1000.22	0	2.271e-05	4.64378	4.70164	34/132		VEYELSEEGDEPQYLDLPSTATSVNIPDLLPGRK	P02751-14;P02751-7	Homo sapiens		1000.22	0	5.215e-07	6.28275	4.70164	34/132		VEYELSEEGDEPQYLDLPSTATSVNIPDLLPGRK	P02751-14;P02751-7	Homo sapiens		1000.22	0	5.968e-05	4.22417	4.70164	34/132	TRUE	TRUE	TRUE	TRUE	TRUE	TRUE
1_10177	MGYAEEAPYDAIHVGAAAPVVPQALIDQLKPGGR	B7Z972	Homo sapiens	441.041	0	0.003044	2.51656	2.54532	28/132		MGYAEEAPYDAIHVGAAAPVVPQALIDQLKPGGR	B7Z972	Homo sapiens		441.041	0	5.929e-05	4.22702	2.54532	28/132		MGYAEEAPYDAIHVGAAAPVVPQALIDQLKPGGR	B7Z972	Homo sapiens		441.041	0	0.004255	2.3711	2.54532	28/132	TRUE	TRUE	TRUE	TRUE	TRUE	TRUE
1_10180							0											0				THSDSKPYGPTSVSLDFSLPGMEHVYGIPEHADNLR	F1N6Y1	Bos taurus		251.226	0	0.02041	1.69016	2.36873	21/140	TRUE	FALSE	FALSE	TRUE	FALSE	FALSE
1_10183	NNVVSVNKEPVAEPDIMATNGVVHVITNVLQPPANRPQER	G8JLA8	Homo sapiens	276.427	0	0.004855	2.31381	3.82457	29/156		NNVVSVNKEPVAEPDIMATNGVVHVITNVLQPPANRPQER	G8JLA8	Homo sapiens		276.427	0	0.0001777	3.75031	3.82457	29/156		NNVVSVNKEPVAEPDIMATNGVVHVITNVLQPPANRPQER	G8JLA8	Homo sapiens		276.427	0	0.003986	2.39946	3.82457	29/156	TRUE	TRUE	TRUE	TRUE	TRUE	TRUE
1_10187	AVGNIVTGTDEQTQVVLNcDALSHFPALLTHPK	H7C4F6	Homo sapiens	237.087	0	0.0141	1.85078	3.40723	20/128		AVGNIVTGTDEQTQVVLNcDALSHFPALLTHPK	H7C4F6	Homo sapiens		237.087	0	0.001171	2.93144	3.40723	20/128		AVGNIVTGTDEQTQVVLNcDALSHFPALLTHPK	H7C4F6	Homo sapiens		237.087	0	0.01201	1.92046	3.40723	20/128	TRUE	TRUE	TRUE	TRUE	TRUE	TRUE
1_10194	GILGYTEHQVVSSDFNSDTHSSTFDAGAGIALNDHFVK	P04406-2	Homo sapiens	464.286	0	0.003965	2.40176	3.30012	25/148		GILGYTEHQVVSSDFNSDTHSSTFDAGAGIALNDHFVK	P04406-2	Homo sapiens		464.286	0	0.0001862	3.73002	3.30012	25/148		GILGYTEHQVVSSDFNSDTHSSTFDAGAGIALNDHFVK	P04406-2	Homo sapiens		464.286	0	0.004624	2.33498	3.30012	25/148	TRUE	TRUE	TRUE	TRUE	TRUE	TRUE
1_10219	EAEGTEEGGEEEDDEEMDPQTIDSLIELSTK	O15240	Homo sapiens	225.815	0	0.0504	1.29757	2.20506	14/60		EAEGTEEGGEEEDDEEMDPQTIDSLIELSTK	O15240	Homo sapiens		225.815	0	0.009079	2.04196	2.20506	14/60		EAEGTEEGGEEEDDEEMDPQTIDSLIELSTK	O15240	Homo sapiens		225.815	0	0.05141	1.28895	2.20506	14/60	TRUE	TRUE	TRUE	TRUE	TRUE	TRUE
1_10222	LPNFGFVVFDDSEPVQK	F5H4D6	Homo sapiens	1187.28	0	0.0001153	3.93817	3.05452	18/32		LPNFGFVVFDDSEPVQK	F5H4D6	Homo sapiens		1187.28	0	3.522e-07	6.45321	3.05452	18/32		LPNFGFVVFDDSEPVQK	F5H4D6	Homo sapiens		1187.28	0	8.488e-05	4.07119	3.05452	18/32	TRUE	TRUE	TRUE	TRUE	TRUE	TRUE
1_10223	YHIGDEILVSGGIGALVR	G8JLA8	Homo sapiens	1199.79	0	0.0001449	3.83893	2.04461	21/34		YHIGDEILVSGGIGALVR	G8JLA8	Homo sapiens		1199.79	0	6.748e-07	6.17082	2.04461	21/34		YHIGDEILVSGGIGALVR	G8JLA8	Homo sapiens		1199.79	0	0.0001053	3.97757	2.04461	21/34	TRUE	TRUE	TRUE	TRUE	TRUE	TRUE
1_10232	AGKPVIcATQMLESMIK	P14618-3	Homo sapiens	981.429	0	8.386e-05	4.07645	2.377	19/32		AGKPVIcATQMLESMIK	P14618-3	Homo sapiens		981.429	0	1.798e-07	6.74521	2.377	19/32		AGKPVIcATQMLESMIK	P14618-3;A5D984	Homo sapiens, Bos taurus		981.429	0	5.496e-05	4.25995	2.377	19/32	TRUE	TRUE	TRUE	TRUE	FALSE	FALSE
1_10233	MLLADQGQSWKEEVVTVETWQEGSLK	P09211	Homo sapiens	535.384	0	0.0261	1.58336	2.24035	16/50		MLLADQGQSWKEEVVTVETWQEGSLK	P09211	Homo sapiens		535.384	0	0.0008931	3.0491	2.24035	16/50		MLLADQGQSWKEEVVTVETWQEGSLK	P09211	Homo sapiens		535.384	0	0.01087	1.96377	2.24035	16/50	TRUE	TRUE	TRUE	TRUE	TRUE	TRUE
1_10240	DAPIVNKVVTPLSPPTNLHLEANPDTGVLTVSWER	P02751-14;P02751-7	Homo sapiens	183.842	0	0.0573	1.24185	2.87141	20/136		DAPIVNKVVTPLSPPTNLHLEANPDTGVLTVSWER	P02751-14;P02751-7	Homo sapiens		183.842	0	0.009359	2.02877	2.87141	20/136		DAPIVNKVVTPLSPPTNLHLEANPDTGVLTVSWER	P02751-14;P02751-7	Homo sapiens		183.842	0	0.05869	1.23144	2.87141	20/136	TRUE	TRUE	TRUE	TRUE	TRUE	TRUE
1_10241	VEAVDADcSPQFSQIcSYEIITPDVPFTVDKDGYIK	B4E3Q1	Homo sapiens	791.81	0	6.084e-05	4.21581	4.029	32/140		VEAVDADcSPQFSQIcSYEIITPDVPFTVDKDGYIK	B4E3Q1	Homo sapiens		791.81	0	2.191e-07	6.65936	4.029	32/140		VEAVDADcSPQFSQIcSYEIITPDVPFTVDKDGYIK	B4E3Q1	Homo sapiens		791.81	0	0.000205	3.68825	4.029	32/140	TRUE	TRUE	TRUE	TRUE	TRUE	TRUE
1_10242	EALPSWLHWDSQSHTLEGLPLDTDKGVHYISVSATR	Q14118	Homo sapiens	141.309	0.001	0.159	0.798603	2.60975	21/140		EALPSWLHWDSQSHTLEGLPLDTDKGVHYISVSATR	Q14118	Homo sapiens		141.309	0.001	0.06281	1.20197	2.60975	21/140		EALPSWLHWDSQSHTLEGLPLDTDKGVHYISVSATR	Q14118	Homo sapiens		141.309	0.002	0.1529	0.815593	2.60975	21/140	TRUE	TRUE	TRUE	TRUE	TRUE	TRUE
1_10255	VESLSQVEVILQHSAADIAR	P07942	Homo sapiens	1384.94	0	1.428e-05	4.84527	3.09199	21/38		VESLSQVEVILQHSAADIAR	P07942	Homo sapiens		1384.94	0	1.482e-08	7.82915	3.09199	21/38		VESLSQVEVILQHSAADIAR	P07942	Homo sapiens		1384.94	0	1.596e-05	4.79697	3.09199	21/38	TRUE	TRUE	TRUE	TRUE	TRUE	TRUE
1_10258	VAIEHLDKISDSVLVDIKDTEPLIQTAK	B4DYD8	Homo sapiens	928.741	0	0.0001426	3.84588	4.46149	30/108		VAIEHLDKISDSVLVDIKDTEPLIQTAK	B4DYD8	Homo sapiens		928.741	0	7.862e-07	6.10447	4.46149	30/108		VAIEHLDKISDSVLVDIKDTEPLIQTAK	B4DYD8	Homo sapiens		928.741	0	0.0005468	3.26217	4.46149	30/108	TRUE	TRUE	TRUE	TRUE	TRUE	TRUE
1_10267	AAVAASGLNTMLEGNGQYTLLAPTNEAFEKIPSETLNR	G8JLA8	Homo sapiens	728.518	0	2.448e-06	5.61119	4.56049	38/148		AAVAASGLNTMLEGNGQYTLLAPTNEAFEKIPSETLNR	G8JLA8	Homo sapiens		728.518	0	1.952e-09	8.70952	4.56049	38/148		AAVAASGLNTMLEGNGQYTLLAPTNEAFEKIPSETLNR	G8JLA8	Homo sapiens		728.518	0	4.023e-06	5.39545	4.56049	38/148	TRUE	TRUE	TRUE	TRUE	TRUE	TRUE
1_10275	EISLWFKPEELVDYK	P22392-2	Homo sapiens	935.019	0	0.0005651	3.24787	2.43842	17/28		EISLWFKPEELVDYK	P22392-2	Homo sapiens		935.019	0	5.463e-06	5.26257	2.43842	17/28		EISLWFKPEELVDYK	P22392-2	Homo sapiens		935.019	0	0.0008946	3.04837	2.43842	17/28	TRUE	TRUE	TRUE	TRUE	TRUE	TRUE
1_10276	MLLDPMGGIVMTNDGNAILR	B4DUR8	Homo sapiens	1158.54	0	0.002587	2.5872	2.66838	19/38		MLLDPMGGIVMTNDGNAILR	B4DUR8	Homo sapiens		1158.54	0	7.837e-06	5.10585	2.66838	19/38		MLLDPMGGIVMTNDGNAILR	F1N5P4	Bos taurus		1158.54	0	0.002115	2.67469	2.66838	19/38	TRUE	TRUE	TRUE	TRUE	FALSE	FALSE
1_10278	SLDIFTVGGSGDGVVTNSAWETFQR	P07942	Homo sapiens	556.196	0	0.005121	2.29065	2.3554	18/48		SLDIFTVGGSGDGVVTNSAWETFQR	P07942	Homo sapiens		556.196	0	0.0006355	3.19688	2.3554	18/48		SLDIFTVGGSGDGVVTNSAWETFQR	P07942	Homo sapiens		556.196	0	0.01016	1.99311	2.3554	18/48	TRUE	TRUE	TRUE	TRUE	TRUE	TRUE
1_10282	GQWGTVcDNLWDLTDASVVcR	Q08380	Homo sapiens	1125.62	0	0.0006881	3.16235	2.13073	20/40		GQWGTVcDNLWDLTDASVVcR	Q08380	Homo sapiens		1125.62	0	5.852e-06	5.2327	2.13073	20/40		GQWGTVcDNLWDLTDASVVcR	Q08380	Homo sapiens		1125.62	0	0.0001047	3.98005	2.13073	20/40	TRUE	TRUE	TRUE	TRUE	TRUE	TRUE
1_10284	LNEQYEHASIHLWDLLEGK	G3V153	Homo sapiens	1164.94	0	0.0009092	3.04134	3.94641	20/36		LNEQYEHASIHLWDLLEGK	G3V153	Homo sapiens		1164.94	0	1.353e-06	5.8687	3.94641	20/36		LNEQYEHASIHLWDLLEGK	G3V153	Homo sapiens		1164.94	0	0.0007583	3.12016	3.94641	20/36	TRUE	TRUE	TRUE	TRUE	TRUE	TRUE
1_10291	GFGFVTYATVEEVDAAMNARPHK	P09651-2	Homo sapiens	509.572	0	0.008438	2.07376	2.49566	15/44		GFGFVTYATVEEVDAAMNARPHK	P09651-2	Homo sapiens		509.572	0	0.0001876	3.72677	2.49566	15/44		GFGFVTYATVEEVDAAMNARPHK	P09651-2	Homo sapiens		509.572	0	0.003163	2.4999	2.49566	15/44	TRUE	TRUE	TRUE	TRUE	TRUE	TRUE
1_10295	AGKPVIcATQMLESMIK	P14618-3	Homo sapiens	1510.12	0	3.249e-06	5.48825	3.79917	22/32		AGKPVIcATQMLESMIK	P14618-3	Homo sapiens		1510.12	0	2.412e-08	7.61762	3.79917	22/32		AGKPVIcATQMLESMIK	P14618-3;A5D984	Homo sapiens, Bos taurus		1510.12	0	2.261e-05	4.6457	3.79917	22/32	TRUE	TRUE	TRUE	TRUE	FALSE	FALSE
1_10302	GIFPVLcKDPVQEAWAEDVDLR	P14618-3	Homo sapiens	657.697	0	0.0007921	3.10122	2.30843	20/42		GIFPVLcKDPVQEAWAEDVDLR	P14618-3	Homo sapiens		657.697	0	8.87e-05	4.05208	2.30843	20/42		GIFPVLcKDPVQEAWAEDVDLR	P14618-3	Homo sapiens		657.697	0	0.002489	2.60398	2.30843	20/42	TRUE	TRUE	TRUE	TRUE	TRUE	TRUE
1_10303	VEAVDADcSPQFSQIcSYEIITPDVPFTVDKDGYIK	B4E3Q1	Homo sapiens	1246.72	0	2.04e-05	4.69037	4.18693	39/140		VEAVDADcSPQFSQIcSYEIITPDVPFTVDKDGYIK	B4E3Q1	Homo sapiens		1246.72	0	2.246e-09	8.64859	4.18693	39/140		VEAVDADcSPQFSQIcSYEIITPDVPFTVDKDGYIK	B4E3Q1	Homo sapiens		1246.72	0	1.996e-06	5.69984	4.18693	39/140	TRUE	TRUE	TRUE	TRUE	TRUE	TRUE
1_10310	RPELTETADQFILYLGSK	Q16363-2	Homo sapiens	761.511	0	0.0003002	3.52259	3.15235	17/34		RPELTETADQFILYLGSK	Q16363-2	Homo sapiens		761.511	0	1.17e-05	4.93181	3.15235	17/34		RPELTETADQFILYLGSK	Q16363-2	Homo sapiens		761.511	0	0.0008171	3.08772	3.15235	17/34	TRUE	TRUE	TRUE	TRUE	TRUE	TRUE
1_10318	VESLSQVEVILQHSAADIAR	P07942	Homo sapiens	635.135	0	0.0006777	3.16896	2.7533	16/38		VESLSQVEVILQHSAADIAR	P07942	Homo sapiens		635.135	0	1.655e-06	5.7812	2.7533	16/38		VESLSQVEVILQHSAADIAR	P07942	Homo sapiens		635.135	0	0.0007619	3.1181	2.7533	16/38	TRUE	TRUE	TRUE	TRUE	TRUE	TRUE
1_10320	IHFISPNIYccGAGTAADTDMTTQLISSNLELHSLSTGR	Q99436	Homo sapiens	295.123	0	0.00331	2.48017	3.59427	24/152		IHFISPNIYccGAGTAADTDMTTQLISSNLELHSLSTGR	Q99436	Homo sapiens		295.123	0	0.0002585	3.58754	3.59427	24/152		IHFISPNIYccGAGTAADTDMTTQLISSNLELHSLSTGR	Q99436	Homo sapiens		295.123	0	0.005023	2.29904	3.59427	24/152	TRUE	TRUE	TRUE	TRUE	TRUE	TRUE
1_10330	AAVAASGLNTMLEGNGQYTLLAPTNEAFEKIPSETLNR	G8JLA8	Homo sapiens	1013.07	0	6.444e-08	7.19084	4.33486	40/148		AAVAASGLNTMLEGNGQYTLLAPTNEAFEKIPSETLNR	G8JLA8	Homo sapiens		1013.07	0	3.128e-12	11.5047	4.33486	40/148		AAVAASGLNTMLEGNGQYTLLAPTNEAFEKIPSETLNR	G8JLA8	Homo sapiens		1013.07	0	3.543e-07	6.45063	4.33486	40/148	TRUE	TRUE	TRUE	TRUE	TRUE	TRUE
1_10332	AAVAASGLNTMLEGNGQYTLLAPTNEAFEKIPSETLNR	G8JLA8	Homo sapiens	131.48	0	0.05641	1.24864	2.40597	11/74		AAVAASGLNTMLEGNGQYTLLAPTNEAFEKIPSETLNR	G8JLA8	Homo sapiens		131.48	0	0.01609	1.79344	2.40597	11/74		AAVAASGLNTMLEGNGQYTLLAPTNEAFEKIPSETLNR	G8JLA8	Homo sapiens		131.48	0	0.02994	1.52375	2.40597	11/74	TRUE	TRUE	TRUE	TRUE	TRUE	TRUE
1_10337	EISLWFKPEELVDYK	P22392-2	Homo sapiens	455.568	0	0.007491	2.12546	2.3684	15/28		EISLWFKPEELVDYK	P22392-2	Homo sapiens		455.568	0	0.001138	2.94386	2.3684	15/28		EISLWFKPEELVDYK	P22392-2	Homo sapiens		455.568	0	0.01532	1.81474	2.3684	15/28	TRUE	TRUE	TRUE	TRUE	TRUE	TRUE
1_10339	LADDVDLEQVANETHGHVGADLAALcSEAALQAIR	P55072	Homo sapiens	1370.32	0	4.032e-06	5.39448	3.26691	33/136		LADDVDLEQVANETHGHVGADLAALcSEAALQAIR	P55072	Homo sapiens		1370.32	0	1.246e-09	8.90448	3.26691	33/136		LADDVDLEQVANETHGHVGADLAALcSEAALQAIR	G3X757	Bos taurus		1370.32	0	2.573e-05	4.58956	3.26691	33/136	TRUE	TRUE	TRUE	TRUE	FALSE	FALSE
1_10345	QLLLTADDRVNPcIGGVILFHETLYQK	P04075	Homo sapiens	1082.1	0	1.501e-05	4.82362	5.66851	28/104		QLLLTADDRVNPcIGGVILFHETLYQK	P04075	Homo sapiens		1082.1	0	6.225e-10	9.20586	5.66851	28/104		QLLLTADDRVNPcIGGVILFHETLYQK	P04075	Homo sapiens		1082.1	0	7.366e-06	5.13277	5.66851	28/104	TRUE	TRUE	TRUE	TRUE	TRUE	TRUE
1_10347	EVVPRPRPGVTEATITGLEPGTEYTIYVIALK	P02751-14;P02751-7	Homo sapiens	265.413	0	0.0482	1.31695	3.19566	21/124		EVVPRPRPGVTEATITGLEPGTEYTIYVIALK	P02751-14;P02751-7	Homo sapiens		265.413	0	0.01451	1.83833	3.19566	21/124		EVVPRPRPGVTEATITGLEPGTEYTIYVIALK	P02751-14;P02751-7	Homo sapiens		265.413	0	0.04448	1.35184	3.19566	21/124	TRUE	TRUE	TRUE	TRUE	TRUE	TRUE
1_10352	GFGFVTYATVEEVDAAMNARPHK	P09651-2	Homo sapiens	559.777	0	0.002408	2.61834	2.6708	16/44		GFGFVTYATVEEVDAAMNARPHK	P09651-2	Homo sapiens		559.777	0	7.485e-05	4.12581	2.6708	16/44		GFGFVTYATVEEVDAAMNARPHK	P09651-2	Homo sapiens		559.777	0	0.002056	2.68698	2.6708	16/44	TRUE	TRUE	TRUE	TRUE	TRUE	TRUE
1_10365	GIFPVLcKDPVQEAWAEDVDLR	P14618-3	Homo sapiens	1015.99	0	3.563e-05	4.44818	3.21556	23/42		GIFPVLcKDPVQEAWAEDVDLR	P14618-3	Homo sapiens		1015.99	0	7.345e-07	6.13401	3.21556	23/42		GIFPVLcKDPVQEAWAEDVDLR	P14618-3	Homo sapiens		1015.99	0	0.0002251	3.64762	3.21556	23/42	TRUE	TRUE	TRUE	TRUE	TRUE	TRUE
1_10373	EHSLIKPYQGVGSSSMPLWDFQGSTMLTSQYVR	D6RBV2	Homo sapiens	178.073	0	0.09088	1.04153	2.45836	20/128		EHSLIKPYQGVGSSSMPLWDFQGSTMLTSQYVR	D6RBV2	Homo sapiens		178.073	0.001	0.04013	1.39653	2.45836	20/128		EHSLIKPYQGVGSSSMPLWDFQGSTMLTSQYVR	D6RBV2	Homo sapiens		178.073	0.001	0.1479	0.830032	2.45836	20/128	TRUE	TRUE	TRUE	TRUE	TRUE	TRUE
1_10381	LALENYITALQAVPPRPR	E9PEV0	Homo sapiens	302.249	0.001	0.1543	0.811634	2.02627	13/34		LALENYITALQAVPPRPR	E9PEV0	Homo sapiens		302.249	0.001	0.03424	1.46547	2.02627	13/34		LALENYITALQAVPPRPR	E9PEV0	Homo sapiens		302.249	0.001	0.1414	0.849551	2.02627	13/34	TRUE	TRUE	TRUE	TRUE	TRUE	TRUE
1_10386	LTGFNIWDSVLSNEEIRETGGAEScHIR	P26022	Homo sapiens	444.706	0	0.004015	2.39631	2.27728	27/108		LTGFNIWDSVLSNEEIRETGGAEScHIR	P26022	Homo sapiens		444.706	0	0.0001851	3.73259	2.27728	27/108		LTGFNIWDSVLSNEEIRETGGAEScHIR	P26022	Homo sapiens		444.706	0	0.001062	2.97388	2.27728	27/108	TRUE	TRUE	TRUE	TRUE	TRUE	TRUE
1_10388							0				TVMENFVAFVDKccAADDKEAcFAVEGPK	P02769	Bos taurus	*	607.746	0	4.694e-05	4.32846	2.74491	26/112		TVMENFVAFVDKccAADDKEAcFAVEGPK	P02769	Bos taurus	*	607.746	0	0.005303	2.27548	2.74491	26/112	FALSE	FALSE	TRUE	FALSE	FALSE	TRUE
1_10389	ILGDPEALRDLLNNHILK	G8JLA8	Homo sapiens	62.8076	0.009	0.3193	0.495801	2.11075	10/34		ILGDPEALRDLLNNHILK	G8JLA8;F1MBS3	Homo sapiens, Bos taurus		62.8076	0.006	0.1676	0.775726	2.11075	10/34		ILGDPEALRDLLNNHILK	G8JLA8;F1MBS3	Homo sapiens, Bos taurus		62.8076	0.007	0.2948	0.530473	2.11075	10/34	TRUE	TRUE	TRUE	FALSE	FALSE	TRUE
1_10390	GILGYTEHQVVSSDFNSDTHSSTFDAGAGIALNDHFVK	P04406-2	Homo sapiens	425.253	0	0.001511	2.82074	3.18711	27/148		GILGYTEHQVVSSDFNSDTHSSTFDAGAGIALNDHFVK	P04406-2	Homo sapiens		425.253	0	3.246e-05	4.48865	3.18711	27/148		GILGYTEHQVVSSDFNSDTHSSTFDAGAGIALNDHFVK	P04406-2	Homo sapiens		425.253	0	0.004086	2.3887	3.18711	27/148	TRUE	TRUE	TRUE	TRUE	TRUE	TRUE
1_10405	FAcTAHTQGLSPGcYDTYGADIDcQWIDITDVKPGNYILK	P28300	Homo sapiens	249.94	0.001	0.1103	0.957424	3.15635	20/156		FAcTAHTQGLSPGcYDTYGADIDcQWIDITDVKPGNYILK	P28300	Homo sapiens		249.94	0	0.02674	1.57284	3.15635	20/156		FAcTAHTQGLSPGcYDTYGADIDcQWIDITDVKPGNYILK	P28300	Homo sapiens		249.94	0	0.07161	1.14503	3.15635	20/156	TRUE	TRUE	TRUE	TRUE	TRUE	TRUE
1_10410	EVVPRPRPGVTEATITGLEPGTEYTIYVIALK	P02751-14;P02751-7	Homo sapiens	360.409	0	0.006831	2.16552	2.72332	25/124		EVVPRPRPGVTEATITGLEPGTEYTIYVIALK	P02751-14;P02751-7	Homo sapiens		360.409	0	0.0003484	3.45792	2.72332	25/124		EVVPRPRPGVTEATITGLEPGTEYTIYVIALK	P02751-14;P02751-7	Homo sapiens		360.409	0	0.01485	1.82827	2.72332	25/124	TRUE	TRUE	TRUE	TRUE	TRUE	TRUE
1_10411	QLLLTADDRVNPcIGGVILFHETLYQK	P04075	Homo sapiens	1043.04	0	5.646e-07	6.24826	5.08482	28/104		QLLLTADDRVNPcIGGVILFHETLYQK	P04075	Homo sapiens		1043.04	0	2.238e-09	8.65014	5.08482	28/104		QLLLTADDRVNPcIGGVILFHETLYQK	P04075	Homo sapiens		1043.04	0	4.339e-06	5.36261	5.08482	28/104	TRUE	TRUE	TRUE	TRUE	TRUE	TRUE
1_10422							0				MPcTEDYLSLILNR	P02769	Bos taurus	*	1864.93	0	5.401e-10	9.26753	3.5672	20/26		MPcTEDYLSLILNR	P02769	Bos taurus	*	1864.93	0	1.973e-05	4.70487	3.5672	20/26	FALSE	FALSE	TRUE	FALSE	FALSE	TRUE
1_10428	AAVAASGLNTMLEGNGQYTLLAPTNEAFEKIPSETLNR	G8JLA8	Homo sapiens	678.853	0	0.0001552	3.80911	3.44509	35/148		AAVAASGLNTMLEGNGQYTLLAPTNEAFEKIPSETLNR	G8JLA8	Homo sapiens		678.853	0	4.13e-07	6.38405	3.44509	35/148		AAVAASGLNTMLEGNGQYTLLAPTNEAFEKIPSETLNR	G8JLA8	Homo sapiens		678.853	0	0.0002343	3.63023	3.44509	35/148	TRUE	TRUE	TRUE	TRUE	TRUE	TRUE
1_10437	EHSLIKPYQGVGSSSMPLWDFQGSTMLTSQYVR	D6RBV2	Homo sapiens	374.982	0	0.04171	1.37976	2.77691	25/128		EHSLIKPYQGVGSSSMPLWDFQGSTMLTSQYVR	D6RBV2	Homo sapiens		374.982	0	0.004579	2.33923	2.77691	25/128		EHSLIKPYQGVGSSSMPLWDFQGSTMLTSQYVR	D6RBV2	Homo sapiens		374.982	0	0.0347	1.45967	2.77691	25/128	TRUE	TRUE	TRUE	TRUE	TRUE	TRUE
1_10439	SVPADVFQIQATSVYPGAYNAFQIR	E9PRU1	Homo sapiens	222.864	0	0.03822	1.41771	2.54627	12/48		SVPADVFQIQATSVYPGAYNAFQIR	E9PRU1	Homo sapiens		222.864	0	0.006893	2.16159	2.54627	12/48		SVPADVFQIQATSVYPGAYNAFQIR	E9PRU1	Homo sapiens		222.864	0	0.03834	1.41635	2.54627	12/48	TRUE	TRUE	TRUE	TRUE	TRUE	TRUE
1_10444	cFIcNSQDPYHETLNPDSHLIENVVTTFAPNR	P07942	Homo sapiens	459.277	0	0.000352	3.45346	4.16473	28/124		cFIcNSQDPYHETLNPDSHLIENVVTTFAPNR	P07942	Homo sapiens		459.277	0	3.311e-06	5.48004	4.16473	28/124		cFIcNSQDPYHETLNPDSHLIENVVTTFAPNR	P07942	Homo sapiens		459.277	0	0.0007098	3.14886	4.16473	28/124	TRUE	TRUE	TRUE	TRUE	TRUE	TRUE
1_10449	ILGDPEALRDLLNNHILK	G8JLA8	Homo sapiens	120.926	0	0.02705	1.56783	2.46094	12/34		ILGDPEALRDLLNNHILK	G8JLA8;F1MBS3	Homo sapiens, Bos taurus		120.926	0	0.005202	2.28383	2.46094	12/34		ILGDPEALRDLLNNHILK	G8JLA8;F1MBS3	Homo sapiens, Bos taurus		120.926	0	0.04911	1.30883	2.46094	12/34	TRUE	TRUE	TRUE	FALSE	FALSE	TRUE
1_10450							0				TVMENFVAFVDKccAADDKEAcFAVEGPK	P02769	Bos taurus	*	673.47	0	1.182e-05	4.92738	3.29191	26/112		TVMENFVAFVDKccAADDKEAcFAVEGPK	P02769	Bos taurus	*	673.47	0	0.001327	2.87713	3.29191	26/112	FALSE	FALSE	TRUE	FALSE	FALSE	TRUE
1_10451	HGLEVIYMIEPIDEYcVQQLK	P07900	Homo sapiens	907.021	0	0.001464	2.83446	2.67268	18/40		HGLEVIYMIEPIDEYcVQQLK	P07900	Homo sapiens		907.021	0	0.0001352	3.86902	2.67268	18/40		HGLEVIYMIEPIDEYcVQQLK	P07900	Homo sapiens		907.021	0	0.004009	2.39696	2.67268	18/40	TRUE	TRUE	TRUE	TRUE	TRUE	TRUE
1_10452	LALENYITALQAVPPRPR	E9PEV0	Homo sapiens	331.472	0	0.06671	1.17581	2.46417	13/34		LALENYITALQAVPPRPR	E9PEV0	Homo sapiens		331.472	0	0.01322	1.87877	2.46417	13/34		LALENYITALQAVPPRPR	E9PEV0	Homo sapiens		331.472	0.001	0.08836	1.05374	2.46417	13/34	TRUE	TRUE	TRUE	TRUE	TRUE	TRUE
1_10454	KLELSDNIISGGLEVLAEK	Q5TB19	Homo sapiens	512.798	0	0.03123	1.50543	2.6073	18/36		KLELSDNIISGGLEVLAEK	Q5TB19	Homo sapiens		512.798	0	0.002593	2.5862	2.6073	18/36		KLELSDNIISGGLEVLAEK	Q5TB19	Homo sapiens		512.798	0	0.02668	1.57381	2.6073	18/36	TRUE	TRUE	TRUE	TRUE	TRUE	TRUE
1_10475	SWLPAGcETAILFPMR	P26022	Homo sapiens	491.12	0	0.002929	2.53328	2.81119	17/30		SWLPAGcETAILFPMR	P26022	Homo sapiens		491.12	0	4.544e-05	4.34256	2.81119	17/30		SWLPAGcETAILFPMR	P26022	Homo sapiens		491.12	0	0.003199	2.49499	2.81119	17/30	TRUE	TRUE	TRUE	TRUE	TRUE	TRUE
1_10484							0				MPcTEDYLSLILNR	P02769	Bos taurus	*	2038.78	0	4.225e-10	9.37417	2.72127	21/26		MPcTEDYLSLILNR	P02769	Bos taurus	*	2038.78	0	1.661e-05	4.77963	2.72127	21/26	FALSE	FALSE	TRUE	FALSE	FALSE	TRUE
1_10485	DGLLAHAFAPGTGVGGDSHFDDDELWTLGEGQVVR	P08253	Homo sapiens	858.72	0	2.002e-05	4.69854	4.56972	34/136		DGLLAHAFAPGTGVGGDSHFDDDELWTLGEGQVVR	P08253	Homo sapiens		858.72	0	2.248e-08	7.6482	4.56972	34/136		DGLLAHAFAPGTGVGGDSHFDDDELWTLGEGQVVR	P08253	Homo sapiens		858.72	0	5.426e-05	4.26552	4.56972	34/136	TRUE	TRUE	TRUE	TRUE	TRUE	TRUE
1_10495	TEGNIDDSLIGGNASAEGPEGEGTESTVITGVDIVMNHHLQETSFTK	P13693	Homo sapiens	245.411	0	0.01067	1.97184	3.40462	23/184		TEGNIDDSLIGGNASAEGPEGEGTESTVITGVDIVMNHHLQETSFTK	P13693	Homo sapiens		245.411	0	0.0009338	3.02975	3.40462	23/184		TEGNIDDSLIGGNASAEGPEGEGTESTVITGVDIVMNHHLQETSFTK	P13693	Homo sapiens		245.411	0	0.01572	1.80355	3.40462	23/184	TRUE	TRUE	TRUE	TRUE	TRUE	TRUE
1_10496	AAVAASGLNTMLEGNGQYTLLAPTNEAFEKIPSETLNR	G8JLA8	Homo sapiens	304.613	0	0.006126	2.21282	2.62767	25/148		AAVAASGLNTMLEGNGQYTLLAPTNEAFEKIPSETLNR	G8JLA8	Homo sapiens		304.613	0	0.0005859	3.23218	2.62767	25/148		AAVAASGLNTMLEGNGQYTLLAPTNEAFEKIPSETLNR	G8JLA8	Homo sapiens		304.613	0	0.009166	2.03782	2.62767	25/148	TRUE	TRUE	TRUE	TRUE	TRUE	TRUE
1_10500	LIDALESHHDTWPPAcPPLEPAKLEEIDGFFAR	O00391-2	Homo sapiens	383.919	0	0.008105	2.09125	3.22322	25/128		LIDALESHHDTWPPAcPPLEPAKLEEIDGFFAR	O00391-2	Homo sapiens		383.919	0	0.0007119	3.14758	3.22322	25/128		LIDALESHHDTWPPAcPPLEPAKLEEIDGFFAR	O00391-2	Homo sapiens		383.919	0	0.01381	1.85981	3.22322	25/128	TRUE	TRUE	TRUE	TRUE	TRUE	TRUE
1_10501	GHLHLLETSIDGILADVK	Q13753	Homo sapiens	1426.4	0	3.002e-05	4.52259	3.12121	22/34		GHLHLLETSIDGILADVK	Q13753	Homo sapiens		1426.4	0	4.85e-08	7.31426	3.12121	22/34		GHLHLLETSIDGILADVK	Q13753	Homo sapiens		1426.4	0	8.016e-05	4.09604	3.12121	22/34	TRUE	TRUE	TRUE	TRUE	TRUE	TRUE
1_10505	cFIcNSQDPYHETLNPDSHLIENVVTTFAPNR	P07942	Homo sapiens	984.459	0	1.287e-05	4.89042	5.47263	36/124		cFIcNSQDPYHETLNPDSHLIENVVTTFAPNR	P07942	Homo sapiens		984.459	0	8.248e-08	7.08365	5.47263	36/124		cFIcNSQDPYHETLNPDSHLIENVVTTFAPNR	P07942	Homo sapiens		984.459	0	4.063e-05	4.39115	5.47263	36/124	TRUE	TRUE	TRUE	TRUE	TRUE	TRUE
1_10506	NNVVSVNKEPVAEPDIMATNGVVHVITNVLQPPANRPQER	G8JLA8	Homo sapiens	237.187	0	0.02121	1.67346	2.85378	25/156		NNVVSVNKEPVAEPDIMATNGVVHVITNVLQPPANRPQER	G8JLA8	Homo sapiens		237.187	0	0.001639	2.78542	2.85378	25/156		NNVVSVNKEPVAEPDIMATNGVVHVITNVLQPPANRPQER	G8JLA8	Homo sapiens		237.187	0	0.01284	1.89143	2.85378	25/156	TRUE	TRUE	TRUE	TRUE	TRUE	TRUE
1_10512	ILGDPEALRDLLNNHILK	G8JLA8	Homo sapiens	178.043	0	0.03259	1.48692	2.80892	15/34		ILGDPEALRDLLNNHILK	G8JLA8;F1MBS3	Homo sapiens, Bos taurus		178.043	0	0.004676	2.33013	2.80892	15/34		ILGDPEALRDLLNNHILK	G8JLA8;F1MBS3	Homo sapiens, Bos taurus		178.043	0	0.05756	1.23988	2.80892	15/34	TRUE	TRUE	TRUE	FALSE	FALSE	TRUE
1_10514	GILGYTEHQVVSSDFNSDTHSSTFDAGAGIALNDHFVK	P04406-2	Homo sapiens	227.942	0	0.004298	2.36673	3.60834	22/148		GILGYTEHQVVSSDFNSDTHSSTFDAGAGIALNDHFVK	P04406-2	Homo sapiens		227.942	0	0.0002382	3.62306	3.60834	22/148		GILGYTEHQVVSSDFNSDTHSSTFDAGAGIALNDHFVK	P04406-2	Homo sapiens		227.942	0	0.004108	2.38637	3.60834	22/148	TRUE	TRUE	TRUE	TRUE	TRUE	TRUE
1_10521	SLDLFNcEVTNLNDYRENVFK	H0YN26	Homo sapiens	154.467	0.002	0.1727	0.762708	2.02263	10/40		SLDLFNcEVTNLNDYRENVFK	H0YN26	Homo sapiens		154.467	0.003	0.1105	0.956638	2.02263	10/40		SLDLFNcEVTNLNDYRENVFK	H0YN26	Homo sapiens		154.467	0.005	0.2557	0.592269	2.02263	10/40	TRUE	TRUE	TRUE	TRUE	TRUE	TRUE
1_10529	TSGcYGTLGMESGVIADPQITASSVLEWTDHTGQENSWKPK	Q96PD2	Homo sapiens	96.7635	0	0.0727	1.13847	2.41428	18/160		TSGcYGTLGMESGVIADPQITASSVLEWTDHTGQENSWKPK	Q96PD2	Homo sapiens		96.7635	0	0.01877	1.72654	2.41428	18/160		TSGcYGTLGMESGVIADPQITASSVLEWTDHTGQENSWKPK	Q96PD2	Homo sapiens		96.7635	0	0.07158	1.14521	2.41428	18/160	TRUE	TRUE	TRUE	TRUE	TRUE	TRUE
1_10530	NLVWNAGALHYSDEVEIIQGLTR	P12109	Homo sapiens	926.145	0	0.0005212	3.283	2.79583	20/44		NLVWNAGALHYSDEVEIIQGLTR	P12109	Homo sapiens		926.145	0	5.203e-07	6.28375	2.79583	20/44		NLVWNAGALHYSDEVEIIQGLTR	P12109	Homo sapiens		926.145	0	0.0004093	3.38796	2.79583	20/44	TRUE	TRUE	TRUE	TRUE	TRUE	TRUE
1_10541	LFEKPLDSQSIYQLIEISR	P13521	Homo sapiens	295.489	0	0.009781	2.00962	2.12766	14/36		LFEKPLDSQSIYQLIEISR	P13521	Homo sapiens		295.489	0	0.0002441	3.61243	2.12766	14/36		LFEKPLDSQSIYQLIEISR	P13521	Homo sapiens		295.489	0	0.007598	2.1193	2.12766	14/36	TRUE	TRUE	TRUE	TRUE	TRUE	TRUE
1_10543	YHIGDEILVSGGIGALVR	G8JLA8	Homo sapiens	578.639	0	6.486e-05	4.18802	2.3805	20/34		YHIGDEILVSGGIGALVR	G8JLA8	Homo sapiens		578.639	0	4.518e-07	6.34505	2.3805	20/34		YHIGDEILVSGGIGALVR	G8JLA8	Homo sapiens		578.639	0	0.0001011	3.99525	2.3805	20/34	TRUE	TRUE	TRUE	TRUE	TRUE	TRUE
1_10547	NTEISFILGQEFDEVTADDRK	P15090	Homo sapiens	758.445	0	0.0007498	3.12505	2.20134	17/40		NTEISFILGQEFDEVTADDRK	P15090	Homo sapiens		121.322	0	1.686e-06	5.77314	2.20134	17/40		NTEISFILGQEFDEVTADDRK	P15090	Homo sapiens		758.445	0	0.0001257	3.90066	2.20134	17/40	TRUE	TRUE	TRUE	TRUE	TRUE	TRUE
1_10552	IWcFGPDGTGPNILTDITK	P13639	Homo sapiens	259.623	0	0.02335	1.63171	2.6352	13/36		IWcFGPDGTGPNILTDITK	P13639	Homo sapiens		259.623	0	0.003219	2.49228	2.6352	13/36		IWcFGPDGTGPNILTDITK	P13639	Homo sapiens		259.623	0	0.03192	1.49594	2.6352	13/36	TRUE	TRUE	TRUE	TRUE	TRUE	TRUE
1_10554	YAcTSHTQGLSPGcYDTYNADIDcQWIDITDVQPGNYILK	Q08397	Homo sapiens	664.321	0	0.0004483	3.34843	3.82503	31/156		YAcTSHTQGLSPGcYDTYNADIDcQWIDITDVQPGNYILK	Q08397	Homo sapiens		664.321	0	1.722e-05	4.76397	3.82503	31/156		YAcTSHTQGLSPGcYDTYNADIDcQWIDITDVQPGNYILK	Q08397	Homo sapiens		664.321	0	0.0007295	3.13697	3.82503	31/156	TRUE	TRUE	TRUE	TRUE	TRUE	TRUE
1_10555	IIPTLEEGLQLPSPTATSQLPLESDAVEcLNYQHYK	Q5T6W1	Homo sapiens	410.52	0	0.0009532	3.02082	2.9989	31/140		IIPTLEEGLQLPSPTATSQLPLESDAVEcLNYQHYK	Q5T6W1	Homo sapiens		410.52	0	1.259e-05	4.89997	2.9989	31/140		IIPTLEEGLQLPSPTATSQLPLESDAVEcLNYQHYK	Q5T6W1	Homo sapiens		410.52	0	0.001334	2.87484	2.9989	31/140	TRUE	TRUE	TRUE	TRUE	TRUE	TRUE
1_10556	GHYTEGAELVDSVLDVVR	Q5ST81	Homo sapiens	250.175	0	2.592e-05	4.58637	3.27783	18/34		GHYTEGAELVDSVLDVVR	G3N1W7	Bos taurus		250.175	0	1.35e-07	6.86967	3.27783	18/34		GHYTEGAELVDSVLDVVR	G3N1W7	Bos taurus		250.175	0	0.0001176	3.92959	3.27783	18/34	TRUE	TRUE	TRUE	FALSE	FALSE	TRUE
1_10562	YLQEVIDVLETDGHFR	Q02818	Homo sapiens	1536.51	0	6.051e-05	4.21817	2.61415	19/30		YLQEVIDVLETDGHFR	Q02818	Homo sapiens		1536.51	0	1.543e-07	6.81163	2.61415	19/30		YLQEVIDVLETDGHFR	Q02818	Homo sapiens		1536.51	0	0.0004552	3.3418	2.61415	19/30	TRUE	TRUE	TRUE	TRUE	TRUE	TRUE
1_10564	SINPDEAVAYGAAVQAAILSGDK	E9PKE3	Homo sapiens	714.365	0	1.851e-05	4.73259	3.19206	20/44		SINPDEAVAYGAAVQAAILSGDK	E9PKE3	Homo sapiens		714.365	0	3.226e-07	6.49134	3.19206	20/44		SINPDEAVAYGAAVQAAILSGDK	E9PKE3	Homo sapiens		714.365	0	2.446e-05	4.61154	3.19206	20/44	TRUE	TRUE	TRUE	TRUE	TRUE	TRUE
1_10570	NNVVSVNKEPVAEPDIMATNGVVHVITNVLQPPANRPQER	G8JLA8	Homo sapiens	215.69	0	0.02901	1.53745	2.67616	21/156		NNVVSVNKEPVAEPDIMATNGVVHVITNVLQPPANRPQER	G8JLA8	Homo sapiens		215.69	0	0.001603	2.79507	2.67616	21/156		NNVVSVNKEPVAEPDIMATNGVVHVITNVLQPPANRPQER	G8JLA8	Homo sapiens		215.69	0	0.012	1.92082	2.67616	21/156	TRUE	TRUE	TRUE	TRUE	TRUE	TRUE
1_10575							0											0				ETGANLAIcQWGFDDEANHLLLQNDLPAVR	F1MWD3	Bos taurus		269.836	0	0.008306	2.08061	2.64618	21/116	TRUE	FALSE	FALSE	TRUE	FALSE	FALSE
1_10576	TLQALEFHTVPFQLLAR	Q08380	Homo sapiens	573.94	0	0.004832	2.31587	2.25524	15/32		TLQALEFHTVPFQLLAR	Q08380	Homo sapiens		573.94	0	5.533e-05	4.25704	2.25524	15/32		TLQALEFHTVPFQLLAR	Q08380	Homo sapiens		573.94	0	0.002476	2.60625	2.25524	15/32	TRUE	TRUE	TRUE	TRUE	TRUE	TRUE
1_10578	LIDALESHHDTWPPAcPPLEPAKLEEIDGFFAR	O00391-2	Homo sapiens	321.766	0	0.1032	0.98632	3.07865	24/128		LIDALESHHDTWPPAcPPLEPAKLEEIDGFFAR	O00391-2	Homo sapiens		321.766	0	0.03133	1.50404	3.07865	24/128		LIDALESHHDTWPPAcPPLEPAKLEEIDGFFAR	O00391-2	Homo sapiens		321.766	0.001	0.1183	0.927015	3.07865	24/128	TRUE	TRUE	TRUE	TRUE	TRUE	TRUE
1_10584	ILGDPEALRDLLNNHILK	G8JLA8	Homo sapiens	112.203	0	0.04365	1.36002	2.16753	12/34		ILGDPEALRDLLNNHILK	G8JLA8;F1MBS3	Homo sapiens, Bos taurus		112.203	0	0.01397	1.8548	2.16753	12/34		ILGDPEALRDLLNNHILK	G8JLA8;F1MBS3	Homo sapiens, Bos taurus		112.203	0	0.08215	1.08539	2.16753	12/34	TRUE	TRUE	TRUE	FALSE	FALSE	TRUE
1_10592	GLVSSDELAKDVTGAEALLER	Q13813-3	Homo sapiens	176.525	0	0.01484	1.82857	2.13223	10/40		GLVSSDELAKDVTGAEALLER	Q13813-3	Homo sapiens		176.525	0	0.003004	2.5223	2.13223	10/40		GLVSSDELAKDVTGAEALLER	Q13813-3	Homo sapiens		176.525	0	0.02979	1.52593	2.13223	10/40	TRUE	TRUE	TRUE	TRUE	TRUE	TRUE
1_10596	NLVWNAGALHYSDEVEIIQGLTR	P12109	Homo sapiens	1427.41	0	5.935e-07	6.22658	3.6061	23/44		NLVWNAGALHYSDEVEIIQGLTR	P12109	Homo sapiens		1427.41	0	1.047e-10	9.98005	3.6061	23/44		NLVWNAGALHYSDEVEIIQGLTR	P12109	Homo sapiens		1427.41	0	5.521e-06	5.25798	3.6061	23/44	TRUE	TRUE	TRUE	TRUE	TRUE	TRUE
1_10610	ESKKEDLVFIFWAPESAPLK	G3V1A4	Homo sapiens	1508.12	0	1.561e-05	4.8066	3.29111	22/38		ESKKEDLVFIFWAPESAPLK	G3V1A4	Homo sapiens		1508.12	0	3.066e-07	6.51343	3.29111	22/38		ESKKEDLVFIFWAPESAPLK	G3V1A4	Homo sapiens		1508.12	0	7.372e-05	4.13241	3.29111	22/38	TRUE	TRUE	TRUE	TRUE	TRUE	TRUE
1_10615	VTEAcTYRPSAQQSGDNcLLYTHLPLDGFPSAAGLEALcR	O15230	Homo sapiens	264.596	0	0.01414	1.84955	3.52011	24/156		VTEAcTYRPSAQQSGDNcLLYTHLPLDGFPSAAGLEALcR	O15230	Homo sapiens		264.596	0	0.001452	2.83803	3.52011	24/156		VTEAcTYRPSAQQSGDNcLLYTHLPLDGFPSAAGLEALcR	O15230	Homo sapiens		264.596	0	0.01267	1.89722	3.52011	24/156	TRUE	TRUE	TRUE	TRUE	TRUE	TRUE
1_10618	NTEISFILGQEFDEVTADDRK	P15090	Homo sapiens	867.498	0	0.003483	2.45805	2.9366	18/40		NTEISFILGQEFDEVTADDRK	P15090	Homo sapiens		867.498	0	7.682e-05	4.11453	2.9366	18/40		NTEISFILGQEFDEVTADDRK	P15090	Homo sapiens		867.498	0	0.001632	2.78728	2.9366	18/40	TRUE	TRUE	TRUE	TRUE	TRUE	TRUE
1_10619	KcPDYTcPITFSSPADITILLDGSASVGSHNFDTTKR	P12109	Homo sapiens	701.675	0	0.003166	2.49949	4.49566	29/144		KcPDYTcPITFSSPADITILLDGSASVGSHNFDTTKR	P12109	Homo sapiens		701.675	0	0.000121	3.91721	4.49566	29/144		KcPDYTcPITFSSPADITILLDGSASVGSHNFDTTKR	P12109	Homo sapiens		701.675	0	0.004146	2.38237	4.49566	29/144	TRUE	TRUE	TRUE	TRUE	TRUE	TRUE
1_10632	EAcLTQGMTLYSYGMLLPcGVDQFHGTEYVccPQTK	F5H845	Homo sapiens	161.488	0	0.02957	1.52915	2.54763	20/140		EAcLTQGMTLYSYGMLLPcGVDQFHGTEYVccPQTK	F5H845	Homo sapiens		161.488	0	0.003138	2.50335	2.54763	20/140		EAcLTQGMTLYSYGMLLPcGVDQFHGTEYVccPQTK	F5H845	Homo sapiens		161.488	0	0.02775	1.55674	2.54763	20/140	TRUE	TRUE	TRUE	TRUE	TRUE	TRUE
1_10633	KEGGLGPLNIPLLADVTR	P32119	Homo sapiens	791.283	0	8.778e-06	5.0566	3.57505	19/34		KEGGLGPLNIPLLADVTR	P32119	Homo sapiens		791.283	0	8.353e-08	7.07816	3.57505	19/34		KEGGLGPLNIPLLADVTR	P32119	Homo sapiens		791.283	0	7.625e-06	5.11776	3.57505	19/34	TRUE	TRUE	TRUE	TRUE	TRUE	TRUE
1_10638	NNVVSVNKEPVAEPDIMATNGVVHVITNVLQPPANRPQER	G8JLA8	Homo sapiens	260.294	0	0.003255	2.48745	3.22034	24/156		NNVVSVNKEPVAEPDIMATNGVVHVITNVLQPPANRPQER	G8JLA8	Homo sapiens		260.294	0	9.871e-05	4.00564	3.22034	24/156		NNVVSVNKEPVAEPDIMATNGVVHVITNVLQPPANRPQER	G8JLA8	Homo sapiens		260.294	0	0.00271	2.56703	3.22034	24/156	TRUE	TRUE	TRUE	TRUE	TRUE	TRUE
1_10639	TLQALEFHTVPFQLLAR	Q08380	Homo sapiens	734.194	0	0.0005341	3.27238	2.77729	15/32		TLQALEFHTVPFQLLAR	Q08380	Homo sapiens		734.194	0	9.542e-07	6.02036	2.77729	15/32		TLQALEFHTVPFQLLAR	Q08380	Homo sapiens		734.194	0	0.0004162	3.3807	2.77729	15/32	TRUE	TRUE	TRUE	TRUE	TRUE	TRUE
1_10649	NENTFLDLTVQQIEHLNK	C9JWG0	Homo sapiens	264.463	0	0.02517	1.59912	2.00211	11/34		NENTFLDLTVQQIEHLNK	C9JWG0	Homo sapiens		264.463	0	0.002957	2.52915	2.00211	11/34		NENTFLDLTVQQIEHLNK	C9JWG0	Homo sapiens		264.463	0	0.01825	1.73874	2.00211	11/34	TRUE	TRUE	TRUE	TRUE	TRUE	TRUE
1_10654	IADISQVYTQNAEMRPLGccMILIGIDEEQGPQVYK	B4DQR4	Homo sapiens	641.286	0	0.0008661	3.06243	4.25531	29/140		IADISQVYTQNAEMRPLGccMILIGIDEEQGPQVYK	B4DQR4	Homo sapiens		641.286	0	1.215e-05	4.91542	4.25531	29/140		IADISQVYTQNAEMRPLGccMILIGIDEEQGPQVYK	B4DQR4	Homo sapiens		641.286	0	0.0009552	3.01991	4.25531	29/140	TRUE	TRUE	TRUE	TRUE	TRUE	TRUE
1_10656	ITYYHLSFPTNIQAPAVVFR	P23142-4	Homo sapiens	542.325	0	0.002459	2.60924	2.96435	17/38		ITYYHLSFPTNIQAPAVVFR	P23142-4	Homo sapiens		542.325	0	8.409e-05	4.07526	2.96435	17/38		ITYYHLSFPTNIQAPAVVFR	P23142-4	Homo sapiens		542.325	0	0.004318	2.36472	2.96435	17/38	TRUE	TRUE	TRUE	TRUE	TRUE	TRUE
1_10662	NLVWNAGALHYSDEVEIIQGLTR	P12109	Homo sapiens	244.69	0	0.01264	1.89825	2.80297	13/44		NLVWNAGALHYSDEVEIIQGLTR	P12109	Homo sapiens		244.69	0	0.001593	2.79778	2.80297	13/44		NLVWNAGALHYSDEVEIIQGLTR	P12109	Homo sapiens		244.69	0	0.01675	1.77599	2.80297	13/44	TRUE	TRUE	TRUE	TRUE	TRUE	TRUE
1_10670	QKTGLDSPTGIDFSDITANSFTVHWIAPR	P02751-14;P02751-7	Homo sapiens	460.773	0	0.002152	2.66716	3.37874	26/112		QKTGLDSPTGIDFSDITANSFTVHWIAPR	P02751-14;P02751-7	Homo sapiens		460.773	0	2.165e-05	4.66454	3.37874	26/112		QKTGLDSPTGIDFSDITANSFTVHWIAPR	P02751-14;P02751-7	Homo sapiens		460.773	0	0.002799	2.553	3.37874	26/112	TRUE	TRUE	TRUE	TRUE	TRUE	TRUE
1_10671	ATENDIYNFFSPLNPVR	P52597	Homo sapiens	322.132	0	0.003121	2.50571	2.00855	13/32		ATENDIYNFFSPLNPVR	P52597	Homo sapiens		322.132	0	0.0003232	3.49053	2.00855	13/32		ATENDIYNFFSPLNPVR	P52597	Homo sapiens		322.132	0	0.00338	2.47108	2.00855	13/32	TRUE	TRUE	TRUE	TRUE	TRUE	TRUE
1_10674	ESKKEDLVFIFWAPESAPLK	G3V1A4	Homo sapiens	1246.46	0	6.65e-05	4.17718	3.84211	21/38		ESKKEDLVFIFWAPESAPLK	G3V1A4	Homo sapiens		1246.46	0	3.74e-08	7.42713	3.84211	21/38		ESKKEDLVFIFWAPESAPLK	G3V1A4	Homo sapiens		1246.46	0	4.637e-05	4.33376	3.84211	21/38	TRUE	TRUE	TRUE	TRUE	TRUE	TRUE
1_10680	KcPDYTcPITFSSPADITILLDGSASVGSHNFDTTKR	P12109	Homo sapiens	621.387	0	0.0006126	3.21282	3.52316	32/144		KcPDYTcPITFSSPADITILLDGSASVGSHNFDTTKR	P12109	Homo sapiens		621.387	0	5.662e-06	5.24703	3.52316	32/144		KcPDYTcPITFSSPADITILLDGSASVGSHNFDTTKR	P12109	Homo sapiens		621.387	0	0.0004604	3.33686	3.52316	32/144	TRUE	TRUE	TRUE	TRUE	TRUE	TRUE
1_10684	SKDDQVTVIGAGVTLHEALAAAELLKK	B4E022	Homo sapiens	1456.4	0	3.221e-06	5.49201	2.6865	35/104		SKDDQVTVIGAGVTLHEALAAAELLKK	B4E022	Homo sapiens		1456.4	0	7.2e-08	7.14267	2.6865	35/104		SKDDQVTVIGAGVTLHEALAAAELLKK	B4E022	Homo sapiens		1456.4	0	3.23e-05	4.4908	2.6865	35/104	TRUE	TRUE	TRUE	TRUE	TRUE	TRUE
1_10690	SKDDQVTVIGAGVTLHEALAAAELLKK	B4E022	Homo sapiens	387.964	0	0.01926	1.71534	3.84826	16/52		SKDDQVTVIGAGVTLHEALAAAELLKK	B4E022	Homo sapiens		387.964	0	0.002489	2.60398	3.84826	16/52		SKDDQVTVIGAGVTLHEALAAAELLKK	B4E022	Homo sapiens		387.964	0	0.03363	1.47327	3.84826	16/52	TRUE	TRUE	TRUE	TRUE	TRUE	TRUE
1_10692	LLAPSDSPEWLSFDVTGVVR	P01137	Homo sapiens	408.677	0	0.001687	2.77288	2.65232	17/38		LLAPSDSPEWLSFDVTGVVR	P01137	Homo sapiens		408.677	0	5.363e-05	4.27059	2.65232	17/38		LLAPSDSPEWLSFDVTGVVR	P01137	Homo sapiens		408.677	0	0.002885	2.53985	2.65232	17/38	TRUE	TRUE	TRUE	TRUE	TRUE	TRUE
1_10695	EAcLTQGMTLYSYGMLLPcGVDQFHGTEYVccPQTK	F5H845	Homo sapiens	232.576	0	0.008105	2.09125	2.5157	21/140		EAcLTQGMTLYSYGMLLPcGVDQFHGTEYVccPQTK	F5H845	Homo sapiens		232.576	0	0.0003736	3.42759	2.5157	21/140		EAcLTQGMTLYSYGMLLPcGVDQFHGTEYVccPQTK	F5H845	Homo sapiens		232.576	0	0.01038	1.9838	2.5157	21/140	TRUE	TRUE	TRUE	TRUE	TRUE	TRUE
1_10702	NTEISFILGQEFDEVTADDRK	P15090	Homo sapiens	620.258	0	0.00927	2.03292	2.26754	16/40		NTEISFILGQEFDEVTADDRK	P15090	Homo sapiens		620.258	0	0.0001287	3.89042	2.26754	16/40		NTEISFILGQEFDEVTADDRK	P15090	Homo sapiens		620.258	0	0.004286	2.36795	2.26754	16/40	TRUE	TRUE	TRUE	TRUE	TRUE	TRUE
1_10703	NIILEEGKEILVGDVGQTVDDPYATFVK	G3V1A4	Homo sapiens	521.968	0	0.01343	1.87192	2.14959	18/54		NIILEEGKEILVGDVGQTVDDPYATFVK	G3V1A4	Homo sapiens		521.968	0	0.0009277	3.03259	2.14959	18/54		NIILEEGKEILVGDVGQTVDDPYATFVK	G3V1A4	Homo sapiens		521.968	0	0.01244	1.90518	2.14959	18/54	TRUE	TRUE	TRUE	TRUE	TRUE	TRUE
1_10705	KEGGLGPLNIPLLADVTR	P32119	Homo sapiens	921.613	0	0.001023	2.99012	2.52648	21/34		KEGGLGPLNIPLLADVTR	P32119	Homo sapiens		921.613	0	2.188e-06	5.65995	2.52648	21/34		KEGGLGPLNIPLLADVTR	P32119	Homo sapiens		921.613	0	0.0009567	3.01922	2.52648	21/34	TRUE	TRUE	TRUE	TRUE	TRUE	TRUE
1_10710	TKDLQAIcGIScDELSSMVLELR	P07996	Homo sapiens	1293.44	0	1.69e-05	4.77211	2.05475	23/44		TKDLQAIcGIScDELSSMVLELR	P07996	Homo sapiens		1293.44	0	4.17e-07	6.37986	2.05475	23/44		TKDLQAIcGIScDELSSMVLELR	P07996	Homo sapiens		1293.44	0	9.89e-05	4.0048	2.05475	23/44	TRUE	TRUE	TRUE	TRUE	TRUE	TRUE
1_10711	FEGGVVIAADMLGSYGSLAR	P28070	Homo sapiens	2331.71	0	1.314e-07	6.8814	3.126	25/38		FEGGVVIAADMLGSYGSLAR	P28070	Homo sapiens		2331.71	0	5.591e-12	11.2525	3.126	25/38		FEGGVVIAADMLGSYGSLAR	P28070	Homo sapiens		2331.71	0	6.078e-08	7.21624	3.126	25/38	TRUE	TRUE	TRUE	TRUE	TRUE	TRUE
1_10715	SNFLNcYVSGFHPSDIEVDLLK	P61769	Homo sapiens	509.147	0	0.002475	2.60642	3.22243	16/42		SNFLNcYVSGFHPSDIEVDLLK	P61769	Homo sapiens		509.147	0	6.077e-05	4.21631	3.22243	16/42		SNFLNcYVSGFHPSDIEVDLLK	P61769	Homo sapiens		509.147	0	0.007595	2.11947	3.22243	16/42	TRUE	TRUE	TRUE	TRUE	TRUE	TRUE
1_10717	cPEALFQPSFLGMEScGIHETTFNSIMK	P60709	Homo sapiens	442.656	0	0.001479	2.83003	3.04778	30/108		cPEALFQPSFLGMEScGIHETTFNSIMK	P60709	Homo sapiens		442.656	0	1.954e-05	4.70908	3.04778	30/108		cPEALFQPSFLGMEScGIHETTFNSIMK	P60709	Homo sapiens		442.656	0	0.002157	2.66615	3.04778	30/108	TRUE	TRUE	TRUE	TRUE	TRUE	TRUE
1_10720	VKELLVDcYKPTEAFISGLLDK	F5GXC4	Homo sapiens	313.733	0	0.03485	1.4578	2.52903	13/42		VKELLVDcYKPTEAFISGLLDK	F5GXC4	Homo sapiens		313.733	0	0.006837	2.16513	2.52903	13/42		VKELLVDcYKPTEAFISGLLDK	F5GXC4	Homo sapiens		313.733	0	0.05265	1.2786	2.52903	13/42	TRUE	TRUE	TRUE	TRUE	TRUE	TRUE
1_10736	QKTGLDSPTGIDFSDITANSFTVHWIAPR	P02751-14;P02751-7	Homo sapiens	599.208	0	0.0007314	3.13585	3.59928	28/112		QKTGLDSPTGIDFSDITANSFTVHWIAPR	P02751-14;P02751-7	Homo sapiens		599.208	0	1.278e-05	4.89347	3.59928	28/112		QKTGLDSPTGIDFSDITANSFTVHWIAPR	P02751-14;P02751-7	Homo sapiens		599.208	0	0.0005363	3.27059	3.59928	28/112	TRUE	TRUE	TRUE	TRUE	TRUE	TRUE
1_10740	FLPGQGLVLYPQIGDKLDIIcPK	P52799	Homo sapiens	224.998	0.001	0.1307	0.883724	2.51198	13/44		FLPGQGLVLYPQIGDKLDIIcPK	P52799	Homo sapiens		224.998	0.001	0.04417	1.35487	2.51198	13/44		FLPGQGLVLYPQIGDKLDIIcPK	P52799	Homo sapiens		224.998	0.002	0.159	0.798603	2.51198	13/44	TRUE	TRUE	TRUE	TRUE	TRUE	TRUE
1_10743	MSVQPTVSLGGFEITPPVVLR	P06748-3	Homo sapiens	1078.46	0	8.317e-06	5.08003	2.48273	23/40		MSVQPTVSLGGFEITPPVVLR	P06748-3	Homo sapiens		1078.46	0	7.268e-09	8.13859	2.48273	23/40		MSVQPTVSLGGFEITPPVVLR	P06748-3	Homo sapiens		1078.46	0	4.255e-05	4.3711	2.48273	23/40	TRUE	TRUE	TRUE	TRUE	TRUE	TRUE
1_10760	ATVAPEDVSEVIFGHVLAAGcGQNPVR	Q9BWD1	Homo sapiens	380.998	0	0.05008	1.30034	2.04995	14/52		ATVAPEDVSEVIFGHVLAAGcGQNPVR	Q9BWD1	Homo sapiens		380.998	0	0.009481	2.02315	2.04995	14/52		ATVAPEDVSEVIFGHVLAAGcGQNPVR	Q9BWD1	Homo sapiens		380.998	0	0.06167	1.20993	2.04995	14/52	TRUE	TRUE	TRUE	TRUE	TRUE	TRUE
1_10764	NIILEEGKEILVGDVGQTVDDPYATFVK	G3V1A4	Homo sapiens	917.824	0	0.0001616	3.79156	2.8762	23/54		NIILEEGKEILVGDVGQTVDDPYATFVK	G3V1A4	Homo sapiens		917.824	0	5.424e-07	6.26568	2.8762	23/54		NIILEEGKEILVGDVGQTVDDPYATFVK	G3V1A4	Homo sapiens		917.824	0	0.0006621	3.17908	2.8762	23/54	TRUE	TRUE	TRUE	TRUE	TRUE	TRUE
1_10765	NNVVSVNKEPVAEPDIMATNGVVHVITNVLQPPANRPQER	G8JLA8	Homo sapiens	313.562	0	0.001107	2.95585	3.60551	28/156		NNVVSVNKEPVAEPDIMATNGVVHVITNVLQPPANRPQER	G8JLA8	Homo sapiens		313.562	0	2.181e-05	4.66134	3.60551	28/156		NNVVSVNKEPVAEPDIMATNGVVHVITNVLQPPANRPQER	G8JLA8	Homo sapiens		313.562	0	0.0009009	3.04532	3.60551	28/156	TRUE	TRUE	TRUE	TRUE	TRUE	TRUE
1_10766	KDGNASGTTLLEALDcILPPTRPTDKPLR	P68104	Homo sapiens	383.016	0	0.03961	1.4022	2.72789	23/112		KDGNASGTTLLEALDcILPPTRPTDKPLR	P68104	Homo sapiens		383.016	0	0.006059	2.2176	2.72789	23/112		KDGNASGTTLLEALDcILPPTRPTDKPLR	P68104	Homo sapiens		383.016	0	0.03344	1.47573	2.72789	23/112	TRUE	TRUE	TRUE	TRUE	TRUE	TRUE
1_10773	ITYYHLSFPTNIQAPAVVFR	P23142-4	Homo sapiens	915.525	0	0.000498	3.30277	2.68011	20/38		ITYYHLSFPTNIQAPAVVFR	P23142-4	Homo sapiens		915.525	0	3.534e-06	5.45173	2.68011	20/38		ITYYHLSFPTNIQAPAVVFR	P23142-4	Homo sapiens		915.525	0	0.0008785	3.05626	2.68011	20/38	TRUE	TRUE	TRUE	TRUE	TRUE	TRUE
1_10778	SNFLNcYVSGFHPSDIEVDLLK	P61769	Homo sapiens	410.685	0	0.003978	2.40034	3.03743	15/42		SNFLNcYVSGFHPSDIEVDLLK	P61769	Homo sapiens		410.685	0	0.0005319	3.27417	3.03743	15/42		SNFLNcYVSGFHPSDIEVDLLK	P61769	Homo sapiens		410.685	0	0.01183	1.92702	3.03743	15/42	TRUE	TRUE	TRUE	TRUE	TRUE	TRUE
1_10800	GQYISPFHDIPIYADKDVFHMVVEVPR	Q15181	Homo sapiens	533.79	0	0.0102	1.9914	3.26362	25/104		GQYISPFHDIPIYADKDVFHMVVEVPR	Q15181	Homo sapiens		533.79	0	0.0006735	3.17166	3.26362	25/104		GQYISPFHDIPIYADKDVFHMVVEVPR	Q15181	Homo sapiens		533.79	0	0.006075	2.21645	3.26362	25/104	TRUE	TRUE	TRUE	TRUE	TRUE	TRUE
1_10806	FLPGQGLVLYPQIGDKLDIIcPK	P52799	Homo sapiens	245.927	0.005	0.219	0.659556	2.04503	14/44		FLPGQGLVLYPQIGDKLDIIcPK	P52799	Homo sapiens		245.927	0.003	0.09582	1.01854	2.04503	14/44		FLPGQGLVLYPQIGDKLDIIcPK	P52799	Homo sapiens		245.927	0.005	0.2584	0.587707	2.04503	14/44	TRUE	TRUE	TRUE	TRUE	TRUE	TRUE
1_10808	VATAQDDITGDGTTSNVLIIGELLK	B4DPJ8	Homo sapiens	576.369	0	0.002879	2.54076	2.23811	17/48		VATAQDDITGDGTTSNVLIIGELLK	B4DPJ8	Homo sapiens		576.369	0	0.0001336	3.87419	2.23811	17/48		VATAQDDITGDGTTSNVLIIGELLK	B4DPJ8	Homo sapiens		576.369	0	0.002731	2.56368	2.23811	17/48	TRUE	TRUE	TRUE	TRUE	TRUE	TRUE
1_10816	KPLVIIAEDVDGEALSTLVLNR	P10809	Homo sapiens	2299.49	0	2.093e-07	6.67923	3.66481	26/42		KPLVIIAEDVDGEALSTLVLNR	P10809	Homo sapiens		2299.49	0	9.295e-10	9.03175	3.66481	26/42		KPLVIIAEDVDGEALSTLVLNR	P10809	Homo sapiens		2299.49	0	2.596e-06	5.5857	3.66481	26/42	TRUE	TRUE	TRUE	TRUE	TRUE	TRUE
1_10823	NTEISFILGQEFDEVTADDRK	P15090	Homo sapiens	624.646	0	0.002908	2.53641	2.64683	15/40		NTEISFILGQEFDEVTADDRK	P15090	Homo sapiens		624.646	0	0.0001184	3.92665	2.64683	15/40		NTEISFILGQEFDEVTADDRK	P15090	Homo sapiens		624.646	0	0.003304	2.48096	2.64683	15/40	TRUE	TRUE	TRUE	TRUE	TRUE	TRUE
1_10827	NNVVSVNKEPVAEPDIMATNGVVHVITNVLQPPANRPQER	G8JLA8	Homo sapiens	438.007	0	0.0006707	3.17347	3.6283	30/156		NNVVSVNKEPVAEPDIMATNGVVHVITNVLQPPANRPQER	G8JLA8	Homo sapiens		438.007	0	9.735e-06	5.01166	3.6283	30/156		NNVVSVNKEPVAEPDIMATNGVVHVITNVLQPPANRPQER	G8JLA8	Homo sapiens		438.007	0	0.0004417	3.35487	3.6283	30/156	TRUE	TRUE	TRUE	TRUE	TRUE	TRUE
1_10828	EGNKPVLFQGNTNPTDVVVAVFPKPLITR	Q5T7F1	Homo sapiens	293.499	0	0.0394	1.4045	2.84679	20/112		EGNKPVLFQGNTNPTDVVVAVFPKPLITR	Q5T7F1	Homo sapiens		293.499	0	0.01637	1.78595	2.84679	20/112		EGNKPVLFQGNTNPTDVVVAVFPKPLITR	Q5T7F1	Homo sapiens		293.499	0	0.05134	1.28954	2.84679	20/112	TRUE	TRUE	TRUE	TRUE	TRUE	TRUE
1_10831	AVATVGPISVAIDAGHESFLFYK	P07711	Homo sapiens	347	0.001	0.139	0.856985	2.36356	13/44		AVATVGPISVAIDAGHESFLFYK	P07711	Homo sapiens		347	0.001	0.05147	1.28845	2.36356	13/44		AVATVGPISVAIDAGHESFLFYK	P07711	Homo sapiens		347	0.001	0.1467	0.83357	2.36356	13/44	TRUE	TRUE	TRUE	TRUE	TRUE	TRUE
1_10836	LSEMTEAEQQQLIDDHFLFDKPVSPLLTAAGMAR	P12532	Homo sapiens	230.397	0	0.009071	2.04234	2.5869	19/132		LSEMTEAEQQQLIDDHFLFDKPVSPLLTAAGMAR	P12532	Homo sapiens		230.397	0	0.0004261	3.37049	2.5869	19/132		LSEMTEAEQQQLIDDHFLFDKPVSPLLTAAGMAR	P12532	Homo sapiens		230.397	0	0.009868	2.00577	2.5869	19/132	TRUE	TRUE	TRUE	TRUE	TRUE	TRUE
1_10838	KLPIDVTEGEVISLGLPFGK	K7ES59	Homo sapiens	1915.84	0	3.928e-06	5.40583	2.729	24/38		KLPIDVTEGEVISLGLPFGK	K7ES59	Homo sapiens		1915.84	0	1.261e-07	6.89928	2.729	24/38		KLPIDVTEGEVISLGLPFGK	K7ES59	Homo sapiens		1915.84	0	4.225e-06	5.37417	2.729	24/38	TRUE	TRUE	TRUE	TRUE	TRUE	TRUE
1_10842	SNFLNcYVSGFHPSDIEVDLLK	P61769	Homo sapiens	644.907	0	0.01026	1.98885	2.2753	17/42		SNFLNcYVSGFHPSDIEVDLLK	P61769	Homo sapiens		644.907	0	0.0002593	3.5862	2.2753	17/42		SNFLNcYVSGFHPSDIEVDLLK	P61769	Homo sapiens		644.907	0	0.009458	2.0242	2.2753	17/42	TRUE	TRUE	TRUE	TRUE	TRUE	TRUE
1_10845	ELAILLGMLDPAEKDEK	P30041	Homo sapiens	156.732	0	0.06536	1.18469	2.4214	12/32		ELAILLGMLDPAEKDEK	P30041	Homo sapiens		156.732	0	0.01094	1.96098	2.4214	12/32		ELAILLGMLDPAEKDEK	P30041	Homo sapiens		156.732	0	0.07718	1.1125	2.4214	12/32	TRUE	TRUE	TRUE	TRUE	TRUE	TRUE
1_10850	DELPDWNEVLPPWDREEDEVYPPGPYHPFPNYIRPR	O15240	Homo sapiens	108.288	0.005	0.2251	0.647625	2.47504	18/140		DELPDWNEVLPPWDREEDEVYPPGPYHPFPNYIRPR	O15240	Homo sapiens		108.288	0.006	0.1683	0.773916	2.47504	18/140		DELPDWNEVLPPWDREEDEVYPPGPYHPFPNYIRPR	O15240	Homo sapiens		108.288	0.001	0.128	0.89279	2.47504	18/140	TRUE	TRUE	TRUE	TRUE	TRUE	TRUE
1_10853	TPGTWNHITDQIGMFSFTGLNPK	B7Z7E9	Homo sapiens	124.925	0	0.1025	0.989276	2.62405	11/44		TPGTWNHITDQIGMFSFTGLNPK	B7Z7E9	Homo sapiens		124.925	0	0.02574	1.58939	2.62405	11/44		TPGTWNHITDQIGMFSFTGLNPK	B7Z7E9	Homo sapiens		124.925	0.001	0.09964	1.00157	2.62405	11/44	TRUE	TRUE	TRUE	TRUE	TRUE	TRUE
1_10864	FVTHVSDWGALATISTLEAVR	O75629	Homo sapiens	680.952	0	0.001627	2.78861	2.48365	16/40		FVTHVSDWGALATISTLEAVR	O75629	Homo sapiens		680.952	0	3.125e-05	4.50515	2.48365	16/40		FVTHVSDWGALATISTLEAVR	O75629	Homo sapiens		680.952	0	0.001545	2.81107	2.48365	16/40	TRUE	TRUE	TRUE	TRUE	TRUE	TRUE
1_10865	FLATTPNSLLVSWQPPR	P02751-14;P02751-7	Homo sapiens	368.278	0	0.1018	0.992252	2.36983	15/32		FLATTPNSLLVSWQPPR	P02751-14;P02751-7	Homo sapiens		368.278	0	0.01924	1.71579	2.36983	15/32		FLATTPNSLLVSWQPPR	P02751-14;P02751-7	Homo sapiens		368.278	0	0.06431	1.19172	2.36983	15/32	TRUE	TRUE	TRUE	TRUE	TRUE	TRUE
1_10866	cSEGVFLLTTTPRPVIVEPLEQLDDEDGLPEK	P23246-2	Homo sapiens	523.383	0	0.0003889	3.41016	4.20894	27/124		cSEGVFLLTTTPRPVIVEPLEQLDDEDGLPEK	P23246-2	Homo sapiens		523.383	0	3.928e-06	5.40583	4.20894	27/124		cSEGVFLLTTTPRPVIVEPLEQLDDEDGLPEK	P23246-2	Homo sapiens		523.383	0	0.0008271	3.08244	4.20894	27/124	TRUE	TRUE	TRUE	TRUE	TRUE	TRUE
1_10876	DGELPVEDDIDLSDVELDDLGKDEL	B7Z254	Homo sapiens	222.2	0	0.03076	1.51201	2.15846	14/48		DGELPVEDDIDLSDVELDDLGKDEL	B7Z254	Homo sapiens		222.2	0	0.006355	2.19688	2.15846	14/48		DGELPVEDDIDLSDVELDDLGKDEL	B7Z254	Homo sapiens		222.2	0	0.06076	1.21638	2.15846	14/48	TRUE	TRUE	TRUE	TRUE	TRUE	TRUE
1_10880	LGELFNPYYDPLQWK	P05060	Homo sapiens	407.667	0.001	0.1597	0.796695	2.10556	13/28		LGELFNPYYDPLQWK	P05060	Homo sapiens		407.667	0.001	0.05435	1.2648	2.10556	13/28		LGELFNPYYDPLQWK	P05060	Homo sapiens		407.667	0.002	0.1564	0.805763	2.10556	13/28	TRUE	TRUE	TRUE	TRUE	TRUE	TRUE
1_10890	NNVVSVNKEPVAEPDIMATNGVVHVITNVLQPPANRPQER	G8JLA8	Homo sapiens	431.167	0	2.759e-05	4.55925	4.1032	29/156		NNVVSVNKEPVAEPDIMATNGVVHVITNVLQPPANRPQER	G8JLA8	Homo sapiens		431.167	0	1.373e-07	6.86233	4.1032	29/156		NNVVSVNKEPVAEPDIMATNGVVHVITNVLQPPANRPQER	G8JLA8	Homo sapiens		431.167	0	4.231e-05	4.37356	4.1032	29/156	TRUE	TRUE	TRUE	TRUE	TRUE	TRUE
1_10892	SPQETYDVYcYVDHLDGDVFHLTVPSK	P13611-2	Homo sapiens	256.818	0.006	0.2435	0.613501	2.43373	19/104		SPQETYDVYcYVDHLDGDVFHLTVPSK	P13611-2	Homo sapiens		256.818	0.004	0.1331	0.875822	2.43373	19/104		SPQETYDVYcYVDHLDGDVFHLTVPSK	P13611-2	Homo sapiens		256.818	0.003	0.2028	0.692932	2.43373	19/104	TRUE	TRUE	TRUE	TRUE	TRUE	TRUE
1_10894	SNTGGQAFPQcVFDHWQILPGDPFDNSSRPSQVVAETR	P13639	Homo sapiens	73.0203	0	0.02978	1.52608	2.88067	16/148		SNTGGQAFPQcVFDHWQILPGDPFDNSSRPSQVVAETR	P13639	Homo sapiens		73.0203	0	0.005261	2.27893	2.88067	16/148		SNTGGQAFPQcVFDHWQILPGDPFDNSSRPSQVVAETR	P13639	Homo sapiens		73.0203	0	0.03319	1.47899	2.88067	16/148	TRUE	TRUE	TRUE	TRUE	TRUE	TRUE
1_10895	VGVVQFSNDVFPEFYLK	P12111-2	Homo sapiens	1171.77	0	0.0001192	3.92372	3.08672	20/32		VGVVQFSNDVFPEFYLK	P12111-2	Homo sapiens		1171.77	0	3.889e-07	6.41016	3.08672	20/32		VGVVQFSNDVFPEFYLK	P12111-2	Homo sapiens		1171.77	0	6.244e-05	4.20454	3.08672	20/32	TRUE	TRUE	TRUE	TRUE	TRUE	TRUE
1_10906	NTEISFILGQEFDEVTADDRK	P15090	Homo sapiens	395.377	0	0.01145	1.94119	2.39454	13/40		NTEISFILGQEFDEVTADDRK	P15090	Homo sapiens		395.377	0	0.00121	2.91721	2.39454	13/40		NTEISFILGQEFDEVTADDRK	P15090	Homo sapiens		395.377	0	0.01667	1.77806	2.39454	13/40	TRUE	TRUE	TRUE	TRUE	TRUE	TRUE
1_10913	ELAILLGMLDPAEKDEK	P30041	Homo sapiens	309.16	0	0.06736	1.1716	2.29502	17/32		ELAILLGMLDPAEKDEK	P30041	Homo sapiens		309.16	0	0.01729	1.76221	2.29502	17/32		ELAILLGMLDPAEKDEK	P30041	Homo sapiens		309.16	0	0.06051	1.21817	2.29502	17/32	TRUE	TRUE	TRUE	TRUE	TRUE	TRUE
1_10927	FLATTPNSLLVSWQPPR	P02751-14;P02751-7	Homo sapiens	396.877	0	0.009649	2.01552	2.0962	16/32		FLATTPNSLLVSWQPPR	P02751-14;P02751-7	Homo sapiens		396.877	0	0.001711	2.76675	2.0962	16/32		FLATTPNSLLVSWQPPR	P02751-14;P02751-7	Homo sapiens		396.877	0	0.0181	1.74232	2.0962	16/32	TRUE	TRUE	TRUE	TRUE	TRUE	TRUE
1_10934	AKFYPEDVSEELIQDITQR	P26038	Homo sapiens	685.422	0	0.002808	2.5516	2.81063	18/36		AKFYPEDVSEELIQDITQR	P26038	Homo sapiens		685.422	0	3.831e-05	4.41669	2.81063	18/36		AKFYPEDVSEELIQDITQR	P26038	Homo sapiens		685.422	0	0.002035	2.69144	2.81063	18/36	TRUE	TRUE	TRUE	TRUE	TRUE	TRUE
1_10943	ITYYHLSFPTNIQAPAVVFR	P23142-4	Homo sapiens	301.231	0	0.019	1.72125	2.81895	12/38		ITYYHLSFPTNIQAPAVVFR	P23142-4	Homo sapiens		301.231	0	0.003543	2.45063	2.81895	12/38		ITYYHLSFPTNIQAPAVVFR	P23142-4	Homo sapiens		301.231	0	0.02457	1.60959	2.81895	12/38	TRUE	TRUE	TRUE	TRUE	TRUE	TRUE
1_10948	VTIAQGGVLPNIQAVLLPK	H0YFX9	Homo sapiens	506.134	0	0.008395	2.07598	2.41771	16/36		VTIAQGGVLPNIQAVLLPK	H0YFX9	Homo sapiens		506.134	0	0.0003994	3.39859	2.41771	16/36		VTIAQGGVLPNIQAVLLPK	H0YFX9	Homo sapiens		506.134	0	0.0175	1.75696	2.41771	16/36	TRUE	TRUE	TRUE	TRUE	TRUE	TRUE
1_10953	NNVVSVNKEPVAEPDIMATNGVVHVITNVLQPPANRPQER	G8JLA8	Homo sapiens	364.971	0	0.0003595	3.4443	4.35442	30/156		NNVVSVNKEPVAEPDIMATNGVVHVITNVLQPPANRPQER	G8JLA8	Homo sapiens		364.971	0	8.125e-07	6.09018	4.35442	30/156		NNVVSVNKEPVAEPDIMATNGVVHVITNVLQPPANRPQER	G8JLA8	Homo sapiens		364.971	0	0.0001959	3.70797	4.35442	30/156	TRUE	TRUE	TRUE	TRUE	TRUE	TRUE
1_10954	SPQETYDVYcYVDHLDGDVFHLTVPSK	P13611-2	Homo sapiens	568.031	0	0.0001949	3.71019	3.24069	26/104		SPQETYDVYcYVDHLDGDVFHLTVPSK	P13611-2	Homo sapiens		568.031	0	1.06e-05	4.97469	3.24069	26/104		SPQETYDVYcYVDHLDGDVFHLTVPSK	P13611-2	Homo sapiens		568.031	0	0.0002396	3.62051	3.24069	26/104	TRUE	TRUE	TRUE	TRUE	TRUE	TRUE
1_10956	MAAISESNINLcGSHcGVSIGEDGPSQMALEDLAMFR	B4E022	Homo sapiens	989.909	0	4.408e-05	4.35576	3.8901	36/144		MAAISESNINLcGSHcGVSIGEDGPSQMALEDLAMFR	B4E022	Homo sapiens		989.909	0	1.275e-07	6.89449	3.8901	36/144		MAAISESNINLcGSHcGVSIGEDGPSQMALEDLAMFR	B4E022	Homo sapiens		989.909	0	0.0001861	3.73025	3.8901	36/144	TRUE	TRUE	TRUE	TRUE	TRUE	TRUE
1_10977	SNTGGQAFPQcVFDHWQILPGDPFDNSSRPSQVVAETR	P13639	Homo sapiens	118.773	0	0.01356	1.86774	2.76586	20/148		SNTGGQAFPQcVFDHWQILPGDPFDNSSRPSQVVAETR	P13639	Homo sapiens		118.773	0	0.001077	2.96778	2.76586	20/148		SNTGGQAFPQcVFDHWQILPGDPFDNSSRPSQVVAETR	P13639	Homo sapiens		118.773	0	0.01305	1.88439	2.76586	20/148	TRUE	TRUE	TRUE	TRUE	TRUE	TRUE
1_10988	SFIKDYPVVSIEDPFDQDDWGAWQK	P06733	Homo sapiens	926.312	0	0.001373	2.86233	2.71729	20/48		SFIKDYPVVSIEDPFDQDDWGAWQK	P06733	Homo sapiens		926.312	0	1.92e-06	5.7167	2.71729	20/48		SFIKDYPVVSIEDPFDQDDWGAWQK	P06733	Homo sapiens		926.312	0	0.0002692	3.56992	2.71729	20/48	TRUE	TRUE	TRUE	TRUE	TRUE	TRUE
1_10995	ALYYDLISSPDIHGTYKELLDTVTAPQK	P36955	Homo sapiens	720.288	0	6.081e-05	4.21602	3.38302	35/108		ALYYDLISSPDIHGTYKELLDTVTAPQK	P36955	Homo sapiens		720.288	0	1.571e-07	6.80382	3.38302	35/108		ALYYDLISSPDIHGTYKELLDTVTAPQK	P36955	Homo sapiens		720.288	0	0.0001779	3.74982	3.38302	35/108	TRUE	TRUE	TRUE	TRUE	TRUE	TRUE
1_10997	DTLQEANDILNNLKDFDR	P11047	Homo sapiens	794.966	0	0.001531	2.81502	2.64517	18/34		DTLQEANDILNNLKDFDR	P11047	Homo sapiens		794.966	0	4.333e-06	5.36321	2.64517	18/34		DTLQEANDILNNLKDFDR	P11047	Homo sapiens		794.966	0	0.001194	2.923	2.64517	18/34	TRUE	TRUE	TRUE	TRUE	TRUE	TRUE
1_10998	cPDYTcPITFSSPADITILLDGSASVGSHNFDTTKR	P12109	Homo sapiens	356.533	0	0.001257	2.90066	3.44045	26/140		cPDYTcPITFSSPADITILLDGSASVGSHNFDTTKR	P12109	Homo sapiens		356.533	0	9.456e-06	5.02429	3.44045	26/140		cPDYTcPITFSSPADITILLDGSASVGSHNFDTTKR	P12109	Homo sapiens		356.533	0	0.0005628	3.24965	3.44045	26/140	TRUE	TRUE	TRUE	TRUE	TRUE	TRUE
1_11005	SPYLYPLYGLGELPQGFAR	P50395	Homo sapiens	629.889	0	0.002359	2.62727	2.19521	17/36		SPYLYPLYGLGELPQGFAR	P50395	Homo sapiens		629.889	0	6.692e-05	4.17444	2.19521	17/36		SPYLYPLYGLGELPQGFAR	P50395	Homo sapiens		629.889	0	0.004848	2.31444	2.19521	17/36	TRUE	TRUE	TRUE	TRUE	TRUE	TRUE
1_11007	QALVEFEDVLGAcNAVNYAADNQIYIAGHPAFVNYSTSQK	P14866-2	Homo sapiens	399.607	0	0.0007425	3.1293	3.62094	27/156		QALVEFEDVLGAcNAVNYAADNQIYIAGHPAFVNYSTSQK	P14866-2	Homo sapiens		399.607	0	1.05e-05	4.97881	3.62094	27/156		QALVEFEDVLGAcNAVNYAADNQIYIAGHPAFVNYSTSQK	P14866-2	Homo sapiens		399.607	0	0.001217	2.91471	3.62094	27/156	TRUE	TRUE	TRUE	TRUE	TRUE	TRUE
1_11009	FLATTPNSLLVSWQPPR	P02751-14;P02751-7	Homo sapiens	90.4202	0	0.05753	1.24011	2.01311	10/32		FLATTPNSLLVSWQPPR	P02751-14;P02751-7	Homo sapiens		90.4202	0	0.01176	1.92959	2.01311	10/32		FLATTPNSLLVSWQPPR	P02751-14;P02751-7	Homo sapiens		90.4202	0	0.06969	1.15683	2.01311	10/32	TRUE	TRUE	TRUE	TRUE	TRUE	TRUE
1_11014	EGILQYcQEVYPELQITNVVEANQPVTIQNWcK	E9PEV0	Homo sapiens	207.95	0	0.02219	1.65384	2.35148	12/64		EGILQYcQEVYPELQITNVVEANQPVTIQNWcK	E9PEV0	Homo sapiens		207.95	0	0.001881	2.72561	2.35148	12/64		EGILQYcQEVYPELQITNVVEANQPVTIQNWcK	E9PEV0	Homo sapiens		207.95	0	0.0206	1.68613	2.35148	12/64	TRUE	TRUE	TRUE	TRUE	TRUE	TRUE
1_11016	ALYYDLISSPDIHGTYKELLDTVTAPQK	P36955	Homo sapiens	353.338	0	0.01388	1.85761	2.50814	17/54		ALYYDLISSPDIHGTYKELLDTVTAPQK	P36955	Homo sapiens		353.338	0	0.003785	2.42193	2.50814	17/54		ALYYDLISSPDIHGTYKELLDTVTAPQK	P36955	Homo sapiens		353.338	0	0.02302	1.63789	2.50814	17/54	TRUE	TRUE	TRUE	TRUE	TRUE	TRUE
1_11017	NNVVSVNKEPVAEPDIMATNGVVHVITNVLQPPANRPQER	G8JLA8	Homo sapiens	308.449	0	0.0005238	3.28083	3.12213	27/156		NNVVSVNKEPVAEPDIMATNGVVHVITNVLQPPANRPQER	G8JLA8	Homo sapiens		308.449	0	5.108e-06	5.29175	3.12213	27/156		NNVVSVNKEPVAEPDIMATNGVVHVITNVLQPPANRPQER	G8JLA8	Homo sapiens		308.449	0	0.0005341	3.27238	3.12213	27/156	TRUE	TRUE	TRUE	TRUE	TRUE	TRUE
1_11018	SNFLNcYVSGFHPSDIEVDLLK	P61769	Homo sapiens	706.868	0	0.01209	1.91757	2.3008	18/42		SNFLNcYVSGFHPSDIEVDLLK	P61769	Homo sapiens		706.868	0	0.001008	2.99654	2.3008	18/42		SNFLNcYVSGFHPSDIEVDLLK	P61769	Homo sapiens		706.868	0	0.02263	1.64532	2.3008	18/42	TRUE	TRUE	TRUE	TRUE	TRUE	TRUE
1_11031	LSLQNTAEIQHcLVNAGDVGcGVFEcFENNScEIR	O76061	Homo sapiens	802.262	0	0.0003241	3.48932	3.90605	30/136		LSLQNTAEIQHcLVNAGDVGcGVFEcFENNScEIR	O76061	Homo sapiens		802.262	0	4.166e-07	6.38028	3.90605	30/136		LSLQNTAEIQHcLVNAGDVGcGVFEcFENNScEIR	O76061	Homo sapiens		802.262	0	0.0003065	3.51357	3.90605	30/136	TRUE	TRUE	TRUE	TRUE	TRUE	TRUE
1_11032	ELASQPDVDGFLVGGASLKPEFVDIINAK	P60174-1	Homo sapiens	191.351	0	0.0119	1.92445	2.00857	13/56		ELASQPDVDGFLVGGASLKPEFVDIINAK	P60174-1	Homo sapiens		191.351	0	0.001676	2.77573	2.00857	13/56		ELASQPDVDGFLVGGASLKPEFVDIINAK	P60174-1	Homo sapiens		191.351	0	0.0174	1.75945	2.00857	13/56	TRUE	TRUE	TRUE	TRUE	TRUE	TRUE
1_11033	SFIKDYPVVSIEDPFDQDDWGAWQK	P06733	Homo sapiens	1549.29	0	1.278e-05	4.89347	3.87837	34/96		SFIKDYPVVSIEDPFDQDDWGAWQK	P06733	Homo sapiens		1549.29	0	7.354e-09	8.13348	3.87837	34/96		SFIKDYPVVSIEDPFDQDDWGAWQK	P06733	Homo sapiens		1549.29	0	8.103e-06	5.09135	3.87837	34/96	TRUE	TRUE	TRUE	TRUE	TRUE	TRUE
1_11042	VLALYNQHNPGASAAPccVPQALEPLPIVYYVGR	P01137	Homo sapiens	467.226	0	0.007547	2.12223	2.50082	26/132		VLALYNQHNPGASAAPccVPQALEPLPIVYYVGR	P01137	Homo sapiens		467.226	0	0.001519	2.81844	2.50082	26/132		VLALYNQHNPGASAAPccVPQALEPLPIVYYVGR	P01137	Homo sapiens		467.226	0	0.01544	1.81135	2.50082	26/132	TRUE	TRUE	TRUE	TRUE	TRUE	TRUE
1_11058	cPDYTcPITFSSPADITILLDGSASVGSHNFDTTKR	P12109	Homo sapiens	656.653	0	7.089e-05	4.14942	2.85566	34/140		cPDYTcPITFSSPADITILLDGSASVGSHNFDTTKR	P12109	Homo sapiens		656.653	0	2.027e-06	5.69315	2.85566	34/140		cPDYTcPITFSSPADITILLDGSASVGSHNFDTTKR	P12109	Homo sapiens		656.653	0	0.0001735	3.7607	2.85566	34/140	TRUE	TRUE	TRUE	TRUE	TRUE	TRUE
1_11066	AIEALKEFNEDGALAVLQQFK	O60506-3	Homo sapiens	409.201	0	0.007569	2.12096	2.10863	19/40		AIEALKEFNEDGALAVLQQFK	O60506-3	Homo sapiens		409.201	0	0.0001667	3.77806	2.10863	19/40		AIEALKEFNEDGALAVLQQFK	O60506-3	Homo sapiens		409.201	0	0.00474	2.32422	2.10863	19/40	TRUE	TRUE	TRUE	TRUE	TRUE	TRUE
1_11069	GKNQAFIEMNTEEAANTMVNYYTSVTPVLR	K7ES59	Homo sapiens	252.963	0.008	0.2965	0.527975	2.79072	18/116		GKNQAFIEMNTEEAANTMVNYYTSVTPVLR	K7ES59	Homo sapiens		252.963	0.008	0.1964	0.706859	2.79072	18/116		GKNQAFIEMNTEEAANTMVNYYTSVTPVLR	K7ES59	Homo sapiens		252.963	0.009	0.3094	0.50948	2.79072	18/116	TRUE	TRUE	TRUE	TRUE	TRUE	TRUE
1_11079	NNVVSVNKEPVAEPDIMATNGVVHVITNVLQPPANRPQER	G8JLA8	Homo sapiens	382.154	0	0.00629	2.20135	2.85691	27/156		NNVVSVNKEPVAEPDIMATNGVVHVITNVLQPPANRPQER	G8JLA8	Homo sapiens		382.154	0	0.0002052	3.68782	2.85691	27/156		NNVVSVNKEPVAEPDIMATNGVVHVITNVLQPPANRPQER	G8JLA8	Homo sapiens		382.154	0	0.008067	2.09329	2.85691	27/156	TRUE	TRUE	TRUE	TRUE	TRUE	TRUE
1_11093	LSLQNTAEIQHcLVNAGDVGcGVFEcFENNScEIR	O76061	Homo sapiens	2204.37	0	1.305e-09	8.88439	5.46984	41/136		LSLQNTAEIQHcLVNAGDVGcGVFEcFENNScEIR	O76061	Homo sapiens		2204.37	0	7.956e-13	12.0993	5.46984	41/136		LSLQNTAEIQHcLVNAGDVGcGVFEcFENNScEIR	O76061	Homo sapiens		2204.37	0	3.064e-08	7.51371	5.46984	41/136	TRUE	TRUE	TRUE	TRUE	TRUE	TRUE
1_11094	ELASQPDVDGFLVGGASLKPEFVDIINAK	P60174-1	Homo sapiens	376.147	0	0.008383	2.0766	2.35112	17/56		ELASQPDVDGFLVGGASLKPEFVDIINAK	P60174-1	Homo sapiens		376.147	0	0.0002321	3.63432	2.35112	17/56		ELASQPDVDGFLVGGASLKPEFVDIINAK	P60174-1	Homo sapiens		376.147	0	0.01413	1.84986	2.35112	17/56	TRUE	TRUE	TRUE	TRUE	TRUE	TRUE
1_11098	QLTLLGGPTPNTGAALEFVLR	P12111-2	Homo sapiens	538.932	0	0.002129	2.67182	3.33345	16/40		QLTLLGGPTPNTGAALEFVLR	P12111-2	Homo sapiens		538.932	0	1.61e-05	4.79317	3.33345	16/40		QLTLLGGPTPNTGAALEFVLR	P12111-2	Homo sapiens		538.932	0	0.002148	2.66797	3.33345	16/40	TRUE	TRUE	TRUE	TRUE	TRUE	TRUE
1_11108	AEGSDVANAVLDGADcIMLSGETAKGDYPLEAVR	P14618-3	Homo sapiens	704.175	0	3.25e-05	4.48812	3.03198	30/132		AEGSDVANAVLDGADcIMLSGETAKGDYPLEAVR	P14618-3	Homo sapiens		704.175	0	5.137e-07	6.28929	3.03198	30/132		AEGSDVANAVLDGADcIMLSGETAKGDYPLEAVR	P14618-3;A5D984	Homo sapiens, Bos taurus		704.175	0	0.0001103	3.95742	3.03198	30/132	TRUE	TRUE	TRUE	TRUE	FALSE	FALSE
1_11116	VIQGDGVDINTLQEIVEGMK	P43490	Homo sapiens	844.533	0	0.001068	2.97143	2.1076	18/38		VIQGDGVDINTLQEIVEGMK	P43490	Homo sapiens		844.533	0	1.547e-05	4.81051	2.1076	18/38		VIQGDGVDINTLQEIVEGMK	P43490	Homo sapiens		844.533	0	0.002703	2.56815	2.1076	18/38	TRUE	TRUE	TRUE	TRUE	TRUE	TRUE
1_11119	AVVHGILMGVPVPFPIPEPDGcK	G3V2V8	Homo sapiens	648.565	0	0.003776	2.42297	2.24415	19/44		AVVHGILMGVPVPFPIPEPDGcK	G3V2V8	Homo sapiens		648.565	0	2.927e-05	4.53358	2.24415	19/44		AVVHGILMGVPVPFPIPEPDGcK	G3V2V8	Homo sapiens		648.565	0	0.002543	2.59465	2.24415	19/44	TRUE	TRUE	TRUE	TRUE	TRUE	TRUE
1_11122	cPDYTcPITFSSPADITILLDGSASVGSHNFDTTKR	P12109	Homo sapiens	443.646	0	0.0001183	3.92702	4.64263	27/140		cPDYTcPITFSSPADITILLDGSASVGSHNFDTTKR	P12109	Homo sapiens		443.646	0	1.78e-07	6.74958	4.64263	27/140		cPDYTcPITFSSPADITILLDGSASVGSHNFDTTKR	P12109	Homo sapiens		443.646	0	4.109e-05	4.38626	4.64263	27/140	TRUE	TRUE	TRUE	TRUE	TRUE	TRUE
1_11124	RNDFQLIGIQDGYLSLLQDSGEVR	P63241	Homo sapiens	70.7711	0.004	0.2054	0.6874	2.04471	8/46		RNDFQLIGIQDGYLSLLQDSGEVR	P63241	Homo sapiens		70.7711	0.002	0.07931	1.10067	2.04471	8/46		RNDFQLIGIQDGYLSLLQDSGEVR	P63241	Homo sapiens		70.7711	0.003	0.2084	0.681102	2.04471	8/46	TRUE	TRUE	TRUE	TRUE	TRUE	TRUE
1_11129	DITDTLVAVTISEGAHHLDLR	B7Z7Q6	Homo sapiens	782.523	0	0.00138	2.86012	2.79888	18/40		DITDTLVAVTISEGAHHLDLR	B7Z7Q6	Homo sapiens		782.523	0	2.57e-05	4.59007	2.79888	18/40		DITDTLVAVTISEGAHHLDLR	B7Z7Q6	Homo sapiens		782.523	0	0.003751	2.42585	2.79888	18/40	TRUE	TRUE	TRUE	TRUE	TRUE	TRUE
1_11140	IANDNSLNHEYLPILGLAEFR	B7Z7E9	Homo sapiens	692.117	0	0.0004068	3.39062	3.41614	17/40		IANDNSLNHEYLPILGLAEFR	B7Z7E9	Homo sapiens		692.117	0	6.408e-07	6.19328	3.41614	17/40		IANDNSLNHEYLPILGLAEFR	B7Z7E9	Homo sapiens		692.117	0	9.139e-05	4.0391	3.41614	17/40	TRUE	TRUE	TRUE	TRUE	TRUE	TRUE
1_11142	NNVVSVNKEPVAEPDIMATNGVVHVITNVLQPPANRPQER	G8JLA8	Homo sapiens	291.389	0	0.0129	1.88941	2.83981	27/156		NNVVSVNKEPVAEPDIMATNGVVHVITNVLQPPANRPQER	G8JLA8	Homo sapiens		291.389	0	0.001377	2.86107	2.83981	27/156		NNVVSVNKEPVAEPDIMATNGVVHVITNVLQPPANRPQER	G8JLA8	Homo sapiens		291.389	0	0.01027	1.98843	2.83981	27/156	TRUE	TRUE	TRUE	TRUE	TRUE	TRUE
1_11145	GIIWGEDTLMEYLENPKK	C9JFR7	Homo sapiens	718.862	0	0.001451	2.83833	2.98866	18/34		GIIWGEDTLMEYLENPKK	C9JFR7	Homo sapiens		718.862	0	3.985e-05	4.39957	2.98866	18/34		GIIWGEDTLMEYLENPKK	C9JFR7	Homo sapiens		718.862	0	0.002109	2.67592	2.98866	18/34	TRUE	TRUE	TRUE	TRUE	TRUE	TRUE
1_11151	EGYGLSWNPNLSGHLLSASDDHTIcLWDISAVPK	Q09028-3	Homo sapiens	253.89	0	0.0185	1.73283	2.68061	22/132		EGYGLSWNPNLSGHLLSASDDHTIcLWDISAVPK	Q09028-3	Homo sapiens		253.89	0	0.00159	2.7986	2.68061	22/132		EGYGLSWNPNLSGHLLSASDDHTIcLWDISAVPK	Q09028-3	Homo sapiens		253.89	0	0.01854	1.73189	2.68061	22/132	TRUE	TRUE	TRUE	TRUE	TRUE	TRUE
1_11152	NSITLTNLTPGTEYVVSIVALNGR	P02751-14;P02751-7	Homo sapiens	367.092	0	0.001957	2.70841	2.05335	17/46		NSITLTNLTPGTEYVVSIVALNGR	P02751-14;P02751-7	Homo sapiens		367.092	0	2.527e-05	4.59739	2.05335	17/46		NSITLTNLTPGTEYVVSIVALNGR	P02751-14;P02751-7	Homo sapiens		367.092	0	0.001344	2.8716	2.05335	17/46	TRUE	TRUE	TRUE	TRUE	TRUE	TRUE
1_11154	SSELRPGEFVVAIGSPFSLQNTVTTGIVSTTQR	H0Y7G9	Homo sapiens	458.072	0	0.004925	2.30759	2.65589	24/128		SSELRPGEFVVAIGSPFSLQNTVTTGIVSTTQR	H0Y7G9	Homo sapiens		458.072	0	0.0002788	3.55471	2.65589	24/128		SSELRPGEFVVAIGSPFSLQNTVTTGIVSTTQR	H0Y7G9	Homo sapiens		458.072	0	0.009504	2.02209	2.65589	24/128	TRUE	TRUE	TRUE	TRUE	TRUE	TRUE
1_11158	LIccDILDVLDKHLIPAANTGESK	P62258	Homo sapiens	344.23	0.001	0.1262	0.898941	2.03289	15/46		LIccDILDVLDKHLIPAANTGESK	P62258	Homo sapiens		344.23	0.002	0.07402	1.13065	2.03289	15/46		LIccDILDVLDKHLIPAANTGESK	P62258	Homo sapiens		344.23	0.001	0.145	0.838632	2.03289	15/46	TRUE	TRUE	TRUE	TRUE	TRUE	TRUE
1_11159	VEGTEPTTAFNLFVGNLNFNK	P19338	Homo sapiens	626.233	0	0.008992	2.04614	2.28519	16/40		VEGTEPTTAFNLFVGNLNFNK	P19338	Homo sapiens		626.233	0	0.001514	2.81987	2.28519	16/40		VEGTEPTTAFNLFVGNLNFNK	P19338	Homo sapiens		626.233	0	0.01055	1.97675	2.28519	16/40	TRUE	TRUE	TRUE	TRUE	TRUE	TRUE
1_11166	SMTEAEQQQLIDDHFLFDKPVSPLLLASGMAR	P12277	Homo sapiens	1033.73	0	2.911e-05	4.53596	3.64497	32/124		SMTEAEQQQLIDDHFLFDKPVSPLLLASGMAR	P12277	Homo sapiens		1033.73	0	2.679e-08	7.57203	3.64497	32/124		SMTEAEQQQLIDDHFLFDKPVSPLLLASGMAR	P12277;Q5EA61	Homo sapiens, Bos taurus		1033.73	0	6.467e-05	4.1893	3.64497	32/124	TRUE	TRUE	TRUE	TRUE	FALSE	FALSE
1_11170	AEGSDVANAVLDGADcIMLSGETAKGDYPLEAVR	P14618-3	Homo sapiens	500.737	0	0.0004426	3.35399	2.42277	26/132		AEGSDVANAVLDGADcIMLSGETAKGDYPLEAVR	P14618-3	Homo sapiens		500.737	0	4.795e-06	5.31921	2.42277	26/132		AEGSDVANAVLDGADcIMLSGETAKGDYPLEAVR	P14618-3;A5D984	Homo sapiens, Bos taurus		500.737	0	0.000233	3.63264	2.42277	26/132	TRUE	TRUE	TRUE	TRUE	FALSE	FALSE
1_11175	SINPDEAVAYGAAVQAAILMGDK	E7EP94	Homo sapiens	504.507	0	0.005345	2.27205	2.6231	14/44		SINPDEAVAYGAAVQAAILMGDK	E7EP94	Homo sapiens		504.507	0	6.897e-05	4.16134	2.6231	14/44		SINPDEAVAYGAAVQAAILMGDK	E7EP94	Homo sapiens		504.507	0	0.005265	2.2786	2.6231	14/44	TRUE	TRUE	TRUE	TRUE	TRUE	TRUE
1_11177	LDLQEINNWVQAQMK	P36955	Homo sapiens	1840.29	0	1.711e-05	4.76675	2.71091	20/28		LDLQEINNWVQAQMK	P36955	Homo sapiens		1840.29	0	5.985e-07	6.22294	2.71091	20/28		LDLQEINNWVQAQMK	P36955	Homo sapiens		1840.29	0	0.0001056	3.97634	2.71091	20/28	TRUE	TRUE	TRUE	TRUE	TRUE	TRUE
1_11182	EVTSDSGSIVVSGLTPGVEYVYTIQVLR	P02751-14;P02751-7	Homo sapiens	149.254	0.005	0.2285	0.641114	2.15875	12/54		EVTSDSGSIVVSGLTPGVEYVYTIQVLR	P02751-14;P02751-7	Homo sapiens		149.254	0.005	0.1464	0.834459	2.15875	12/54		EVTSDSGSIVVSGLTPGVEYVYTIQVLR	P02751-14;P02751-7	Homo sapiens		149.254	0.004	0.2332	0.632271	2.15875	12/54	TRUE	TRUE	TRUE	TRUE	TRUE	TRUE
1_11184	AVVHGILMGVPVPFPIPEPDGcK	G3V2V8	Homo sapiens	1067.45	0	0.0002046	3.68909	2.84392	23/44		AVVHGILMGVPVPFPIPEPDGcK	G3V2V8	Homo sapiens		1067.45	0	1.295e-06	5.88773	2.84392	23/44		AVVHGILMGVPVPFPIPEPDGcK	G3V2V8	Homo sapiens		1067.45	0	0.000132	3.87943	2.84392	23/44	TRUE	TRUE	TRUE	TRUE	TRUE	TRUE
1_11185	RNDFQLIGIQDGYLSLLQDSGEVR	P63241	Homo sapiens	220.298	0	0.06334	1.19832	2.58767	15/46		RNDFQLIGIQDGYLSLLQDSGEVR	P63241	Homo sapiens		220.298	0	0.014	1.85387	2.58767	15/46		RNDFQLIGIQDGYLSLLQDSGEVR	P63241	Homo sapiens		220.298	0.001	0.09931	1.00301	2.58767	15/46	TRUE	TRUE	TRUE	TRUE	TRUE	TRUE
1_11191	KEDLVFIFWAPESAPLK	G3V1A4	Homo sapiens	1155.48	0	0.0002414	3.61726	2.85659	19/32		KEDLVFIFWAPESAPLK	G3V1A4	Homo sapiens		1155.48	0	1.659e-06	5.78015	2.85659	19/32		KEDLVFIFWAPESAPLK	G3V1A4	Homo sapiens		1155.48	0	0.001099	2.959	2.85659	19/32	TRUE	TRUE	TRUE	TRUE	TRUE	TRUE
1_11194	EKLDSVIEFSIPDSLLIR	F8W1A4	Homo sapiens	335.438	0	0.02405	1.61888	2.61434	12/34		EKLDSVIEFSIPDSLLIR	F8W1A4	Homo sapiens		335.438	0	0.005153	2.28794	2.61434	12/34		EKLDSVIEFSIPDSLLIR	F8W1A4	Homo sapiens		335.438	0	0.04145	1.38248	2.61434	12/34	TRUE	TRUE	TRUE	TRUE	TRUE	TRUE
1_11200	EQQEAIEHIDEVQNEIDRLNEQASEEILKVEQK	Q01105-2	Homo sapiens	496.915	0	0.01283	1.89177	2.87225	24/128		EQQEAIEHIDEVQNEIDRLNEQASEEILKVEQK	Q01105-2	Homo sapiens		496.915	0	0.001956	2.70863	2.87225	24/128		EQQEAIEHIDEVQNEIDRLNEQASEEILKVEQK	Q01105-2	Homo sapiens		496.915	0	0.02194	1.65876	2.87225	24/128	TRUE	TRUE	TRUE	TRUE	TRUE	TRUE
1_11205	TGLDSPTGIDFSDITANSFTVHWIAPR	P02751-14;P02751-7	Homo sapiens	262.463	0	0.03435	1.46407	2.02379	14/52		TGLDSPTGIDFSDITANSFTVHWIAPR	P02751-14;P02751-7	Homo sapiens		262.463	0	0.005532	2.25712	2.02379	14/52		TGLDSPTGIDFSDITANSFTVHWIAPR	P02751-14;P02751-7	Homo sapiens		262.463	0	0.04275	1.36906	2.02379	14/52	TRUE	TRUE	TRUE	TRUE	TRUE	TRUE
1_11206	NNVVSVNKEPVAEPDIMATNGVVHVITNVLQPPANRPQER	G8JLA8	Homo sapiens	334.385	0	5.529e-05	4.25735	3.94236	28/156		NNVVSVNKEPVAEPDIMATNGVVHVITNVLQPPANRPQER	G8JLA8	Homo sapiens		334.385	0	5.311e-07	6.27482	3.94236	28/156		NNVVSVNKEPVAEPDIMATNGVVHVITNVLQPPANRPQER	G8JLA8	Homo sapiens		334.385	0	7.063e-05	4.15101	3.94236	28/156	TRUE	TRUE	TRUE	TRUE	TRUE	TRUE
1_11207	EAVFPFQPGSVAEVcITFDQANLTVK	P09382	Homo sapiens	627.869	0	0.000222	3.65365	2.3179	22/50		EAVFPFQPGSVAEVcITFDQANLTVK	P09382	Homo sapiens		627.869	0	9.856e-06	5.0063	2.3179	22/50		EAVFPFQPGSVAEVcITFDQANLTVK	P09382	Homo sapiens		627.869	0	0.0006944	3.15839	2.3179	22/50	TRUE	TRUE	TRUE	TRUE	TRUE	TRUE
1_11219	TGLDSPTGIDFSDITANSFTVHWIAPR	P02751-14;P02751-7	Homo sapiens	639.086	0	0.0003292	3.48254	2.72256	31/104		TGLDSPTGIDFSDITANSFTVHWIAPR	P02751-14;P02751-7	Homo sapiens		639.086	0	9.322e-06	5.03049	2.72256	31/104		TGLDSPTGIDFSDITANSFTVHWIAPR	P02751-14;P02751-7	Homo sapiens		639.086	0	8.299e-05	4.08097	2.72256	31/104	TRUE	TRUE	TRUE	TRUE	TRUE	TRUE
1_11220	VEGTEPTTAFNLFVGNLNFNK	P19338	Homo sapiens	639.806	0	0.001084	2.96497	2.11998	18/40		VEGTEPTTAFNLFVGNLNFNK	P19338	Homo sapiens		639.806	0	7.13e-05	4.14691	2.11998	18/40		VEGTEPTTAFNLFVGNLNFNK	P19338	Homo sapiens		639.806	0	0.002413	2.61744	2.11998	18/40	TRUE	TRUE	TRUE	TRUE	TRUE	TRUE
1_11223	NSITLTNLTPGTEYVVSIVALNGR	P02751-14;P02751-7	Homo sapiens	227.257	0.001	0.1075	0.968592	2.14083	13/46		NSITLTNLTPGTEYVVSIVALNGR	P02751-14;P02751-7	Homo sapiens		227.257	0.001	0.03709	1.43074	2.14083	13/46		NSITLTNLTPGTEYVVSIVALNGR	P02751-14;P02751-7	Homo sapiens		227.257	0.002	0.1645	0.783834	2.14083	13/46	TRUE	TRUE	TRUE	TRUE	TRUE	TRUE
1_11226	AGYTDKVVIGMDVAASEFFR	P06733	Homo sapiens	540.089	0	0.007917	2.10144	2.18503	15/38		AGYTDKVVIGMDVAASEFFR	P06733	Homo sapiens		540.089	0	9.78e-05	4.00966	2.18503	15/38		AGYTDKVVIGMDVAASEFFR	P06733	Homo sapiens		540.089	0	0.007366	2.13277	2.18503	15/38	TRUE	TRUE	TRUE	TRUE	TRUE	TRUE
1_11228	SMTEAEQQQLIDDHFLFDKPVSPLLLASGMAR	P12277	Homo sapiens	700.97	0	1.682e-05	4.77417	2.77231	28/124		SMTEAEQQQLIDDHFLFDKPVSPLLLASGMAR	P12277	Homo sapiens		700.97	0	5.087e-08	7.29354	2.77231	28/124		SMTEAEQQQLIDDHFLFDKPVSPLLLASGMAR	P12277;Q5EA61	Homo sapiens, Bos taurus		700.97	0	5.171e-05	4.28643	2.77231	28/124	TRUE	TRUE	TRUE	TRUE	FALSE	FALSE
1_11235	ALLELQLEPEELYQTFQR	P13639	Homo sapiens	943.749	0	0.002031	2.69229	3.28217	20/34		ALLELQLEPEELYQTFQR	P13639	Homo sapiens		943.749	0	4.191e-05	4.37768	3.28217	20/34		ALLELQLEPEELYQTFQR	P13639	Homo sapiens		943.749	0	0.002035	2.69144	3.28217	20/34	TRUE	TRUE	TRUE	TRUE	TRUE	TRUE
1_11243	QSKPVTTPEEIAQVATISANGDKEIGNIISDAMKK	P10809	Homo sapiens	151.529	0.002	0.1726	0.762959	2.88393	19/136		QSKPVTTPEEIAQVATISANGDKEIGNIISDAMKK	P10809	Homo sapiens		151.529	0.002	0.08352	1.07821	2.88393	19/136		QSKPVTTPEEIAQVATISANGDKEIGNIISDAMKK	P10809	Homo sapiens		151.529	0.003	0.1864	0.729554	2.88393	19/136	TRUE	TRUE	TRUE	TRUE	TRUE	TRUE
1_11245	VQDDEVGDGTTSVTVLAAELLR	P78371-2	Homo sapiens	748.898	0	0.002089	2.68006	2.52157	19/42		VQDDEVGDGTTSVTVLAAELLR	P78371-2	Homo sapiens		748.898	0	6.579e-05	4.18184	2.52157	19/42		VQDDEVGDGTTSVTVLAAELLR	P78371-2	Homo sapiens		748.898	0	0.00206	2.68613	2.52157	19/42	TRUE	TRUE	TRUE	TRUE	TRUE	TRUE
1_11248	AVVHGILMGVPVPFPIPEPDGcK	G3V2V8	Homo sapiens	721.96	0	0.001051	2.9784	2.64712	20/44		AVVHGILMGVPVPFPIPEPDGcK	G3V2V8	Homo sapiens		721.96	0	0.0001021	3.99097	2.64712	20/44		AVVHGILMGVPVPFPIPEPDGcK	G3V2V8	Homo sapiens		721.96	0	0.003282	2.48386	2.64712	20/44	TRUE	TRUE	TRUE	TRUE	TRUE	TRUE
1_11249	YHIGDEILVSGGIGALVR	G8JLA8	Homo sapiens	388.069	0	0.00194	2.7122	2.00696	19/34		YHIGDEILVSGGIGALVR	G8JLA8	Homo sapiens		388.069	0	8.435e-06	5.07391	2.00696	19/34		YHIGDEILVSGGIGALVR	G8JLA8	Homo sapiens		388.069	0	0.002191	2.65936	2.00696	19/34	TRUE	TRUE	TRUE	TRUE	TRUE	TRUE
1_11268	NNVVSVNKEPVAEPDIMATNGVVHVITNVLQPPANRPQER	G8JLA8	Homo sapiens	150.483	0	0.01907	1.71965	3.05575	21/156		NNVVSVNKEPVAEPDIMATNGVVHVITNVLQPPANRPQER	G8JLA8	Homo sapiens		150.483	0	0.001915	2.71783	3.05575	21/156		NNVVSVNKEPVAEPDIMATNGVVHVITNVLQPPANRPQER	G8JLA8	Homo sapiens		150.483	0	0.01263	1.8986	3.05575	21/156	TRUE	TRUE	TRUE	TRUE	TRUE	TRUE
1_11270	EAVFPFQPGSVAEVcITFDQANLTVK	P09382	Homo sapiens	348.475	0	0.003663	2.43616	2.51108	18/50		EAVFPFQPGSVAEVcITFDQANLTVK	P09382	Homo sapiens		348.475	0	0.0001661	3.77963	2.51108	18/50		EAVFPFQPGSVAEVcITFDQANLTVK	P09382	Homo sapiens		348.475	0	0.004262	2.37039	2.51108	18/50	TRUE	TRUE	TRUE	TRUE	TRUE	TRUE
1_11278	LDYFLLSHSLLPALcDSK	P27695	Homo sapiens	380.147	0	0.02447	1.61137	2.39673	13/34		LDYFLLSHSLLPALcDSK	P27695	Homo sapiens		380.147	0	0.00291	2.53611	2.39673	13/34		LDYFLLSHSLLPALcDSK	P27695	Homo sapiens		380.147	0	0.02855	1.54439	2.39673	13/34	TRUE	TRUE	TRUE	TRUE	TRUE	TRUE
1_11290	LTGFNIWDSVLSNEEIR	P26022	Homo sapiens	851.498	0	0.0002579	3.58855	2.43701	17/32		LTGFNIWDSVLSNEEIR	P26022	Homo sapiens		851.498	0	1.699e-07	6.76981	2.43701	17/32		LTGFNIWDSVLSNEEIR	P26022	Homo sapiens		851.498	0	0.0002254	3.64705	2.43701	17/32	TRUE	TRUE	TRUE	TRUE	TRUE	TRUE
1_11297	SIVDYKPNLDLLEQQHQLIQEALIFDNK	O43707	Homo sapiens	608.211	0	0.005169	2.28659	2.88216	26/108		SIVDYKPNLDLLEQQHQLIQEALIFDNK	O43707	Homo sapiens		608.211	0	7.895e-05	4.10265	2.88216	26/108		SIVDYKPNLDLLEQQHQLIQEALIFDNK	O43707	Homo sapiens		608.211	0	0.005636	2.24903	2.88216	26/108	TRUE	TRUE	TRUE	TRUE	TRUE	TRUE
1_11320	LAMQEFMILPVGAANFR	P06733	Homo sapiens	1080.39	0	4.061e-05	4.39137	2.76138	22/32		LAMQEFMILPVGAANFR	P06733	Homo sapiens		1080.39	0	1.022e-07	6.99055	2.76138	22/32		LAMQEFMILPVGAANFR	P06733	Homo sapiens		1080.39	0	0.0001743	3.7587	2.76138	22/32	TRUE	TRUE	TRUE	TRUE	TRUE	TRUE
1_11326	SNLIQQWLSQQSDLGVISK	Q6YHK3-2	Homo sapiens	1051.81	0	0.0009928	3.00314	2.75484	20/36		SNLIQQWLSQQSDLGVISK	Q6YHK3-2	Homo sapiens		1051.81	0	1.466e-06	5.83387	2.75484	20/36		SNLIQQWLSQQSDLGVISK	Q6YHK3-2	Homo sapiens		1051.81	0	0.0006988	3.15565	2.75484	20/36	TRUE	TRUE	TRUE	TRUE	TRUE	TRUE
1_11355	GILGYTEHQVVSSDFNSDTHSSTFDAGAGIALNDHFVK	P04406-2	Homo sapiens	227.303	0	0.01174	1.93033	3.37511	20/148		GILGYTEHQVVSSDFNSDTHSSTFDAGAGIALNDHFVK	P04406-2	Homo sapiens		227.303	0	0.001775	2.7508	3.37511	20/148		GILGYTEHQVVSSDFNSDTHSSTFDAGAGIALNDHFVK	P04406-2	Homo sapiens		227.303	0	0.01992	1.70071	3.37511	20/148	TRUE	TRUE	TRUE	TRUE	TRUE	TRUE
1_11359	SIVDYKPNLDLLEQQHQLIQEALIFDNK	O43707	Homo sapiens	800.585	0	7.279e-05	4.13793	3.31264	30/108		SIVDYKPNLDLLEQQHQLIQEALIFDNK	O43707	Homo sapiens		800.585	0	1.553e-07	6.80883	3.31264	30/108		SIVDYKPNLDLLEQQHQLIQEALIFDNK	O43707	Homo sapiens		800.585	0	0.0001753	3.75622	3.31264	30/108	TRUE	TRUE	TRUE	TRUE	TRUE	TRUE
1_11377	LTTPTYGDLNHLVSATMSGVTTcLR	Q5ST81	Homo sapiens	964.346	0	0.0001712	3.7665	3.05825	20/48		LTTPTYGDLNHLVSATMSGVTTcLR	G3N1W7	Bos taurus		964.346	0	7.311e-07	6.13602	3.05825	20/48		LTTPTYGDLNHLVSATMSGVTTcLR	G3N1W7	Bos taurus		964.346	0	0.0001379	3.86044	3.05825	20/48	TRUE	TRUE	TRUE	FALSE	FALSE	TRUE
1_11382	LAMQEFMILPVGAANFR	P06733	Homo sapiens	862.492	0	0.0002306	3.63714	2.81391	20/32		LAMQEFMILPVGAANFR	P06733	Homo sapiens		862.492	0	7.715e-07	6.11266	2.81391	20/32		LAMQEFMILPVGAANFR	P06733	Homo sapiens		862.492	0	0.0005864	3.23181	2.81391	20/32	TRUE	TRUE	TRUE	TRUE	TRUE	TRUE
1_11394	IEYEPGTGALAVFPNIHLETcDEPVASVQATVELETSHIGK	B4E3Q1	Homo sapiens	246.628	0	0.005997	2.22207	2.52257	22/160		IEYEPGTGALAVFPNIHLETcDEPVASVQATVELETSHIGK	B4E3Q1	Homo sapiens		246.628	0	0.0002881	3.54046	2.52257	22/160		IEYEPGTGALAVFPNIHLETcDEPVASVQATVELETSHIGK	B4E3Q1	Homo sapiens		246.628	0	0.006295	2.201	2.52257	22/160	TRUE	TRUE	TRUE	TRUE	TRUE	TRUE
1_11397	TDQVIQSLIALVNDPQPEHPLR	P68036-2	Homo sapiens	343.614	0	0.02128	1.67203	2.37887	14/42		TDQVIQSLIALVNDPQPEHPLR	P68036-2	Homo sapiens		343.614	0	0.002648	2.57708	2.37887	14/42		TDQVIQSLIALVNDPQPEHPLR	P68036-2	Homo sapiens		343.614	0	0.01666	1.77833	2.37887	14/42	TRUE	TRUE	TRUE	TRUE	TRUE	TRUE
1_11398	TAFQEALDAAGDKLVVVDFSATWcGPcK	P10599-2	Homo sapiens	857.794	0	0.002288	2.64054	2.94312	21/54		TAFQEALDAAGDKLVVVDFSATWcGPcK	P10599-2	Homo sapiens		857.794	0	5.616e-06	5.25057	2.94312	21/54		TAFQEALDAAGDKLVVVDFSATWcGPcK	P10599-2	Homo sapiens		857.794	0	0.000485	3.31426	2.94312	21/54	TRUE	TRUE	TRUE	TRUE	TRUE	TRUE
1_11404	AIVVDPVHGFMYWTDWGTPAK	P01130-2	Homo sapiens	162.916	0	0.04274	1.36917	2.23006	11/40		AIVVDPVHGFMYWTDWGTPAK	P01130-2	Homo sapiens		162.916	0	0.007853	2.10496	2.23006	11/40		AIVVDPVHGFMYWTDWGTPAK	P01130-2	Homo sapiens		162.916	0	0.04448	1.35184	2.23006	11/40	TRUE	TRUE	TRUE	TRUE	TRUE	TRUE
1_11411	RLQEQEELENYIEHVLLR	O15240	Homo sapiens	299.348	0	0.08658	1.06258	2.76045	12/34		RLQEQEELENYIEHVLLR	O15240	Homo sapiens		299.348	0	0.02733	1.56336	2.76045	12/34		RLQEQEELENYIEHVLLR	O15240	Homo sapiens		299.348	0.001	0.1245	0.904831	2.76045	12/34	TRUE	TRUE	TRUE	TRUE	TRUE	TRUE
1_11413	MRDVVLSIVNDLTIAESNcPR	P12111-2	Homo sapiens	625.252	0	0.004039	2.39373	2.58398	20/40		MRDVVLSIVNDLTIAESNcPR	P12111-2	Homo sapiens		625.252	0	3.22e-05	4.49214	2.58398	20/40		MRDVVLSIVNDLTIAESNcPR	P12111-2	Homo sapiens		625.252	0	0.001395	2.85543	2.58398	20/40	TRUE	TRUE	TRUE	TRUE	TRUE	TRUE
1_11426	GILGYTEHQVVSSDFNSDTHSSTFDAGAGIALNDHFVK	P04406-2	Homo sapiens	314.522	0	0.01104	1.95703	3.21315	25/148		GILGYTEHQVVSSDFNSDTHSSTFDAGAGIALNDHFVK	P04406-2	Homo sapiens		314.522	0	0.0008187	3.08688	3.21315	25/148		GILGYTEHQVVSSDFNSDTHSSTFDAGAGIALNDHFVK	P04406-2	Homo sapiens		314.522	0	0.01249	1.90344	3.21315	25/148	TRUE	TRUE	TRUE	TRUE	TRUE	TRUE
1_11429	MHITLcDFIVPWDTLSTTQKK	P16035	Homo sapiens	392.264	0	0.006662	2.1764	3.09681	15/40		MHITLcDFIVPWDTLSTTQKK	P16035	Homo sapiens		392.264	0	0.0005815	3.23545	3.09681	15/40		MHITLcDFIVPWDTLSTTQKK	P16035	Homo sapiens		392.264	0	0.01035	1.98506	3.09681	15/40	TRUE	TRUE	TRUE	TRUE	TRUE	TRUE
1_11453	YGFcPETAMSTVGGNSEGAPcVFPFTFLGNKYEScTSAGR	P08253	Homo sapiens	234.637	0	0.004834	2.31569	3.11098	21/156		YGFcPETAMSTVGGNSEGAPcVFPFTFLGNKYEScTSAGR	P08253	Homo sapiens		234.637	0	0.0002968	3.52754	3.11098	21/156		YGFcPETAMSTVGGNSEGAPcVFPFTFLGNKYEScTSAGR	P08253	Homo sapiens		234.637	0	0.004345	2.36201	3.11098	21/156	TRUE	TRUE	TRUE	TRUE	TRUE	TRUE
1_11457	LQDGLLHITTcSFVAPWNSLSLAQR	Q5H9A7	Homo sapiens	1067.54	0	0.0006309	3.20004	2.5382	21/48		LQDGLLHITTcSFVAPWNSLSLAQR	Q5H9A7	Homo sapiens		1067.54	0	5.614e-07	6.25073	2.5382	21/48		LQDGLLHITTcSFVAPWNSLSLAQR	Q5H9A7	Homo sapiens		1067.54	0	0.0003303	3.48109	2.5382	21/48	TRUE	TRUE	TRUE	TRUE	TRUE	TRUE
1_11468	HDSEQDNSDNNTIFVQGLGENVTIESVADYFK	P35637-2	Homo sapiens	736.716	0	0.002398	2.62015	2.68149	28/124		HDSEQDNSDNNTIFVQGLGENVTIESVADYFK	P35637-2	Homo sapiens		736.716	0	4.487e-05	4.34804	2.68149	28/124		HDSEQDNSDNNTIFVQGLGENVTIESVADYFK	Q28009	Bos taurus		736.716	0	0.006485	2.18809	2.68149	28/124	TRUE	TRUE	TRUE	TRUE	FALSE	FALSE
1_11471	RLQEQEELENYIEHVLLR	O15240	Homo sapiens	861.035	0	0.003062	2.51399	3.45007	18/34		RLQEQEELENYIEHVLLR	O15240	Homo sapiens		861.035	0	1.905e-05	4.72011	3.45007	18/34		RLQEQEELENYIEHVLLR	O15240	Homo sapiens		861.035	0	0.001848	2.7333	3.45007	18/34	TRUE	TRUE	TRUE	TRUE	TRUE	TRUE
1_11487	FFETcDLDNDKYIALDEWAGcFGIK	P09486	Homo sapiens	850.972	0	0.003001	2.52273	2.53602	18/48		FFETcDLDNDKYIALDEWAGcFGIK	P09486	Homo sapiens		850.972	0	1.124e-05	4.94923	2.53602	18/48		FFETcDLDNDKYIALDEWAGcFGIK	P09486	Homo sapiens		850.972	0	0.002531	2.59671	2.53602	18/48	TRUE	TRUE	TRUE	TRUE	TRUE	TRUE
1_11488	TDQVIQSLIALVNDPQPEHPLRADLAEEYSK	P68036-2	Homo sapiens	397.055	0	0.01414	1.84955	2.92432	28/120		TDQVIQSLIALVNDPQPEHPLRADLAEEYSK	P68036-2	Homo sapiens		397.055	0	0.0005631	3.24941	2.92432	28/120		TDQVIQSLIALVNDPQPEHPLRADLAEEYSK	P68036-2	Homo sapiens		397.055	0	0.02018	1.69508	2.92432	28/120	TRUE	TRUE	TRUE	TRUE	TRUE	TRUE
1_11489	DQELYFFHELSPGScFFLPK	P26639	Homo sapiens	387.503	0	0.00662	2.17914	2.31312	12/38		DQELYFFHELSPGScFFLPK	P26639	Homo sapiens		387.503	0	0.000846	3.07263	2.31312	12/38		DQELYFFHELSPGScFFLPK	P26639	Homo sapiens		387.503	0	0.01073	1.9694	2.31312	12/38	TRUE	TRUE	TRUE	TRUE	TRUE	TRUE
1_11490	FFETcDLDNDKYIALDEWAGcFGIK	P09486	Homo sapiens	917.625	0	0.002783	2.55549	3.14215	29/96		FFETcDLDNDKYIALDEWAGcFGIK	P09486	Homo sapiens		917.625	0	1.207e-05	4.91829	3.14215	29/96		FFETcDLDNDKYIALDEWAGcFGIK	P09486	Homo sapiens		917.625	0	0.002761	2.55893	3.14215	29/96	TRUE	TRUE	TRUE	TRUE	TRUE	TRUE
1_11496	QSKPVTTPEEIAQVATISANGDKEIGNIISDAMK	P10809	Homo sapiens	226.136	0	0.09057	1.04302	2.44969	21/132		QSKPVTTPEEIAQVATISANGDKEIGNIISDAMK	P10809	Homo sapiens		226.136	0	0.02356	1.62782	2.44969	21/132		QSKPVTTPEEIAQVATISANGDKEIGNIISDAMK	P10809	Homo sapiens		226.136	0.001	0.09349	1.02923	2.44969	21/132	TRUE	TRUE	TRUE	TRUE	TRUE	TRUE
1_11511	NWDFMSVHTWGENPIGTWTLR	P29120-2	Homo sapiens	487.272	0	0.003786	2.42182	3.30523	18/40		NWDFMSVHTWGENPIGTWTLR	P29120-2	Homo sapiens		487.272	0	0.0002307	3.63695	3.30523	18/40		NWDFMSVHTWGENPIGTWTLR	P29120-2	Homo sapiens		487.272	0	0.008447	2.0733	3.30523	18/40	TRUE	TRUE	TRUE	TRUE	TRUE	TRUE
1_11518	MHITLcDFIVPWDTLSTTQKK	P16035	Homo sapiens	358.782	0	0.0293	1.53313	2.07607	14/40		MHITLcDFIVPWDTLSTTQKK	P16035	Homo sapiens		358.782	0	0.003214	2.49295	2.07607	14/40		MHITLcDFIVPWDTLSTTQKK	P16035	Homo sapiens		358.782	0	0.04563	1.34075	2.07607	14/40	TRUE	TRUE	TRUE	TRUE	TRUE	TRUE
1_11520	LQDGLLHITTcSFVAPWNSLSLAQR	Q5H9A7	Homo sapiens	957.578	0	0.000283	3.54821	2.45889	21/48		LQDGLLHITTcSFVAPWNSLSLAQR	Q5H9A7	Homo sapiens		957.578	0	1.665e-06	5.77859	2.45889	21/48		LQDGLLHITTcSFVAPWNSLSLAQR	Q5H9A7	Homo sapiens		957.578	0	0.0002195	3.65857	2.45889	21/48	TRUE	TRUE	TRUE	TRUE	TRUE	TRUE
1_11521	YGINTTDIFQTVDLWEGK	P37802	Homo sapiens	1335.46	0	2.5e-05	4.60206	2.53341	20/34		YGINTTDIFQTVDLWEGK	P37802	Homo sapiens		1335.46	0	1.647e-09	8.78331	2.53341	20/34		YGINTTDIFQTVDLWEGK	P37802	Homo sapiens		1335.46	0	1.293e-05	4.8884	2.53341	20/34	TRUE	TRUE	TRUE	TRUE	TRUE	TRUE
1_11525	YGFcPETAMSTVGGNSEGAPcVFPFTFLGNKYEScTSAGR	P08253	Homo sapiens	183.033	0	0.02925	1.53387	2.62616	19/156		YGFcPETAMSTVGGNSEGAPcVFPFTFLGNKYEScTSAGR	P08253	Homo sapiens		183.033	0	0.003873	2.41195	2.62616	19/156		YGFcPETAMSTVGGNSEGAPcVFPFTFLGNKYEScTSAGR	P08253	Homo sapiens		183.033	0	0.03861	1.4133	2.62616	19/156	TRUE	TRUE	TRUE	TRUE	TRUE	TRUE
1_11542	SLLSDVEELVEKENQASR	Q16363-2	Homo sapiens	456.042	0	0.001174	2.93033	2.92094	12/34		SLLSDVEELVEKENQASR	Q16363-2	Homo sapiens		456.042	0	5.837e-05	4.23381	2.92094	12/34		SLLSDVEELVEKENQASR	Q16363-2	Homo sapiens		456.042	0	0.00169	2.77211	2.92094	12/34	TRUE	TRUE	TRUE	TRUE	TRUE	TRUE
1_11543	GILGYTEHQVVSSDFNSDTHSSTFDAGAGIALNDHFVK	P04406-2	Homo sapiens	302.278	0	0.024	1.61979	2.46426	22/148		GILGYTEHQVVSSDFNSDTHSSTFDAGAGIALNDHFVK	P04406-2	Homo sapiens		302.278	0	0.001968	2.70597	2.46426	22/148		GILGYTEHQVVSSDFNSDTHSSTFDAGAGIALNDHFVK	P04406-2	Homo sapiens		302.278	0	0.02423	1.61565	2.46426	22/148	TRUE	TRUE	TRUE	TRUE	TRUE	TRUE
1_11548	FFETcDLDNDKYIALDEWAGcFGIK	P09486	Homo sapiens	1025.86	0	6.58e-05	4.18177	2.8387	20/48		FFETcDLDNDKYIALDEWAGcFGIK	P09486	Homo sapiens		1025.86	0	1.887e-07	6.72423	2.8387	20/48		FFETcDLDNDKYIALDEWAGcFGIK	P09486	Homo sapiens		1025.86	0	0.0001669	3.77754	2.8387	20/48	TRUE	TRUE	TRUE	TRUE	TRUE	TRUE
1_11555	FFETcDLDNDKYIALDEWAGcFGIK	P09486	Homo sapiens	1379.88	0	0.0001499	3.8242	2.93975	32/96		FFETcDLDNDKYIALDEWAGcFGIK	P09486	Homo sapiens		1379.88	0	5.507e-07	6.25908	2.93975	32/96		FFETcDLDNDKYIALDEWAGcFGIK	P09486	Homo sapiens		1379.88	0	0.0005833	3.23411	2.93975	32/96	TRUE	TRUE	TRUE	TRUE	TRUE	TRUE
1_11573	FYPEDVSEELIQDITQR	P26038	Homo sapiens	756.041	0	0.01543	1.81163	2.97961	20/32		FYPEDVSEELIQDITQR	P26038	Homo sapiens		756.041	0	0.001096	2.96019	2.97961	20/32		FYPEDVSEELIQDITQR	P26038	Homo sapiens		756.041	0	0.01385	1.85855	2.97961	20/32	TRUE	TRUE	TRUE	TRUE	TRUE	TRUE
1_11574	EGILNDDIYcPPETAVLLASYAVQSK	P26038	Homo sapiens	305.826	0	0.03839	1.41578	2.74791	16/50		EGILNDDIYcPPETAVLLASYAVQSK	P26038	Homo sapiens		305.826	0	0.006398	2.19396	2.74791	16/50		EGILNDDIYcPPETAVLLASYAVQSK	P26038	Homo sapiens		305.826	0	0.03257	1.48718	2.74791	16/50	TRUE	TRUE	TRUE	TRUE	TRUE	TRUE
1_11578	YHIGDEILVSGGIGALVR	G8JLA8	Homo sapiens	393.671	0	0.008372	2.07717	2.09988	17/34		YHIGDEILVSGGIGALVR	G8JLA8	Homo sapiens		393.671	0	0.0001972	3.70509	2.09988	17/34		YHIGDEILVSGGIGALVR	G8JLA8	Homo sapiens		393.671	0	0.006427	2.19199	2.09988	17/34	TRUE	TRUE	TRUE	TRUE	TRUE	TRUE
1_11581	NWDFMSVHTWGENPIGTWTLR	P29120-2	Homo sapiens	683.364	0	0.00613	2.21254	2.26467	18/40		NWDFMSVHTWGENPIGTWTLR	P29120-2	Homo sapiens		683.364	0	0.0002654	3.5761	2.26467	18/40		NWDFMSVHTWGENPIGTWTLR	P29120-2	Homo sapiens		683.364	0	0.01134	1.94539	2.26467	18/40	TRUE	TRUE	TRUE	TRUE	TRUE	TRUE
1_11584	LQDGLLHITTcSFVAPWNSLSLAQR	Q5H9A7	Homo sapiens	1205.87	0	0.0003779	3.42262	3.08322	22/48		LQDGLLHITTcSFVAPWNSLSLAQR	Q5H9A7	Homo sapiens		1205.87	0	1.563e-06	5.80604	3.08322	22/48		LQDGLLHITTcSFVAPWNSLSLAQR	Q5H9A7	Homo sapiens		1205.87	0	3.844e-05	4.41522	3.08322	22/48	TRUE	TRUE	TRUE	TRUE	TRUE	TRUE
1_11585	YGINTTDIFQTVDLWEGK	P37802	Homo sapiens	1777.07	0	2.22e-07	6.65365	2.88576	21/34		YGINTTDIFQTVDLWEGK	P37802	Homo sapiens		1777.07	0	9.418e-10	9.02604	2.88576	21/34		YGINTTDIFQTVDLWEGK	P37802	Homo sapiens		1777.07	0	2.8e-06	5.55284	2.88576	21/34	TRUE	TRUE	TRUE	TRUE	TRUE	TRUE
1_11593	VVAQSTNSEEIIEGEYNTVMLAIGR	F5H780	Homo sapiens	63.2219	0.006	0.2507	0.600846	2.28346	7/48		VVAQSTNSEEIIEGEYNTVMLAIGR	F5H780	Homo sapiens		63.2219	0.006	0.167	0.777284	2.28346	7/48		VVAQSTNSEEIIEGEYNTVMLAIGR	F5H780	Homo sapiens		63.2219	0.003	0.1918	0.717151	2.28346	7/48	TRUE	TRUE	TRUE	TRUE	TRUE	TRUE
1_11602	SKDDQVTVIGAGVTLHEALAAAELLK	B4E022	Homo sapiens	216.92	0	0.07452	1.12773	2.62218	13/50		SKDDQVTVIGAGVTLHEALAAAELLK	B4E022	Homo sapiens		216.92	0	0.01685	1.7734	2.62218	13/50		SKDDQVTVIGAGVTLHEALAAAELLK	B4E022	Homo sapiens		216.92	0.001	0.09225	1.03503	2.62218	13/50	TRUE	TRUE	TRUE	TRUE	TRUE	TRUE
1_11606	AIGTEPDSDVLSEIMHSFAK	O00410-2	Homo sapiens	317.881	0	0.01872	1.72769	2.63718	13/38		AIGTEPDSDVLSEIMHSFAK	O00410-2	Homo sapiens		317.881	0	0.003598	2.44394	2.63718	13/38		AIGTEPDSDVLSEIMHSFAK	O00410-2	Homo sapiens		317.881	0	0.02653	1.57626	2.63718	13/38	TRUE	TRUE	TRUE	TRUE	TRUE	TRUE
1_11608	WTQTLSELDLAVPFcVNFR	Q9Y266	Homo sapiens	250.573	0	0.00999	2.00043	2.39903	13/36		WTQTLSELDLAVPFcVNFR	Q9Y266	Homo sapiens		250.573	0	0.0006752	3.17057	2.39903	13/36		WTQTLSELDLAVPFcVNFR	Q9Y266	Homo sapiens		250.573	0	0.01102	1.95782	2.39903	13/36	TRUE	TRUE	TRUE	TRUE	TRUE	TRUE
1_11615	FFETcDLDNDKYIALDEWAGcFGIK	P09486	Homo sapiens	573.995	0	0.005954	2.22519	2.37053	16/48		FFETcDLDNDKYIALDEWAGcFGIK	P09486	Homo sapiens		573.995	0	0.000305	3.5157	2.37053	16/48		FFETcDLDNDKYIALDEWAGcFGIK	P09486	Homo sapiens		573.995	0	0.01162	1.93479	2.37053	16/48	TRUE	TRUE	TRUE	TRUE	TRUE	TRUE
1_11622	QILLGIQELLNEPNIQDPAQAEAYTIYcQNR	P63279	Homo sapiens	187.038	0	0.06768	1.16954	2.70208	17/120		QILLGIQELLNEPNIQDPAQAEAYTIYcQNR	P63279	Homo sapiens		187.038	0	0.0123	1.91009	2.70208	17/120		QILLGIQELLNEPNIQDPAQAEAYTIYcQNR	P63279	Homo sapiens		187.038	0	0.05377	1.26946	2.70208	17/120	TRUE	TRUE	TRUE	TRUE	TRUE	TRUE
1_11648	LQDGLLHITTcSFVAPWNSLSLAQR	Q5H9A7	Homo sapiens	615.697	0	0.01288	1.89008	2.52078	17/48		LQDGLLHITTcSFVAPWNSLSLAQR	Q5H9A7	Homo sapiens		615.697	0	0.0002978	3.52608	2.52078	17/48		LQDGLLHITTcSFVAPWNSLSLAQR	Q5H9A7	Homo sapiens		615.697	0	0.00757	2.1209	2.52078	17/48	TRUE	TRUE	TRUE	TRUE	TRUE	TRUE
1_11670	LHLPADDVVSIIEEVEEKR	O15240	Homo sapiens	395.866	0	0.003689	2.43309	2.57458	16/36		LHLPADDVVSIIEEVEEKR	O15240	Homo sapiens		395.866	0	0.0003599	3.44382	2.57458	16/36		LHLPADDVVSIIEEVEEKR	O15240	Homo sapiens		395.866	0	0.005409	2.26688	2.57458	16/36	TRUE	TRUE	TRUE	TRUE	TRUE	TRUE
1_11671	AIGTEPDSDVLSEIMHSFAK	O00410-2	Homo sapiens	550.138	0	0.004773	2.32121	2.70963	16/38		AIGTEPDSDVLSEIMHSFAK	O00410-2	Homo sapiens		550.138	0	0.0001967	3.7062	2.70963	16/38		AIGTEPDSDVLSEIMHSFAK	O00410-2	Homo sapiens		550.138	0	0.003636	2.43938	2.70963	16/38	TRUE	TRUE	TRUE	TRUE	TRUE	TRUE
1_11672	GLAFIQDPDGYWIEILNPNK	Q04760-2	Homo sapiens	621.364	0	0.003419	2.4661	2.21784	17/38		GLAFIQDPDGYWIEILNPNK	Q04760-2	Homo sapiens		621.364	0	0.0004216	3.3751	2.21784	17/38		GLAFIQDPDGYWIEILNPNK	Q04760-2	Homo sapiens		621.364	0	0.006538	2.18456	2.21784	17/38	TRUE	TRUE	TRUE	TRUE	TRUE	TRUE
1_11685	FDNSLINQIENLNIQVEDIR	Q9Y4K0	Homo sapiens	1058.82	0	8.198e-05	4.08629	3.30931	18/38		FDNSLINQIENLNIQVEDIR	Q9Y4K0	Homo sapiens		1058.82	0	4.273e-07	6.36927	3.30931	18/38		FDNSLINQIENLNIQVEDIR	Q9Y4K0	Homo sapiens		1058.82	0	0.0002082	3.68152	3.30931	18/38	TRUE	TRUE	TRUE	TRUE	TRUE	TRUE
1_11704	NYNMYIFPVHWQFGQLDQHPIDGYLSHTELAPLR	P09486	Homo sapiens	121.68	0	0.02262	1.64551	2.72554	15/132		NYNMYIFPVHWQFGQLDQHPIDGYLSHTELAPLR	P09486	Homo sapiens		121.68	0	0.004057	2.39179	2.72554	15/132		NYNMYIFPVHWQFGQLDQHPIDGYLSHTELAPLR	P09486	Homo sapiens		121.68	0	0.01695	1.77083	2.72554	15/132	TRUE	TRUE	TRUE	TRUE	TRUE	TRUE
1_11714	LQDGLLHITTcSFVAPWNSLSLAQR	Q5H9A7	Homo sapiens	420.96	0	0.01829	1.73779	2.36108	15/48		LQDGLLHITTcSFVAPWNSLSLAQR	Q5H9A7	Homo sapiens		420.96	0	0.000972	3.01233	2.36108	15/48		LQDGLLHITTcSFVAPWNSLSLAQR	Q5H9A7	Homo sapiens		420.96	0	0.01852	1.73236	2.36108	15/48	TRUE	TRUE	TRUE	TRUE	TRUE	TRUE
1_11717	SIDNGIFVQLVQANSPASLVGLR	O00560-2	Homo sapiens	1151.35	0	4.965e-05	4.30408	3.97853	20/44		SIDNGIFVQLVQANSPASLVGLR	O00560-2	Homo sapiens		1151.35	0	1.298e-06	5.88673	3.97853	20/44		SIDNGIFVQLVQANSPASLVGLR	O00560-2	Homo sapiens		1151.35	0	0.0001071	3.97021	3.97853	20/44	TRUE	TRUE	TRUE	TRUE	TRUE	TRUE
1_11731	LHLPADDVVSIIEEVEEKR	O15240	Homo sapiens	1894.42	0	3.275e-07	6.48479	3.29772	26/36		LHLPADDVVSIIEEVEEKR	O15240	Homo sapiens		1894.42	0	1.526e-09	8.81645	3.29772	26/36		LHLPADDVVSIIEEVEEKR	O15240	Homo sapiens		1894.42	0	2.286e-06	5.64092	3.29772	26/36	TRUE	TRUE	TRUE	TRUE	TRUE	TRUE
1_11767	DLEVVAATPTSLLISWDAPAVTVR	P02751-14;P02751-7	Homo sapiens	384.978	0	0.01151	1.93892	2.04334	15/46		DLEVVAATPTSLLISWDAPAVTVR	P02751-14;P02751-7	Homo sapiens		384.978	0	0.002207	2.6562	2.04334	15/46		DLEVVAATPTSLLISWDAPAVTVR	P02751-14;P02751-7	Homo sapiens		384.978	0	0.01457	1.83654	2.04334	15/46	TRUE	TRUE	TRUE	TRUE	TRUE	TRUE
1_11776	NYNMYIFPVHWQFGQLDQHPIDGYLSHTELAPLR	P09486	Homo sapiens	414.764	0	0.003543	2.45063	3.03998	25/132		NYNMYIFPVHWQFGQLDQHPIDGYLSHTELAPLR	P09486	Homo sapiens		414.764	0	5.438e-05	4.26456	3.03998	25/132		NYNMYIFPVHWQFGQLDQHPIDGYLSHTELAPLR	P09486	Homo sapiens		414.764	0	0.003484	2.45792	3.03998	25/132	TRUE	TRUE	TRUE	TRUE	TRUE	TRUE
1_11780	LQDGLLHITTcSFVAPWNSLSLAQR	Q5H9A7	Homo sapiens	519.172	0	0.003145	2.50238	2.28763	16/48		LQDGLLHITTcSFVAPWNSLSLAQR	Q5H9A7	Homo sapiens		519.172	0	2.926e-05	4.53373	2.28763	16/48		LQDGLLHITTcSFVAPWNSLSLAQR	Q5H9A7	Homo sapiens		519.172	0	0.001305	2.88439	2.28763	16/48	TRUE	TRUE	TRUE	TRUE	TRUE	TRUE
1_11781	SIDNGIFVQLVQANSPASLVGLR	O00560-2	Homo sapiens	803.454	0	0.0004866	3.31283	3.49645	17/44		SIDNGIFVQLVQANSPASLVGLR	O00560-2	Homo sapiens		803.454	0	1.887e-05	4.72423	3.49645	17/44		SIDNGIFVQLVQANSPASLVGLR	O00560-2	Homo sapiens		803.454	0	0.0006692	3.17444	3.49645	17/44	TRUE	TRUE	TRUE	TRUE	TRUE	TRUE
1_11793	LHLPADDVVSIIEEVEEKR	O15240	Homo sapiens	1741.16	0	9.909e-06	5.00397	3.51963	27/36		LHLPADDVVSIIEEVEEKR	O15240	Homo sapiens		1741.16	0	5.95e-11	10.2255	3.51963	27/36		LHLPADDVVSIIEEVEEKR	O15240	Homo sapiens		1741.16	0	2.409e-06	5.61816	3.51963	27/36	TRUE	TRUE	TRUE	TRUE	TRUE	TRUE
1_11804	TLVLSNLSYSATEETLQEVFEK	P19338	Homo sapiens	671.506	0	0.006899	2.16121	2.24576	18/42		TLVLSNLSYSATEETLQEVFEK	P19338	Homo sapiens		671.506	0	0.0004674	3.33031	2.24576	18/42		TLVLSNLSYSATEETLQEVFEK	P19338	Homo sapiens		671.506	0	0.01782	1.74909	2.24576	18/42	TRUE	TRUE	TRUE	TRUE	TRUE	TRUE
1_11809	KNPFGLVPVLENSQGQLIYESAITcEYLDEAYPGKK	Q5TA01	Homo sapiens	345.805	0	0.04775	1.32103	3.48379	31/140		KNPFGLVPVLENSQGQLIYESAITcEYLDEAYPGKK	Q5TA01	Homo sapiens		345.805	0	0.006482	2.18829	3.48379	31/140		KNPFGLVPVLENSQGQLIYESAITcEYLDEAYPGKK	Q5TA01	Homo sapiens		345.805	0	0.06718	1.17276	3.48379	31/140	TRUE	TRUE	TRUE	TRUE	TRUE	TRUE
1_11839	GFTDADNTWEPEENLDcPELIEAFLNSQK	S4R2Y4	Homo sapiens	242.762	0	0.03361	1.47353	2.33792	13/56		GFTDADNTWEPEENLDcPELIEAFLNSQK	S4R2Y4	Homo sapiens		242.762	0	0.007067	2.15076	2.33792	13/56		GFTDADNTWEPEENLDcPELIEAFLNSQK	S4R2Y4	Homo sapiens		242.762	0	0.03775	1.42308	2.33792	13/56	TRUE	TRUE	TRUE	TRUE	TRUE	TRUE
1_11840	MHITLcDFIVPWDTLSTTQK	P16035	Homo sapiens	692.248	0	0.001414	2.84955	3.14092	20/38		MHITLcDFIVPWDTLSTTQK	P16035	Homo sapiens		692.248	0	8.852e-05	4.05296	3.14092	20/38		MHITLcDFIVPWDTLSTTQK	P16035	Homo sapiens		692.248	0	0.00308	2.51145	3.14092	20/38	TRUE	TRUE	TRUE	TRUE	TRUE	TRUE
1_11846	ELVDEEADEAYELLSQAESWQR	Q16363-2	Homo sapiens	1371.3	0	7.858e-05	4.10469	2.6888	22/42		ELVDEEADEAYELLSQAESWQR	Q16363-2	Homo sapiens		1371.3	0	1.687e-07	6.77288	2.6888	22/42		ELVDEEADEAYELLSQAESWQR	Q16363-2	Homo sapiens		1371.3	0	3.122e-05	4.50557	2.6888	22/42	TRUE	TRUE	TRUE	TRUE	TRUE	TRUE
1_11849	VEHSDLSFSKDWSFYLLYYTEFTPTEKDEYAcR	P61769	Homo sapiens	1403.49	0	8.379e-06	5.07681	4.01773	39/128		VEHSDLSFSKDWSFYLLYYTEFTPTEKDEYAcR	P61769	Homo sapiens		1403.49	0	2.907e-09	8.53655	4.01773	39/128		VEHSDLSFSKDWSFYLLYYTEFTPTEKDEYAcR	P61769	Homo sapiens		1403.49	0	2.632e-06	5.57971	4.01773	39/128	TRUE	TRUE	TRUE	TRUE	TRUE	TRUE
1_11852	FISDKDASIVGFFDDSFSEAHSEFLK	G5EA52	Homo sapiens	413.597	0	0.02427	1.61493	2.11637	14/50		FISDKDASIVGFFDDSFSEAHSEFLK	G5EA52	Homo sapiens		413.597	0	0.002887	2.53955	2.11637	14/50		FISDKDASIVGFFDDSFSEAHSEFLK	G5EA52	Homo sapiens		413.597	0	0.02928	1.53343	2.11637	14/50	TRUE	TRUE	TRUE	TRUE	TRUE	TRUE
1_11857	LHLPADDVVSIIEEVEEKR	O15240	Homo sapiens	1998.29	0	4.872e-07	6.31229	3.26278	28/36		LHLPADDVVSIIEEVEEKR	O15240	Homo sapiens		1998.29	0	3.143e-11	10.5027	3.26278	28/36		LHLPADDVVSIIEEVEEKR	O15240	Homo sapiens		1998.29	0	2.418e-06	5.61654	3.26278	28/36	TRUE	TRUE	TRUE	TRUE	TRUE	TRUE
1_11864	NYNMYIFPVHWQFGQLDQHPIDGYLSHTELAPLR	P09486	Homo sapiens	422.698	0	0.003169	2.49908	3.35005	25/132		NYNMYIFPVHWQFGQLDQHPIDGYLSHTELAPLR	P09486	Homo sapiens		422.698	0	0.0001177	3.92922	3.35005	25/132		NYNMYIFPVHWQFGQLDQHPIDGYLSHTELAPLR	P09486	Homo sapiens		422.698	0	0.005535	2.25688	3.35005	25/132	TRUE	TRUE	TRUE	TRUE	TRUE	TRUE
1_11870	FSMLVAAIQSAGLTETLNR	G8JLA8	Homo sapiens	2139.48	0	3.12e-06	5.50585	2.30924	23/36		FSMLVAAIQSAGLTETLNR	G8JLA8;F1MBS3	Homo sapiens, Bos taurus		2139.48	0	1.018e-11	10.9923	2.30924	23/36		FSMLVAAIQSAGLTETLNR	G8JLA8;F1MBS3	Homo sapiens, Bos taurus		2139.48	0	5.575e-08	7.25376	2.30924	23/36	TRUE	TRUE	TRUE	FALSE	FALSE	TRUE
1_11874	ATEVPVSWESFNNGDcFILDLGNNIHQWcGSNSNR	P06396	Homo sapiens	218.188	0	0.01838	1.73565	2.25847	22/136		ATEVPVSWESFNNGDcFILDLGNNIHQWcGSNSNR	P06396	Homo sapiens		218.188	0	0.001011	2.99525	2.25847	22/136		ATEVPVSWESFNNGDcFILDLGNNIHQWcGSNSNR	P06396	Homo sapiens		218.188	0	0.02089	1.68006	2.25847	22/136	TRUE	TRUE	TRUE	TRUE	TRUE	TRUE
1_11879	FISDKDASIVGFFDDSFSEAHSEFLK	G5EA52	Homo sapiens	1566.39	0	3.652e-05	4.43747	3.2683	34/100		FISDKDASIVGFFDDSFSEAHSEFLK	G5EA52	Homo sapiens		1566.39	0	1.731e-06	5.7617	3.2683	34/100		FISDKDASIVGFFDDSFSEAHSEFLK	G5EA52	Homo sapiens		1566.39	0	2.813e-05	4.55083	3.2683	34/100	TRUE	TRUE	TRUE	TRUE	TRUE	TRUE
1_11900	LHLPADDVVSIIEEVEEK	O15240	Homo sapiens	962.338	0	0.0002381	3.62324	2.77446	22/34		LHLPADDVVSIIEEVEEK	O15240	Homo sapiens		962.338	0	1.173e-06	5.9307	2.77446	22/34		LHLPADDVVSIIEEVEEK	O15240	Homo sapiens		962.338	0	0.000679	3.16813	2.77446	22/34	TRUE	TRUE	TRUE	TRUE	TRUE	TRUE
1_11906	MHITLcDFIVPWDTLSTTQK	P16035	Homo sapiens	780.789	0	0.0002175	3.66254	2.94651	21/38		MHITLcDFIVPWDTLSTTQK	P16035	Homo sapiens		780.789	0	1.239e-06	5.90693	2.94651	21/38		MHITLcDFIVPWDTLSTTQK	P16035	Homo sapiens		780.789	0	0.000199	3.70115	2.94651	21/38	TRUE	TRUE	TRUE	TRUE	TRUE	TRUE
1_11913	VEHSDLSFSKDWSFYLLYYTEFTPTEKDEYAcR	P61769	Homo sapiens	656.406	0	0.0005965	3.22439	3.5866	27/128		VEHSDLSFSKDWSFYLLYYTEFTPTEKDEYAcR	P61769	Homo sapiens		656.406	0	2.043e-05	4.68973	3.5866	27/128		VEHSDLSFSKDWSFYLLYYTEFTPTEKDEYAcR	P61769	Homo sapiens		656.406	0	0.001436	2.84285	3.5866	27/128	TRUE	TRUE	TRUE	TRUE	TRUE	TRUE
1_11920							0				ILDDLSPHDQFDLISFSSEATTWKPLLVPASTENVNEAK	Q3T052	Bos taurus	*	258.803	0	0.0003706	3.43109	3.27243	23/152		ILDDLSPHDQFDLISFSSEATTWKPLLVPASTENVNEAK	F1MMD7	Bos taurus		258.803	0	0.006064	2.21724	3.27243	23/152	FALSE	FALSE	TRUE	FALSE	FALSE	TRUE
1_11933	FSMLVAAIQSAGLTETLNR	G8JLA8	Homo sapiens	1434.9	0	0.0006919	3.15996	2.11482	20/36		FSMLVAAIQSAGLTETLNR	G8JLA8;F1MBS3	Homo sapiens, Bos taurus		1434.9	0	2.939e-07	6.5318	2.11482	20/36		FSMLVAAIQSAGLTETLNR	G8JLA8;F1MBS3	Homo sapiens, Bos taurus		1434.9	0	0.0005133	3.28963	2.11482	20/36	TRUE	TRUE	TRUE	FALSE	FALSE	TRUE
1_11938	SRPHDNIVISPHGIASVLGMLQLGADGR	P07093-2	Homo sapiens	769.513	0	0.001165	2.93367	3.44992	27/108		SRPHDNIVISPHGIASVLGMLQLGADGR	P07093-2	Homo sapiens		769.513	0	1.975e-05	4.70443	3.44992	27/108		SRPHDNIVISPHGIASVLGMLQLGADGR	P07093-2	Homo sapiens		769.513	0	0.004102	2.387	3.44992	27/108	TRUE	TRUE	TRUE	TRUE	TRUE	TRUE
1_11941	GVPVLHLIPSPFPEVWHTMDDNEENLDESTIDNLNK	Q16769-2	Homo sapiens	821.911	0	0.0002659	3.57528	2.32211	33/140		GVPVLHLIPSPFPEVWHTMDDNEENLDESTIDNLNK	Q16769-2	Homo sapiens		821.911	0	1.249e-06	5.90344	2.32211	33/140		GVPVLHLIPSPFPEVWHTMDDNEENLDESTIDNLNK	Q16769-2	Homo sapiens		821.911	0	0.0005787	3.23755	2.32211	33/140	TRUE	TRUE	TRUE	TRUE	TRUE	TRUE
1_11948	VSEIKDILAQSPAAEPLKNIGNLFEEAEK	P07942	Homo sapiens	494.61	0	0.0241	1.61798	2.3042	24/112		VSEIKDILAQSPAAEPLKNIGNLFEEAEK	P07942	Homo sapiens		494.61	0	0.002078	2.68235	2.3042	24/112		VSEIKDILAQSPAAEPLKNIGNLFEEAEK	P07942	Homo sapiens		494.61	0	0.01201	1.92046	2.3042	24/112	TRUE	TRUE	TRUE	TRUE	TRUE	TRUE
1_11955	LQEQEELENYIEHVLLR	O15240	Homo sapiens	1464.84	0	4.39e-05	4.35754	2.12294	18/32		LQEQEELENYIEHVLLR	O15240	Homo sapiens		1464.84	0	8.152e-08	7.08874	2.12294	18/32		LQEQEELENYIEHVLLR	O15240	Homo sapiens		1464.84	0	0.0001252	3.9024	2.12294	18/32	TRUE	TRUE	TRUE	TRUE	TRUE	TRUE
1_11958	AGALQLLLVGDKVPHDLDMLLR	P55058-3	Homo sapiens	264.254	0	0.06566	1.1827	2.45368	14/42		AGALQLLLVGDKVPHDLDMLLR	P55058-3	Homo sapiens		264.254	0	0.0146	1.83565	2.45368	14/42		AGALQLLLVGDKVPHDLDMLLR	P55058-3	Homo sapiens		264.254	0	0.0728	1.13787	2.45368	14/42	TRUE	TRUE	TRUE	TRUE	TRUE	TRUE
1_11961	LHLPADDVVSIIEEVEEK	O15240	Homo sapiens	1418.92	0	9.094e-05	4.04125	2.37137	26/34		LHLPADDVVSIIEEVEEK	O15240	Homo sapiens		1418.92	0	9.844e-09	8.00683	2.37137	26/34		LHLPADDVVSIIEEVEEK	O15240	Homo sapiens		1418.92	0	7.073e-05	4.1504	2.37137	26/34	TRUE	TRUE	TRUE	TRUE	TRUE	TRUE
1_11963	FFLHGVTLVPIEEFSPEFVEPR	O15230	Homo sapiens	338.647	0	0.08846	1.05325	2.37794	15/42		FFLHGVTLVPIEEFSPEFVEPR	O15230	Homo sapiens		338.647	0	0.02108	1.67613	2.37794	15/42		FFLHGVTLVPIEEFSPEFVEPR	O15230	Homo sapiens		338.647	0	0.08193	1.08656	2.37794	15/42	TRUE	TRUE	TRUE	TRUE	TRUE	TRUE
1_11965	KDGNASGTTLLEALDcILPPTRPTDKPLRLPLQDVYK	P68104	Homo sapiens	206.988	0	0.0326	1.48678	2.90882	20/144		KDGNASGTTLLEALDcILPPTRPTDKPLRLPLQDVYK	P68104	Homo sapiens		206.988	0	0.01045	1.98088	2.90882	20/144		KDGNASGTTLLEALDcILPPTRPTDKPLRLPLQDVYK	P68104	Homo sapiens		206.988	0	0.05384	1.26889	2.90882	20/144	TRUE	TRUE	TRUE	TRUE	TRUE	TRUE
1_11975	MLDGIVTDAIEASSIGFNPGHVDIYSASWGPNDDGKTVEGPGR	P29120-2	Homo sapiens	547.212	0	0.001942	2.71175	3.22065	27/168		MLDGIVTDAIEASSIGFNPGHVDIYSASWGPNDDGKTVEGPGR	P29120-2	Homo sapiens		547.212	0	5.189e-05	4.28492	3.22065	27/168		MLDGIVTDAIEASSIGFNPGHVDIYSASWGPNDDGKTVEGPGR	P29120-2	Homo sapiens		547.212	0	0.002408	2.61834	3.22065	27/168	TRUE	TRUE	TRUE	TRUE	TRUE	TRUE
1_11992	GVQYLNEIKDSVVAGFQWATK	P13639	Homo sapiens	1174.08	0	0.0003189	3.49635	3.42871	21/40		GVQYLNEIKDSVVAGFQWATK	P13639	Homo sapiens		1174.08	0	1.26e-07	6.89963	3.42871	21/40		GVQYLNEIKDSVVAGFQWATK	P13639	Homo sapiens		1174.08	0	3.474e-05	4.45917	3.42871	21/40	TRUE	TRUE	TRUE	TRUE	TRUE	TRUE
1_11993	NDVLDSLGISPDLLPEDFVR	B4DY66	Homo sapiens	380.157	0	0.09196	1.0364	2.06479	14/38		NDVLDSLGISPDLLPEDFVR	B4DY66	Homo sapiens		380.157	0	0.0121	1.91721	2.06479	14/38		NDVLDSLGISPDLLPEDFVR	B4DY66	Homo sapiens		380.157	0	0.08594	1.0658	2.06479	14/38	TRUE	TRUE	TRUE	TRUE	TRUE	TRUE
1_12005	GVPVLHLIPSPFPEVWHTMDDNEENLDESTIDNLNK	Q16769-2	Homo sapiens	613.053	0	0.0008721	3.05943	3.27823	32/140		GVPVLHLIPSPFPEVWHTMDDNEENLDESTIDNLNK	Q16769-2	Homo sapiens		613.053	0	1.763e-05	4.75375	3.27823	32/140		GVPVLHLIPSPFPEVWHTMDDNEENLDESTIDNLNK	Q16769-2	Homo sapiens		613.053	0	0.001819	2.74017	3.27823	32/140	TRUE	TRUE	TRUE	TRUE	TRUE	TRUE
1_12019	LQEQEELENYIEHVLLR	O15240	Homo sapiens	2467.27	0	4.235e-07	6.37315	2.94693	23/32		LQEQEELENYIEHVLLR	O15240	Homo sapiens		2467.27	0	3.486e-09	8.45767	2.94693	23/32		LQEQEELENYIEHVLLR	O15240	Homo sapiens		2467.27	0	6.195e-06	5.20796	2.94693	23/32	TRUE	TRUE	TRUE	TRUE	TRUE	TRUE
1_12024	LHLPADDVVSIIEEVEEK	O15240	Homo sapiens	1252.75	0	6.13e-05	4.21254	3.0369	25/34		LHLPADDVVSIIEEVEEK	O15240	Homo sapiens		1252.75	0	6.475e-09	8.18876	3.0369	25/34		LHLPADDVVSIIEEVEEK	O15240	Homo sapiens		1252.75	0	5.508e-05	4.25901	3.0369	25/34	TRUE	TRUE	TRUE	TRUE	TRUE	TRUE
1_12029	SRPHDNIVISPHGIASVLGMLQLGADGR	P07093-2	Homo sapiens	959.334	0	3.118e-05	4.50612	3.48917	27/108		SRPHDNIVISPHGIASVLGMLQLGADGR	P07093-2	Homo sapiens		959.334	0	3.679e-08	7.43427	3.48917	27/108		SRPHDNIVISPHGIASVLGMLQLGADGR	P07093-2	Homo sapiens		959.334	0	0.0001821	3.73969	3.48917	27/108	TRUE	TRUE	TRUE	TRUE	TRUE	TRUE
1_12038	MLDGIVTDAIEASSIGFNPGHVDIYSASWGPNDDGKTVEGPGR	P29120-2	Homo sapiens	604.2	0	9.517e-05	4.0215	3.36907	27/168		MLDGIVTDAIEASSIGFNPGHVDIYSASWGPNDDGKTVEGPGR	P29120-2	Homo sapiens		604.2	0	1.353e-07	6.8687	3.36907	27/168		MLDGIVTDAIEASSIGFNPGHVDIYSASWGPNDDGKTVEGPGR	P29120-2	Homo sapiens		604.2	0	0.0001398	3.85449	3.36907	27/168	TRUE	TRUE	TRUE	TRUE	TRUE	TRUE
1_12060	KIGYNPDTVAFVPISGWNGDNMLEPSANMPWFK	P68104	Homo sapiens	291.153	0	0.06939	1.1587	3.41259	21/128		KIGYNPDTVAFVPISGWNGDNMLEPSANMPWFK	P68104	Homo sapiens		291.153	0	0.02102	1.67737	3.41259	21/128		KIGYNPDTVAFVPISGWNGDNMLEPSANMPWFK	P68104	Homo sapiens		291.153	0	0.07526	1.12344	3.41259	21/128	TRUE	TRUE	TRUE	TRUE	TRUE	TRUE
1_12068	TIFTGHTAVVEDVSWHLLHESLFGSVADDQK	Q09028-3	Homo sapiens	136.018	0	0.05153	1.28794	2.37673	17/120		TIFTGHTAVVEDVSWHLLHESLFGSVADDQK	Q09028-3	Homo sapiens		136.018	0	0.01821	1.73969	2.37673	17/120		TIFTGHTAVVEDVSWHLLHESLFGSVADDQK	Q09028-3	Homo sapiens		136.018	0	0.05342	1.2723	2.37673	17/120	TRUE	TRUE	TRUE	TRUE	TRUE	TRUE
1_12073	LGEVSVESENYVQAVEEFQScLNLQEQYLEAHDR	P49321-2	Homo sapiens	339.994	0	0.002905	2.53685	2.88815	21/132		LGEVSVESENYVQAVEEFQScLNLQEQYLEAHDR	P49321-2	Homo sapiens		339.994	0	7.265e-05	4.13876	2.88815	21/132		LGEVSVESENYVQAVEEFQScLNLQEQYLEAHDR	P49321-2	Homo sapiens		339.994	0	0.002421	2.61601	2.88815	21/132	TRUE	TRUE	TRUE	TRUE	TRUE	TRUE
1_12076	FSMLVAAIQSAGLTETLNR	G8JLA8	Homo sapiens	1639.49	0	2.775e-06	5.55674	2.77781	21/36		FSMLVAAIQSAGLTETLNR	G8JLA8;F1MBS3	Homo sapiens, Bos taurus		1639.49	0	7.442e-10	9.12831	2.77781	21/36		FSMLVAAIQSAGLTETLNR	G8JLA8;F1MBS3	Homo sapiens, Bos taurus		1639.49	0	2.193e-06	5.65896	2.77781	21/36	TRUE	TRUE	TRUE	FALSE	FALSE	TRUE
1_12087	LHLPADDVVSIIEEVEEK	O15240	Homo sapiens	1733.54	0	2.166e-06	5.66434	3.07492	28/34		LHLPADDVVSIIEEVEEK	O15240	Homo sapiens		1733.54	0	4.34e-10	9.36251	3.07492	28/34		LHLPADDVVSIIEEVEEK	O15240	Homo sapiens		1733.54	0	1.059e-06	5.9751	3.07492	28/34	TRUE	TRUE	TRUE	TRUE	TRUE	TRUE
1_12103	SRPHDNIVISPHGIASVLGMLQLGADGR	P07093-2	Homo sapiens	1112	0	0.0004595	3.33771	3.37971	32/108		SRPHDNIVISPHGIASVLGMLQLGADGR	P07093-2	Homo sapiens		1112	0	2.458e-06	5.60942	3.37971	32/108		SRPHDNIVISPHGIASVLGMLQLGADGR	P07093-2	Homo sapiens		1112	0	0.000332	3.47886	3.37971	32/108	TRUE	TRUE	TRUE	TRUE	TRUE	TRUE
1_12104							0				VVHAVEVALATFNAESNGSYLQLVEISR	P12763	Bos taurus	*	891.159	0	4.891e-06	5.3106	3.54803	29/108		VVHAVEVALATFNAESNGSYLQLVEISR	P12763	Bos taurus	*	891.159	0	0.0003611	3.44237	3.54803	29/108	FALSE	FALSE	TRUE	FALSE	FALSE	TRUE
1_12105	AVANETGAFFFLINGPEIMSK	P55072	Homo sapiens	993.724	0	0.001357	2.86742	2.92935	19/40		AVANETGAFFFLINGPEIMSK	P55072	Homo sapiens		993.724	0	2.527e-05	4.59739	2.92935	19/40		AVANETGAFFFLINGPEIMSK	G3X757	Bos taurus		993.724	0	0.005276	2.2777	2.92935	19/40	TRUE	TRUE	TRUE	TRUE	FALSE	FALSE
1_12112	NYNMYIFPVHWQFGQLDQHPIDGYLSHTELAPLR	P09486	Homo sapiens	164.658	0.001	0.1163	0.93442	3.19143	19/132		NYNMYIFPVHWQFGQLDQHPIDGYLSHTELAPLR	P09486	Homo sapiens		164.658	0	0.03019	1.52014	3.19143	19/132		NYNMYIFPVHWQFGQLDQHPIDGYLSHTELAPLR	P09486	Homo sapiens		164.658	0	0.07448	1.12796	3.19143	19/132	TRUE	TRUE	TRUE	TRUE	TRUE	TRUE
1_12113	SEFVVPDLELPSWLTTGNYR	P17900	Homo sapiens	776.88	0	0.001611	2.7929	3.00384	20/38		SEFVVPDLELPSWLTTGNYR	P17900	Homo sapiens		776.88	0	6.273e-06	5.20252	3.00384	20/38		SEFVVPDLELPSWLTTGNYR	P17900	Homo sapiens		776.88	0	0.001809	2.74256	3.00384	20/38	TRUE	TRUE	TRUE	TRUE	TRUE	TRUE
1_12127	DKcPccYGPLEcPVFPTELAFALDTSEGVNQDTFGR	P12111-2	Homo sapiens	579.484	0	0.00269	2.57025	3.30707	27/140		DKcPccYGPLEcPVFPTELAFALDTSEGVNQDTFGR	P12111-2	Homo sapiens		579.484	0	3.368e-05	4.47263	3.30707	27/140		DKcPccYGPLEcPVFPTELAFALDTSEGVNQDTFGR	P12111-2	Homo sapiens		579.484	0	0.0007143	3.14612	3.30707	27/140	TRUE	TRUE	TRUE	TRUE	TRUE	TRUE
1_12137	GILGYTEHQVVSSDFNSDTHSSTFDAGAGIALNDHFVK	P04406-2	Homo sapiens	132.515	0	0.037	1.4318	3.33857	22/148		GILGYTEHQVVSSDFNSDTHSSTFDAGAGIALNDHFVK	P04406-2	Homo sapiens		132.515	0	0.006672	2.17574	3.33857	22/148		GILGYTEHQVVSSDFNSDTHSSTFDAGAGIALNDHFVK	P04406-2	Homo sapiens		132.515	0	0.05121	1.29065	3.33857	22/148	TRUE	TRUE	TRUE	TRUE	TRUE	TRUE
1_12139	VLDFEHFLPMLQTVAK	F8VZU9	Homo sapiens	329.662	0	0.005412	2.26664	2.1391	14/30		VLDFEHFLPMLQTVAK	F8VZU9	Homo sapiens		329.662	0	0.00032	3.49485	2.1391	14/30		VLDFEHFLPMLQTVAK	F8VZU9	Homo sapiens		329.662	0	0.006725	2.17231	2.1391	14/30	TRUE	TRUE	TRUE	TRUE	TRUE	TRUE
1_12147	LIADAWNAIPDNLDAVVDLQGGGHSYFFK	P08253	Homo sapiens	289.641	0	0.008319	2.07993	2.32179	14/56		LIADAWNAIPDNLDAVVDLQGGGHSYFFK	P08253	Homo sapiens		289.641	0	0.0007707	3.11311	2.32179	14/56		LIADAWNAIPDNLDAVVDLQGGGHSYFFK	P08253;F1MKH8	Homo sapiens, Bos taurus		289.641	0	0.007454	2.12761	2.32179	14/56	TRUE	TRUE	TRUE	TRUE	FALSE	FALSE
1_12148	GYIPVEGAWTFGQTMYTDADEcVIFGPGLcPNGR	G3V511	Homo sapiens	159.643	0.001	0.1442	0.841035	2.88467	19/132		GYIPVEGAWTFGQTMYTDADEcVIFGPGLcPNGR	G3V511	Homo sapiens		159.643	0.002	0.0791	1.10182	2.88467	19/132		GYIPVEGAWTFGQTMYTDADEcVIFGPGLcPNGR	G3V511	Homo sapiens		159.643	0.002	0.1587	0.799423	2.88467	19/132	TRUE	TRUE	TRUE	TRUE	TRUE	TRUE
1_12150	LHLPADDVVSIIEEVEEK	O15240	Homo sapiens	1511.88	0	8.975e-05	4.04697	2.98091	25/34		LHLPADDVVSIIEEVEEK	O15240	Homo sapiens		1511.88	0	7.144e-09	8.14606	2.98091	25/34		LHLPADDVVSIIEEVEEK	O15240	Homo sapiens		1511.88	0	7.082e-05	4.14984	2.98091	25/34	TRUE	TRUE	TRUE	TRUE	TRUE	TRUE
1_12159	LIADAWNAIPDNLDAVVDLQGGGHSYFFK	P08253	Homo sapiens	220.541	0	0.06669	1.17594	2.42094	20/112		LIADAWNAIPDNLDAVVDLQGGGHSYFFK	P08253	Homo sapiens		220.541	0	0.01713	1.76624	2.42094	20/112		LIADAWNAIPDNLDAVVDLQGGGHSYFFK	P08253;F1MKH8	Homo sapiens, Bos taurus		220.541	0	0.03211	1.49336	2.42094	20/112	TRUE	TRUE	TRUE	TRUE	FALSE	FALSE
1_12165	SRPHDNIVISPHGIASVLGMLQLGADGR	P07093-2	Homo sapiens	1073.71	0	0.000503	3.29843	3.33344	33/108		SRPHDNIVISPHGIASVLGMLQLGADGR	P07093-2	Homo sapiens		1073.71	0	6.45e-06	5.19044	3.33344	33/108		SRPHDNIVISPHGIASVLGMLQLGADGR	P07093-2	Homo sapiens		1073.71	0	0.0004804	3.3184	3.33344	33/108	TRUE	TRUE	TRUE	TRUE	TRUE	TRUE
1_12176	GVQIQAHPSQLVLTLEGEDLGELDKAMQHISYLNSR	B4E3Q1	Homo sapiens	250.877	0	0.007485	2.12581	2.37462	25/140		GVQIQAHPSQLVLTLEGEDLGELDKAMQHISYLNSR	B4E3Q1	Homo sapiens		250.877	0	0.0006428	3.19192	2.37462	25/140		GVQIQAHPSQLVLTLEGEDLGELDKAMQHISYLNSR	B4E3Q1	Homo sapiens		250.877	0	0.009231	2.03475	2.37462	25/140	TRUE	TRUE	TRUE	TRUE	TRUE	TRUE
1_12180	NYNMYIFPVHWQFGQLDQHPIDGYLSHTELAPLR	P09486	Homo sapiens	381.476	0	0.009305	2.03128	2.95569	24/132		NYNMYIFPVHWQFGQLDQHPIDGYLSHTELAPLR	P09486	Homo sapiens		381.476	0	0.0007339	3.13436	2.95569	24/132		NYNMYIFPVHWQFGQLDQHPIDGYLSHTELAPLR	P09486	Homo sapiens		381.476	0	0.01169	1.93219	2.95569	24/132	TRUE	TRUE	TRUE	TRUE	TRUE	TRUE
1_12185	VTGLEPGVSYIFSLTPVLDGVRGPEASVTQTPVcPR	Q02388-2	Homo sapiens	119.389	0.001	0.1506	0.822175	2.31662	21/140		VTGLEPGVSYIFSLTPVLDGVRGPEASVTQTPVcPR	Q02388-2	Homo sapiens		119.389	0.001	0.0462	1.33536	2.31662	21/140		VTGLEPGVSYIFSLTPVLDGVRGPEASVTQTPVcPR	Q02388-2	Homo sapiens		119.389	0.001	0.1321	0.879097	2.31662	21/140	TRUE	TRUE	TRUE	TRUE	TRUE	TRUE
1_12187	VYGSFLVNPESGYNVSLLYDLENLPASK	O15144	Homo sapiens	328.689	0	0.03239	1.48959	2.07212	14/54		VYGSFLVNPESGYNVSLLYDLENLPASK	O15144	Homo sapiens		328.689	0	0.004611	2.3362	2.07212	14/54		VYGSFLVNPESGYNVSLLYDLENLPASK	O15144	Homo sapiens		328.689	0	0.03183	1.49716	2.07212	14/54	TRUE	TRUE	TRUE	TRUE	TRUE	TRUE
1_12190	DHEKDAFEHIVTQFSSVPVSVVSDSYDIYNAcEK	P43490	Homo sapiens	223.738	0	0.07356	1.13336	3.25911	19/132		DHEKDAFEHIVTQFSSVPVSVVSDSYDIYNAcEK	P43490	Homo sapiens		223.738	0	0.01667	1.77806	3.25911	19/132		DHEKDAFEHIVTQFSSVPVSVVSDSYDIYNAcEK	P43490	Homo sapiens		223.738	0.001	0.09674	1.01439	3.25911	19/132	TRUE	TRUE	TRUE	TRUE	TRUE	TRUE
1_12193	DFVMNLVNSLDIGNDNIR	P12111-2	Homo sapiens	227.897	0	0.05376	1.26954	2.22464	13/34		DFVMNLVNSLDIGNDNIR	P12111-2	Homo sapiens		227.897	0	0.006949	2.15808	2.22464	13/34		DFVMNLVNSLDIGNDNIR	P12111-2	Homo sapiens		227.897	0	0.08299	1.08097	2.22464	13/34	TRUE	TRUE	TRUE	TRUE	TRUE	TRUE
1_12200	SALSGHLETVILGLLK	P07355	Homo sapiens	883.055	0	0.0007944	3.09996	2.19908	17/30		SALSGHLETVILGLLK	P07355	Homo sapiens		883.055	0	6.978e-06	5.15627	2.19908	17/30		SALSGHLETVILGLLK	P07355	Homo sapiens		883.055	0	0.001879	2.72607	2.19908	17/30	TRUE	TRUE	TRUE	TRUE	TRUE	TRUE
1_12210	FSMLVAAIQSAGLTETLNR	G8JLA8	Homo sapiens	1053.93	0	0.005179	2.28575	2.29848	18/36		FSMLVAAIQSAGLTETLNR	G8JLA8;F1MBS3	Homo sapiens, Bos taurus		1053.93	0	0.0001659	3.78015	2.29848	18/36		FSMLVAAIQSAGLTETLNR	G8JLA8;F1MBS3	Homo sapiens, Bos taurus		1053.93	0	0.0033	2.48149	2.29848	18/36	TRUE	TRUE	TRUE	FALSE	FALSE	TRUE
1_12229	ALGSAIEYTIENVFESAPNPR	P12111-2	Homo sapiens	1208.22	0	0.0008781	3.05646	2.43746	19/40		ALGSAIEYTIENVFESAPNPR	P12111-2	Homo sapiens		1208.22	0	9.317e-07	6.03072	2.43746	19/40		ALGSAIEYTIENVFESAPNPR	P12111-2	Homo sapiens		1208.22	0	0.0001114	3.95311	2.43746	19/40	TRUE	TRUE	TRUE	TRUE	TRUE	TRUE
1_12236	YALQMEQLNGILLHLESELAQTR	P05783	Homo sapiens	93.1537	0.001	0.1205	0.919013	2.04802	12/44		YALQMEQLNGILLHLESELAQTR	P05783	Homo sapiens		93.1537	0.001	0.04234	1.37325	2.04802	12/44		YALQMEQLNGILLHLESELAQTR	P05783	Homo sapiens		93.1537	0.002	0.1503	0.823041	2.04802	12/44	TRUE	TRUE	TRUE	TRUE	TRUE	TRUE
1_12241	GVQIQAHPSQLVLTLEGEDLGELDKAMQHISYLNSR	B4E3Q1	Homo sapiens	369.381	0	0.0004367	3.35982	3.54039	29/140		GVQIQAHPSQLVLTLEGEDLGELDKAMQHISYLNSR	B4E3Q1	Homo sapiens		369.381	0	2.619e-06	5.58186	3.54039	29/140		GVQIQAHPSQLVLTLEGEDLGELDKAMQHISYLNSR	B4E3Q1	Homo sapiens		369.381	0	0.0004659	3.33171	3.54039	29/140	TRUE	TRUE	TRUE	TRUE	TRUE	TRUE
1_12249	VTGLEPGVSYIFSLTPVLDGVRGPEASVTQTPVcPR	Q02388-2	Homo sapiens	150.747	0	0.07763	1.10997	2.62071	22/140		VTGLEPGVSYIFSLTPVLDGVRGPEASVTQTPVcPR	Q02388-2	Homo sapiens		150.747	0	0.02336	1.63153	2.62071	22/140		VTGLEPGVSYIFSLTPVLDGVRGPEASVTQTPVcPR	Q02388-2	Homo sapiens		150.747	0.001	0.1249	0.903438	2.62071	22/140	TRUE	TRUE	TRUE	TRUE	TRUE	TRUE
1_12252	DGNASGTTLLEALDcILPPTRPTDKPLRLPLQDVYK	P68104	Homo sapiens	188.073	0	0.01822	1.73945	2.50819	19/140		DGNASGTTLLEALDcILPPTRPTDKPLRLPLQDVYK	P68104	Homo sapiens		188.073	0	0.002536	2.59585	2.50819	19/140		DGNASGTTLLEALDcILPPTRPTDKPLRLPLQDVYK	P68104	Homo sapiens		188.073	0	0.02751	1.56051	2.50819	19/140	TRUE	TRUE	TRUE	TRUE	TRUE	TRUE
1_12256							0				GLVLIAFSQYLQQcPFDEHVK	P02769	Bos taurus	*	762.988	0	1.121e-05	4.95039	3.03502	17/40		GLVLIAFSQYLQQcPFDEHVK	P02769	Bos taurus	*	762.988	0	0.0007464	3.12703	3.03502	17/40	FALSE	FALSE	TRUE	FALSE	FALSE	TRUE
1_12257	DHEKDAFEHIVTQFSSVPVSVVSDSYDIYNAcEK	P43490	Homo sapiens	670.576	0	0.01105	1.95664	2.69405	29/132		DHEKDAFEHIVTQFSSVPVSVVSDSYDIYNAcEK	P43490	Homo sapiens		670.576	0	0.0002226	3.65247	2.69405	29/132		DHEKDAFEHIVTQFSSVPVSVVSDSYDIYNAcEK	P43490	Homo sapiens		670.576	0	0.0111	1.95468	2.69405	29/132	TRUE	TRUE	TRUE	TRUE	TRUE	TRUE
1_12263	AFAMIIDKLEEDINSSMTNSTAASRPPVTLR	Q15365	Homo sapiens	489.535	0	0.002889	2.53925	3.21143	25/120		AFAMIIDKLEEDINSSMTNSTAASRPPVTLR	Q15365	Homo sapiens		489.535	0	4.878e-05	4.31176	3.21143	25/120		AFAMIIDKLEEDINSSMTNSTAASRPPVTLR	Q15365	Homo sapiens		489.535	0	0.001223	2.91257	3.21143	25/120	TRUE	TRUE	TRUE	TRUE	TRUE	TRUE
1_12299	AVDHINSTIAPALISSGLSVVEQEKLDNLMLELDGTENK	F5H0C8	Homo sapiens	317.578	0	0.04296	1.36694	3.0417	23/152		AVDHINSTIAPALISSGLSVVEQEKLDNLMLELDGTENK	F5H0C8	Homo sapiens		317.578	0	0.009655	2.01525	3.0417	23/152		AVDHINSTIAPALISSGLSVVEQEKLDNLMLELDGTENK	F5H0C8	Homo sapiens		317.578	0	0.06951	1.15795	3.0417	23/152	TRUE	TRUE	TRUE	TRUE	TRUE	TRUE
1_12306	GVQIQAHPSQLVLTLEGEDLGELDKAMQHISYLNSR	B4E3Q1	Homo sapiens	380.562	0	0.001783	2.74885	4.83238	28/140		GVQIQAHPSQLVLTLEGEDLGELDKAMQHISYLNSR	B4E3Q1	Homo sapiens		380.562	0	1.86e-05	4.73049	4.83238	28/140		GVQIQAHPSQLVLTLEGEDLGELDKAMQHISYLNSR	B4E3Q1	Homo sapiens		380.562	0	0.002154	2.66675	4.83238	28/140	TRUE	TRUE	TRUE	TRUE	TRUE	TRUE
1_12316	GILGYTEHQVVSSDFNSDTHSSTFDAGAGIALNDHFVK	P04406-2	Homo sapiens	171.301	0	0.04227	1.37397	2.96256	20/148		GILGYTEHQVVSSDFNSDTHSSTFDAGAGIALNDHFVK	P04406-2	Homo sapiens		171.301	0	0.006982	2.15602	2.96256	20/148		GILGYTEHQVVSSDFNSDTHSSTFDAGAGIALNDHFVK	P04406-2	Homo sapiens		171.301	0	0.05667	1.24665	2.96256	20/148	TRUE	TRUE	TRUE	TRUE	TRUE	TRUE
1_12320	DGNASGTTLLEALDcILPPTRPTDKPLRLPLQDVYK	P68104	Homo sapiens	402.29	0	0.007487	2.12569	2.61081	24/140		DGNASGTTLLEALDcILPPTRPTDKPLRLPLQDVYK	P68104	Homo sapiens		402.29	0	0.0008208	3.08576	2.61081	24/140		DGNASGTTLLEALDcILPPTRPTDKPLRLPLQDVYK	P68104	Homo sapiens		402.29	0	0.004814	2.31749	2.61081	24/140	TRUE	TRUE	TRUE	TRUE	TRUE	TRUE
1_12321	YNEDLELEDAIHTAILTLK	C9JCK5	Homo sapiens	1398.65	0	4.437e-05	4.35291	2.71504	20/36		YNEDLELEDAIHTAILTLK	C9JCK5	Homo sapiens		1398.65	0	6.777e-08	7.16896	2.71504	20/36		YNEDLELEDAIHTAILTLK	C9JCK5	Homo sapiens		1398.65	0	0.0002127	3.67223	2.71504	20/36	TRUE	TRUE	TRUE	TRUE	TRUE	TRUE
1_12325							0				GLVLIAFSQYLQQcPFDEHVK	P02769	Bos taurus	*	1059.83	0	1.297e-07	6.88706	3.47744	19/40		GLVLIAFSQYLQQcPFDEHVK	P02769	Bos taurus	*	1059.83	0	0.000177	3.75203	3.47744	19/40	FALSE	FALSE	TRUE	FALSE	FALSE	TRUE
1_12328	YAPTEAQLNAVDALIDSMSLAK	P13010	Homo sapiens	404.176	0	0.03351	1.47483	2.11557	17/42		YAPTEAQLNAVDALIDSMSLAK	P13010	Homo sapiens		404.176	0	0.001989	2.70137	2.11557	17/42		YAPTEAQLNAVDALIDSMSLAK	P13010	Homo sapiens		404.176	0	0.02935	1.53239	2.11557	17/42	TRUE	TRUE	TRUE	TRUE	TRUE	TRUE
1_12336	SRPHDNIVISPHGIASVLGMLQLGADGR	P07093-2	Homo sapiens	825.967	0	0.004214	2.37531	2.50978	29/108		SRPHDNIVISPHGIASVLGMLQLGADGR	P07093-2	Homo sapiens		825.967	0	0.0007293	3.13709	2.50978	29/108		SRPHDNIVISPHGIASVLGMLQLGADGR	P07093-2	Homo sapiens		825.967	0	0.002713	2.56655	2.50978	29/108	TRUE	TRUE	TRUE	TRUE	TRUE	TRUE
1_12356	HLEGLSEEAIMELNLPTGIPIVYELDK	P18669	Homo sapiens	125.035	0.001	0.1308	0.883392	2.27558	10/52		HLEGLSEEAIMELNLPTGIPIVYELDK	P18669	Homo sapiens		125.035	0.001	0.04591	1.33809	2.27558	10/52		HLEGLSEEAIMELNLPTGIPIVYELDK	P18669	Homo sapiens		125.035	0.002	0.1689	0.77237	2.27558	10/52	TRUE	TRUE	TRUE	TRUE	TRUE	TRUE
1_12361	MLDGIVTDAIEASSIGFNPGHVDIYSASWGPNDDGK	P29120-2	Homo sapiens	703.452	0	0.0001673	3.7765	3.56396	32/140		MLDGIVTDAIEASSIGFNPGHVDIYSASWGPNDDGK	P29120-2	Homo sapiens		703.452	0	7.866e-07	6.10425	3.56396	32/140		MLDGIVTDAIEASSIGFNPGHVDIYSASWGPNDDGK	P29120-2	Homo sapiens		703.452	0	0.0004793	3.31939	3.56396	32/140	TRUE	TRUE	TRUE	TRUE	TRUE	TRUE
1_12367	GLYGIKDDVFLSVPcILGQNGISDLVK	P00338-4	Homo sapiens	701.981	0	0.001493	2.82594	3.22834	22/52		GLYGIKDDVFLSVPcILGQNGISDLVK	P00338-4	Homo sapiens		701.981	0	2.821e-05	4.5496	3.22834	22/52		GLYGIKDDVFLSVPcILGQNGISDLVK	P00338-4	Homo sapiens		701.981	0	0.001385	2.85855	3.22834	22/52	TRUE	TRUE	TRUE	TRUE	TRUE	TRUE
1_12377							0				LVDTFLEDVKNLYHSEAFSINFR	P34955	Bos taurus	*	290.645	0.008	0.1939	0.712422	2.16731	11/44		LVDTFLEDVKNLYHSEAFSINFR	P34955	Bos taurus	*	290.645	0.008	0.301	0.521434	2.16731	11/44	FALSE	FALSE	TRUE	FALSE	FALSE	TRUE
1_12381	DGNASGTTLLEALDcILPPTRPTDKPLRLPLQDVYK	P68104	Homo sapiens	310.909	0	0.001745	2.7582	2.62039	22/140		DGNASGTTLLEALDcILPPTRPTDKPLRLPLQDVYK	P68104	Homo sapiens		310.909	0	2.25e-05	4.64782	2.62039	22/140		DGNASGTTLLEALDcILPPTRPTDKPLRLPLQDVYK	P68104	Homo sapiens		310.909	0	0.000731	3.13608	2.62039	22/140	TRUE	TRUE	TRUE	TRUE	TRUE	TRUE
1_12382	YNEDLELEDAIHTAILTLK	C9JCK5	Homo sapiens	1825.29	0	2.379e-06	5.62361	3.61596	21/36		YNEDLELEDAIHTAILTLK	C9JCK5	Homo sapiens		1825.29	0	6.776e-10	9.16903	3.61596	21/36		YNEDLELEDAIHTAILTLK	C9JCK5	Homo sapiens		1825.29	0	1.795e-06	5.74594	3.61596	21/36	TRUE	TRUE	TRUE	TRUE	TRUE	TRUE
1_12397	DKPMGPLLVATFWPELPEKIDAVYEAPQEEK	P08253	Homo sapiens	951.972	0	0.0002599	3.58519	2.66794	31/120		DKPMGPLLVATFWPELPEKIDAVYEAPQEEK	P08253	Homo sapiens		951.972	0	2.209e-07	6.6558	2.66794	31/120		DKPMGPLLVATFWPELPEKIDAVYEAPQEEK	P08253	Homo sapiens		951.972	0	0.0001926	3.71534	2.66794	31/120	TRUE	TRUE	TRUE	TRUE	TRUE	TRUE
1_12404	YPPPAVESDAADIVFLIDSSEGVRPDGFAHIR	P12111-2	Homo sapiens	214.284	0	0.003257	2.48718	3.12516	26/124		YPPPAVESDAADIVFLIDSSEGVRPDGFAHIR	P12111-2	Homo sapiens		214.284	0	0.000297	3.52724	3.12516	26/124		YPPPAVESDAADIVFLIDSSEGVRPDGFAHIR	P12111-2	Homo sapiens		214.284	0	0.005592	2.25243	3.12516	26/124	TRUE	TRUE	TRUE	TRUE	TRUE	TRUE
1_12405	KFDLGQDVIDFTGHALALYR	P50395	Homo sapiens	1759.6	0	6.643e-05	4.17764	3.97859	22/38		KFDLGQDVIDFTGHALALYR	P50395	Homo sapiens		1759.6	0	7.776e-08	7.10924	3.97859	22/38		KFDLGQDVIDFTGHALALYR	P50395	Homo sapiens		1759.6	0	4.944e-05	4.30592	3.97859	22/38	TRUE	TRUE	TRUE	TRUE	TRUE	TRUE
1_12411	DLADELALVDVIEDKLK	P00338-4	Homo sapiens	939.49	0	0.0008085	3.09232	2.50544	17/32		DLADELALVDVIEDKLK	P00338-4	Homo sapiens		939.49	0	1.224e-05	4.91222	2.50544	17/32		DLADELALVDVIEDKLK	P00338-4	Homo sapiens		939.49	0	0.00111	2.95468	2.50544	17/32	TRUE	TRUE	TRUE	TRUE	TRUE	TRUE
1_12418	HLEGLSEEAIMELNLPTGIPIVYELDK	P18669	Homo sapiens	535.246	0	0.001941	2.71197	2.9614	18/52		HLEGLSEEAIMELNLPTGIPIVYELDK	P18669	Homo sapiens		535.246	0	6.135e-05	4.21219	2.9614	18/52		HLEGLSEEAIMELNLPTGIPIVYELDK	P18669	Homo sapiens		535.246	0	0.003464	2.46042	2.9614	18/52	TRUE	TRUE	TRUE	TRUE	TRUE	TRUE
1_12419							0				GLVLIAFSQYLQQcPFDEHVK	P02769	Bos taurus	*	562.381	0	5.624e-05	4.24995	2.9069	14/40		GLVLIAFSQYLQQcPFDEHVK	P02769	Bos taurus	*	562.381	0	0.002507	2.60085	2.9069	14/40	FALSE	FALSE	TRUE	FALSE	FALSE	TRUE
1_12430	DGTVLcELINALYPEGQAPVKK	P37802	Homo sapiens	335.908	0.001	0.1262	0.898941	2.18993	14/42		DGTVLcELINALYPEGQAPVKK	P37802	Homo sapiens		335.908	0.001	0.06473	1.18889	2.18993	14/42		DGTVLcELINALYPEGQAPVKK	P37802	Homo sapiens		335.908	0.002	0.1713	0.766243	2.18993	14/42	TRUE	TRUE	TRUE	TRUE	TRUE	TRUE
1_12437	SYPGSQLDILIDQGKDDQFLLDGQLLPDNFIAAcTEK	H7BZT7	Homo sapiens	253.972	0	0.008437	2.07381	3.77451	23/144		SYPGSQLDILIDQGKDDQFLLDGQLLPDNFIAAcTEK	H7BZT7	Homo sapiens		253.972	0	0.0002331	3.63246	3.77451	23/144		SYPGSQLDILIDQGKDDQFLLDGQLLPDNFIAAcTEK	H7BZT7	Homo sapiens		253.972	0	0.006172	2.20957	3.77451	23/144	TRUE	TRUE	TRUE	TRUE	TRUE	TRUE
1_12438	TEFLSFMNTELAAFTK	P31949	Homo sapiens	1806.26	0	4.316e-05	4.36492	2.64382	20/30		TEFLSFMNTELAAFTK	P31949	Homo sapiens		1806.26	0	7.832e-08	7.10613	2.64382	20/30		TEFLSFMNTELAAFTK	P31949	Homo sapiens		1806.26	0	4.355e-05	4.36101	2.64382	20/30	TRUE	TRUE	TRUE	TRUE	TRUE	TRUE
1_12442	GLYGIKDDVFLSVPcILGQNGISDLVK	P00338-4	Homo sapiens	248.829	0.006	0.2428	0.614751	2.28654	13/52		GLYGIKDDVFLSVPcILGQNGISDLVK	P00338-4	Homo sapiens		248.829	0.006	0.1693	0.771343	2.28654	13/52									0			TRUE	FALSE	FALSE	TRUE	FALSE	FALSE
1_12455	LNATNIELATVQPGQNFHMFTKEELEEVIKDI	P28066-2	Homo sapiens	204.851	0	0.03012	1.52115	2.55919	18/124		LNATNIELATVQPGQNFHMFTKEELEEVIKDI	P28066-2	Homo sapiens		204.851	0	0.01052	1.97798	2.55919	18/124		LNATNIELATVQPGQNFHMFTKEELEEVIKDI	P28066-2	Homo sapiens		204.851	0	0.06541	1.18436	2.55919	18/124	TRUE	TRUE	TRUE	TRUE	TRUE	TRUE
1_12458	DKPMGPLLVATFWPELPEKIDAVYEAPQEEK	P08253	Homo sapiens	1241.89	0	3.46e-05	4.46092	4.3442	36/120		DKPMGPLLVATFWPELPEKIDAVYEAPQEEK	P08253	Homo sapiens		1241.89	0	1.839e-09	8.73542	4.3442	36/120		DKPMGPLLVATFWPELPEKIDAVYEAPQEEK	P08253	Homo sapiens		1241.89	0	1.855e-06	5.73166	4.3442	36/120	TRUE	TRUE	TRUE	TRUE	TRUE	TRUE
1_12466	cLTLMDRGFIFNLINDYISGFSPK	Q5JSL3	Homo sapiens	425.936	0.007	0.2915	0.535361	2.45121	21/92		cLTLMDRGFIFNLINDYISGFSPK	Q5JSL3	Homo sapiens		425.936	0.004	0.1346	0.870955	2.45121	21/92									0			TRUE	FALSE	FALSE	TRUE	FALSE	FALSE
1_12469	YMNSGPVVAMVWEGLNVVK	P22392-2	Homo sapiens	274.558	0	0.006053	2.21803	2.6801	11/36		YMNSGPVVAMVWEGLNVVK	P22392-2	Homo sapiens		274.558	0	0.0003441	3.46332	2.6801	11/36		YMNSGPVVAMVWEGLNVVK	P22392-2	Homo sapiens		274.558	0	0.007386	2.13159	2.6801	11/36	TRUE	TRUE	TRUE	TRUE	TRUE	TRUE
1_12494	VFIMDNcEELIPEYLNFIR	P07900	Homo sapiens	210.487	0	0.07562	1.12136	2.22412	12/36		VFIMDNcEELIPEYLNFIR	P07900	Homo sapiens		210.487	0	0.02014	1.69594	2.22412	12/36		VFIMDNcEELIPEYLNFIR	P07900	Homo sapiens		210.487	0	0.06916	1.16015	2.22412	12/36	TRUE	TRUE	TRUE	TRUE	TRUE	TRUE
1_12502	LGFSEVELVQMVVDGVK	P12277	Homo sapiens	1883.96	0	1.621e-05	4.79022	2.61788	20/32		LGFSEVELVQMVVDGVK	P12277	Homo sapiens		1883.96	0	9.373e-07	6.02812	2.61788	20/32		LGFSEVELVQMVVDGVK	P12277;Q5EA61	Homo sapiens, Bos taurus		1883.96	0	0.0001775	3.7508	2.61788	20/32	TRUE	TRUE	TRUE	TRUE	FALSE	FALSE
1_12505	IIYLNQLLQEDSLNVADLTSLR	H0YM70	Homo sapiens	876.209	0	0.002731	2.56368	2.35015	20/42		IIYLNQLLQEDSLNVADLTSLR	H0YM70	Homo sapiens		876.209	0	6.429e-05	4.19186	2.35015	20/42		IIYLNQLLQEDSLNVADLTSLR	H0YM70	Homo sapiens		876.209	0	0.002322	2.63414	2.35015	20/42	TRUE	TRUE	TRUE	TRUE	TRUE	TRUE
1_12518	GLYGIKDDVFLSVPcILGQNGISDLVK	P00338-4	Homo sapiens	351.663	0	0.07991	1.0974	2.6744	16/52		GLYGIKDDVFLSVPcILGQNGISDLVK	P00338-4	Homo sapiens		351.663	0	0.01327	1.87713	2.6744	16/52		GLYGIKDDVFLSVPcILGQNGISDLVK	P00338-4	Homo sapiens		351.663	0.001	0.09113	1.04034	2.6744	16/52	TRUE	TRUE	TRUE	TRUE	TRUE	TRUE
1_12522	DKPMGPLLVATFWPELPEKIDAVYEAPQEEK	P08253	Homo sapiens	1165.92	0	0.0001843	3.73447	3.54424	35/120		DKPMGPLLVATFWPELPEKIDAVYEAPQEEK	P08253	Homo sapiens		1165.92	0	1.016e-06	5.99311	3.54424	35/120		DKPMGPLLVATFWPELPEKIDAVYEAPQEEK	P08253	Homo sapiens		1165.92	0	0.0004208	3.37592	3.54424	35/120	TRUE	TRUE	TRUE	TRUE	TRUE	TRUE
1_12526	SGSAADTQAVADAVTYQLGFHSIELNEPPLVHTAASLFK	P28072	Homo sapiens	370.579	0	0.006027	2.2199	2.31241	24/152		SGSAADTQAVADAVTYQLGFHSIELNEPPLVHTAASLFK	P28072	Homo sapiens		370.579	0	0.0003009	3.52158	2.31241	24/152		SGSAADTQAVADAVTYQLGFHSIELNEPPLVHTAASLFK	P28072	Homo sapiens		370.579	0	0.004945	2.30583	2.31241	24/152	TRUE	TRUE	TRUE	TRUE	TRUE	TRUE
1_12529	SDKDLETQVIQLNEQVmHQLWPR	Q15555-2	Homo sapiens	165.572	0.007	0.2668	0.573814	2.57094	14/88									0				SDKDLETQVIQLNEQVmHQLWPR	Q15555-2	Homo sapiens		165.572	0.007	0.2922	0.53432	2.57094	14/88	FALSE	TRUE	FALSE	FALSE	TRUE	FALSE
1_12539	YMNSGPVVAMVWEGLNVVK	P22392-2	Homo sapiens	743.336	0	0.002352	2.62856	3.274	18/36		YMNSGPVVAMVWEGLNVVK	P22392-2	Homo sapiens		743.336	0	2.337e-05	4.63134	3.274	18/36		YMNSGPVVAMVWEGLNVVK	P22392-2	Homo sapiens		743.336	0	0.001152	2.93855	3.274	18/36	TRUE	TRUE	TRUE	TRUE	TRUE	TRUE
1_12557	DGTVLcELINALYPEGQAPVKK	P37802	Homo sapiens	512.182	0	0.002229	2.65189	3.62086	16/42		DGTVLcELINALYPEGQAPVKK	P37802	Homo sapiens		512.182	0	0.0001764	3.7535	3.62086	16/42		DGTVLcELINALYPEGQAPVKK	P37802	Homo sapiens		512.182	0	0.005407	2.26704	3.62086	16/42	TRUE	TRUE	TRUE	TRUE	TRUE	TRUE
1_12575	GILGYTEHQVVSSDFNSDTHSSTFDAGAGIALNDHFVK	P04406-2	Homo sapiens	191.364	0	0.1036	0.98464	2.6165	21/148		GILGYTEHQVVSSDFNSDTHSSTFDAGAGIALNDHFVK	P04406-2	Homo sapiens		191.364	0	0.02062	1.68571	2.6165	21/148		GILGYTEHQVVSSDFNSDTHSSTFDAGAGIALNDHFVK	P04406-2	Homo sapiens		191.364	0.001	0.1207	0.918293	2.6165	21/148	TRUE	TRUE	TRUE	TRUE	TRUE	TRUE
1_12592	SGSAADTQAVADAVTYQLGFHSIELNEPPLVHTAASLFK	P28072	Homo sapiens	418.505	0	0.0002161	3.66535	3.13462	25/152		SGSAADTQAVADAVTYQLGFHSIELNEPPLVHTAASLFK	P28072	Homo sapiens		418.505	0	4.805e-06	5.31831	3.13462	25/152		SGSAADTQAVADAVTYQLGFHSIELNEPPLVHTAASLFK	P28072	Homo sapiens		418.505	0	0.0004734	3.32477	3.13462	25/152	TRUE	TRUE	TRUE	TRUE	TRUE	TRUE
1_12609	YMNSGPVVAMVWEGLNVVK	P22392-2	Homo sapiens	690.414	0	0.0002063	3.6855	3.28508	18/36		YMNSGPVVAMVWEGLNVVK	P22392-2	Homo sapiens		690.414	0	1.239e-06	5.90693	3.28508	18/36		YMNSGPVVAMVWEGLNVVK	P22392-2	Homo sapiens		690.414	0	0.0002314	3.63564	3.28508	18/36	TRUE	TRUE	TRUE	TRUE	TRUE	TRUE
1_12631	TFFILHDINSDGVLDEQELEALFTK	Q02818	Homo sapiens	418.029	0	0.01903	1.72056	2.47771	15/48		TFFILHDINSDGVLDEQELEALFTK	Q02818	Homo sapiens		418.029	0	0.002415	2.61708	2.47771	15/48		TFFILHDINSDGVLDEQELEALFTK	Q02818	Homo sapiens		418.029	0	0.03169	1.49908	2.47771	15/48	TRUE	TRUE	TRUE	TRUE	TRUE	TRUE
1_12655	SGSAADTQAVADAVTYQLGFHSIELNEPPLVHTAASLFK	P28072	Homo sapiens	536.289	0	9.322e-05	4.03049	4.29777	30/152		SGSAADTQAVADAVTYQLGFHSIELNEPPLVHTAASLFK	P28072	Homo sapiens		536.289	0	2.896e-07	6.5382	4.29777	30/152		SGSAADTQAVADAVTYQLGFHSIELNEPPLVHTAASLFK	P28072	Homo sapiens		536.289	0	7.214e-05	4.14182	4.29777	30/152	TRUE	TRUE	TRUE	TRUE	TRUE	TRUE
1_12675	GMYGIENEVFLSLPcILNAR	P07195	Homo sapiens	170.884	0.008	0.2968	0.527536	2.35214	10/38		GMYGIENEVFLSLPcILNAR	P07195	Homo sapiens		170.884	0.008	0.1894	0.72262	2.35214	10/38									0			TRUE	FALSE	FALSE	TRUE	FALSE	FALSE
1_12677	GILGYTEHQVVSSDFNSDTHSSTFDAGAGIALNDHFVK	P04406-2	Homo sapiens	244.24	0	0.05998	1.22199	3.49711	24/148		GILGYTEHQVVSSDFNSDTHSSTFDAGAGIALNDHFVK	P04406-2	Homo sapiens		244.24	0	0.009758	2.01064	3.49711	24/148		GILGYTEHQVVSSDFNSDTHSSTFDAGAGIALNDHFVK	P04406-2	Homo sapiens		244.24	0	0.05803	1.23635	3.49711	24/148	TRUE	TRUE	TRUE	TRUE	TRUE	TRUE
1_12679	SGETEDTFIADLVVGLcTGQIK	F5H0C8;P06733;P13929-3	Homo sapiens	716.431	0	0.0001566	3.80521	3.03631	18/42		SGETEDTFIADLVVGLcTGQIK	F5H0C8;P06733;P13929-3	Homo sapiens		716.431	0	7.354e-07	6.13348	3.03631	18/42		SGETEDTFIADLVVGLcTGQIK	F5H0C8;P06733;P13929-3	Homo sapiens		716.431	0	0.0005092	3.29311	3.03631	18/42	TRUE	TRUE	TRUE	TRUE	TRUE	TRUE
1_12701	TFFILHDINSDGVLDEQELEALFTK	Q02818	Homo sapiens	320.602	0	0.04246	1.37202	2.56842	14/48		TFFILHDINSDGVLDEQELEALFTK	Q02818	Homo sapiens		320.602	0	0.0113	1.94692	2.56842	14/48		TFFILHDINSDGVLDEQELEALFTK	Q02818	Homo sapiens		320.602	0	0.04182	1.37862	2.56842	14/48	TRUE	TRUE	TRUE	TRUE	TRUE	TRUE
1_12712	TDALQPPHEYVPWVTVNGKPLEDQTQLLTLVcQLYQGK	P13284	Homo sapiens	577.183	0	0.0004523	3.34457	4.22912	29/148		TDALQPPHEYVPWVTVNGKPLEDQTQLLTLVcQLYQGK	P13284	Homo sapiens		577.183	0	6.104e-06	5.21439	4.22912	29/148		TDALQPPHEYVPWVTVNGKPLEDQTQLLTLVcQLYQGK	P13284	Homo sapiens		577.183	0	0.0005964	3.22446	4.22912	29/148	TRUE	TRUE	TRUE	TRUE	TRUE	TRUE
1_12720	SGSAADTQAVADAVTYQLGFHSIELNEPPLVHTAASLFK	P28072	Homo sapiens	391.166	0	0.003889	2.41016	3.37963	25/152		SGSAADTQAVADAVTYQLGFHSIELNEPPLVHTAASLFK	P28072	Homo sapiens		391.166	0	0.0002488	3.60415	3.37963	25/152		SGSAADTQAVADAVTYQLGFHSIELNEPPLVHTAASLFK	P28072	Homo sapiens		391.166	0	0.004576	2.33951	3.37963	25/152	TRUE	TRUE	TRUE	TRUE	TRUE	TRUE
1_12722	NEEDVAELSISPSDNAVVLTNLLPGTEYVVSVSSVYEQHESTPLR	P02751-14;P02751-7	Homo sapiens	115.592	0	0.0156	1.80688	2.9428	19/176		NEEDVAELSISPSDNAVVLTNLLPGTEYVVSVSSVYEQHESTPLR	P02751-14;P02751-7	Homo sapiens		115.592	0	0.00165	2.78252	2.9428	19/176		NEEDVAELSISPSDNAVVLTNLLPGTEYVVSVSSVYEQHESTPLR	P02751-14;P02751-7	Homo sapiens		115.592	0	0.01056	1.97634	2.9428	19/176	TRUE	TRUE	TRUE	TRUE	TRUE	TRUE
1_12745	SGETEDTFIADLVVGLcTGQIK	F5H0C8;P06733;P13929-3	Homo sapiens	1035.92	0	0.0001891	3.72331	2.39337	21/42		SGETEDTFIADLVVGLcTGQIK	F5H0C8;P06733;P13929-3	Homo sapiens		1035.92	0	1.444e-05	4.84043	2.39337	21/42		SGETEDTFIADLVVGLcTGQIK	F5H0C8;P06733;P13929-3	Homo sapiens		1035.92	0	0.0002174	3.66274	2.39337	21/42	TRUE	TRUE	TRUE	TRUE	TRUE	TRUE
1_12746	TPAGNFVTLEEGKGDLEEYGQDLLHTVFK	P43490	Homo sapiens	1001.35	0	0.0008801	3.05547	2.7382	29/112		TPAGNFVTLEEGKGDLEEYGQDLLHTVFK	P43490	Homo sapiens		1001.35	0	0.0001084	3.96497	2.7382	29/112		TPAGNFVTLEEGKGDLEEYGQDLLHTVFK	P43490	Homo sapiens		1001.35	0	0.002036	2.69122	2.7382	29/112	TRUE	TRUE	TRUE	TRUE	TRUE	TRUE
1_12750	EGNASGVSLLEALDTILPPTRPTDKPLRLPLQDVYK	Q05639	Homo sapiens	390.081	0	0.0132	1.87943	2.86066	23/140		EGNASGVSLLEALDTILPPTRPTDKPLRLPLQDVYK	Q05639	Homo sapiens		390.081	0	0.001341	2.87257	2.86066	23/140		EGNASGVSLLEALDTILPPTRPTDKPLRLPLQDVYK	Q05639	Homo sapiens		390.081	0	0.01819	1.74017	2.86066	23/140	TRUE	TRUE	TRUE	TRUE	TRUE	TRUE
1_12752	AGFEWNEDGAGTTPSPGLQPAHLTFPLDYHLNQPFIFVLR	P36955	Homo sapiens	764.745	0	3.936e-05	4.40494	4.04552	33/156		AGFEWNEDGAGTTPSPGLQPAHLTFPLDYHLNQPFIFVLR	P36955	Homo sapiens		764.745	0	6.785e-08	7.16845	4.04552	33/156		AGFEWNEDGAGTTPSPGLQPAHLTFPLDYHLNQPFIFVLR	P36955	Homo sapiens		764.745	0	2.512e-05	4.59998	4.04552	33/156	TRUE	TRUE	TRUE	TRUE	TRUE	TRUE
1_12771	GILGYTEHQVVSSDFNSDTHSSTFDAGAGIALNDHFVK	P04406-2	Homo sapiens	431.336	0	0.002206	2.65639	4.20078	25/148		GILGYTEHQVVSSDFNSDTHSSTFDAGAGIALNDHFVK	P04406-2	Homo sapiens		431.336	0	5.361e-05	4.27075	4.20078	25/148		GILGYTEHQVVSSDFNSDTHSSTFDAGAGIALNDHFVK	P04406-2	Homo sapiens		431.336	0	0.004249	2.37171	4.20078	25/148	TRUE	TRUE	TRUE	TRUE	TRUE	TRUE
1_12775	ATYFGSIVLLSPAVIDSPLKLELR	P55058-3	Homo sapiens	215.934	0	0.08465	1.07237	2.11146	11/46		ATYFGSIVLLSPAVIDSPLKLELR	P55058-3	Homo sapiens		215.934	0	0.02276	1.64283	2.11146	11/46		ATYFGSIVLLSPAVIDSPLKLELR	P55058-3	Homo sapiens		215.934	0	0.07814	1.10713	2.11146	11/46	TRUE	TRUE	TRUE	TRUE	TRUE	TRUE
1_12785	YHIGDEILVSGGIGALVR	G8JLA8	Homo sapiens	370.941	0	0.05739	1.24116	2.20103	17/34		YHIGDEILVSGGIGALVR	G8JLA8	Homo sapiens		370.941	0	0.01542	1.81192	2.20103	17/34		YHIGDEILVSGGIGALVR	G8JLA8	Homo sapiens		370.941	0	0.04664	1.33124	2.20103	17/34	TRUE	TRUE	TRUE	TRUE	TRUE	TRUE
1_12791	FGEENIEVYHSYFWPLEWTIPSR	F5H780	Homo sapiens	334.742	0	0.01115	1.95273	2.71975	11/44		FGEENIEVYHSYFWPLEWTIPSR	F5H780	Homo sapiens		334.742	0	0.0007379	3.132	2.71975	11/44		FGEENIEVYHSYFWPLEWTIPSR	F5H780	Homo sapiens		334.742	0	0.006876	2.16266	2.71975	11/44	TRUE	TRUE	TRUE	TRUE	TRUE	TRUE
1_12808	SGETEDTFIADLVVGLcTGQIK	F5H0C8;P06733;P13929-3	Homo sapiens	734.099	0	0.002365	2.62617	2.05086	18/42		SGETEDTFIADLVVGLcTGQIK	F5H0C8;P06733;P13929-3	Homo sapiens		734.099	0	0.0003377	3.47147	2.05086	18/42		SGETEDTFIADLVVGLcTGQIK	F5H0C8;P06733;P13929-3	Homo sapiens		734.099	0	0.002404	2.61907	2.05086	18/42	TRUE	TRUE	TRUE	TRUE	TRUE	TRUE
1_12810	cPLLKPWALTFSYGR	P04075	Homo sapiens	326.408	0	0.04508	1.34602	2.44822	14/28		cPLLKPWALTFSYGR	P04075	Homo sapiens		326.408	0	0.007367	2.13271	2.44822	14/28		cPLLKPWALTFSYGR	P04075	Homo sapiens		326.408	0	0.05232	1.28133	2.44822	14/28	TRUE	TRUE	TRUE	TRUE	TRUE	TRUE
1_12815	AGFEWNEDGAGTTPSPGLQPAHLTFPLDYHLNQPFIFVLR	P36955	Homo sapiens	601.096	0	5.861e-05	4.23203	3.9407	34/156		AGFEWNEDGAGTTPSPGLQPAHLTFPLDYHLNQPFIFVLR	P36955	Homo sapiens		601.096	0	1.556e-07	6.80799	3.9407	34/156		AGFEWNEDGAGTTPSPGLQPAHLTFPLDYHLNQPFIFVLR	P36955	Homo sapiens		601.096	0	0.0001225	3.91186	3.9407	34/156	TRUE	TRUE	TRUE	TRUE	TRUE	TRUE
1_12817	ITGMLLEIDNSELLHMLESPESLR	H0YER0	Homo sapiens	305.561	0	0.08875	1.05183	2.29815	12/46		ITGMLLEIDNSELLHMLESPESLR	H0YER0	Homo sapiens		305.561	0	0.0191	1.71897	2.29815	12/46		ITGMLLEIDNSELLHMLESPESLR	H0YER0	Homo sapiens		305.561	0	0.08279	1.08202	2.29815	12/46	TRUE	TRUE	TRUE	TRUE	TRUE	TRUE
1_12831	DNTIEHLLPLFLAQLKDEcPEVR	B3KQV6	Homo sapiens	121.829	0	0.09753	1.01086	2.90143	17/88		DNTIEHLLPLFLAQLKDEcPEVR	B3KQV6	Homo sapiens		121.829	0	0.02339	1.63097	2.90143	17/88		DNTIEHLLPLFLAQLKDEcPEVR	B3KQV6	Homo sapiens		121.829	0.001	0.1335	0.874519	2.90143	17/88	TRUE	TRUE	TRUE	TRUE	TRUE	TRUE
1_12846	TDALQPPHEYVPWVTVNGKPLEDQTQLLTLVcQLYQGK	P13284	Homo sapiens	145.882	0	0.05302	1.27556	2.8083	18/148		TDALQPPHEYVPWVTVNGKPLEDQTQLLTLVcQLYQGK	P13284	Homo sapiens		145.882	0	0.01295	1.88773	2.8083	18/148		TDALQPPHEYVPWVTVNGKPLEDQTQLLTLVcQLYQGK	P13284	Homo sapiens		145.882	0	0.0468	1.32975	2.8083	18/148	TRUE	TRUE	TRUE	TRUE	TRUE	TRUE
1_12872	SGETEDTFIADLVVGLcTGQIK	F5H0C8;P06733;P13929-3	Homo sapiens	895.73	0	0.0003584	3.44563	2.89918	19/42		SGETEDTFIADLVVGLcTGQIK	F5H0C8;P06733;P13929-3	Homo sapiens		895.73	0	2.577e-06	5.58889	2.89918	19/42		SGETEDTFIADLVVGLcTGQIK	F5H0C8;P06733;P13929-3	Homo sapiens		895.73	0	0.0004372	3.35932	2.89918	19/42	TRUE	TRUE	TRUE	TRUE	TRUE	TRUE
1_12878	AGFEWNEDGAGTTPSPGLQPAHLTFPLDYHLNQPFIFVLR	P36955	Homo sapiens	470.496	0	0.0002482	3.6052	3.81995	30/156		AGFEWNEDGAGTTPSPGLQPAHLTFPLDYHLNQPFIFVLR	P36955	Homo sapiens		470.496	0	1.237e-06	5.90763	3.81995	30/156		AGFEWNEDGAGTTPSPGLQPAHLTFPLDYHLNQPFIFVLR	P36955	Homo sapiens		470.496	0	0.0003147	3.5021	3.81995	30/156	TRUE	TRUE	TRUE	TRUE	TRUE	TRUE
1_12881	cPLLKPWALTFSYGR	P04075	Homo sapiens	301.511	0	0.01027	1.98843	2.14163	13/28		cPLLKPWALTFSYGR	P04075	Homo sapiens		301.511	0	0.0007597	3.11936	2.14163	13/28		cPLLKPWALTFSYGR	P04075	Homo sapiens		301.511	0	0.008742	2.05839	2.14163	13/28	TRUE	TRUE	TRUE	TRUE	TRUE	TRUE
1_12882	LSALGNVTTcNDYVALVHPDLDRETEEILADVLK	P56537	Homo sapiens	668.897	0	0.006517	2.18595	2.76334	27/132		LSALGNVTTcNDYVALVHPDLDRETEEILADVLK	P56537	Homo sapiens		668.897	0	0.0003318	3.47912	2.76334	27/132		LSALGNVTTcNDYVALVHPDLDRETEEILADVLK	P56537	Homo sapiens		668.897	0	0.008002	2.0968	2.76334	27/132	TRUE	TRUE	TRUE	TRUE	TRUE	TRUE
1_12892	HLNFLTSEQALADFAELIK	B7Z7Q6	Homo sapiens	812.359	0	0.0002886	3.5397	2.1123	23/36		HLNFLTSEQALADFAELIK	B7Z7Q6	Homo sapiens		812.359	0	2.181e-06	5.66134	2.1123	23/36		HLNFLTSEQALADFAELIK	B7Z7Q6	Homo sapiens		812.359	0	0.000348	3.45842	2.1123	23/36	TRUE	TRUE	TRUE	TRUE	TRUE	TRUE
1_12907	AKFYPEDVAEELIQDITQK	E7EQR4	Homo sapiens	144.621	0	0.03537	1.45136	2.45207	13/36		AKFYPEDVAEELIQDITQK	E7EQR4	Homo sapiens		144.621	0	0.02247	1.6484	2.45207	13/36		AKFYPEDVAEELIQDITQK	E7EQR4	Homo sapiens		144.621	0	0.07615	1.11833	2.45207	13/36	TRUE	TRUE	TRUE	TRUE	TRUE	TRUE
1_12920	ITSADLHNDcTETHTGTSASAPLAAGIFALALEANPNLTWR	P29120-2	Homo sapiens	873.346	0	8.343e-05	4.07868	4.07371	33/160		ITSADLHNDcTETHTGTSASAPLAAGIFALALEANPNLTWR	P29120-2	Homo sapiens		873.346	0	2.028e-07	6.69293	4.07371	33/160		ITSADLHNDcTETHTGTSASAPLAAGIFALALEANPNLTWR	P29120-2	Homo sapiens		873.346	0	5.838e-05	4.23374	4.07371	33/160	TRUE	TRUE	TRUE	TRUE	TRUE	TRUE
1_12934	SGETEDTFIADLVVGLcTGQIK	F5H0C8;P06733;P13929-3	Homo sapiens	397.877	0	0.008211	2.0856	2.08372	15/42		SGETEDTFIADLVVGLcTGQIK	F5H0C8;P06733;P13929-3	Homo sapiens		397.877	0	0.0005753	3.24011	2.08372	15/42		SGETEDTFIADLVVGLcTGQIK	F5H0C8;P06733;P13929-3	Homo sapiens		397.877	0	0.01658	1.78042	2.08372	15/42	TRUE	TRUE	TRUE	TRUE	TRUE	TRUE
1_12941	AGFEWNEDGAGTTPSPGLQPAHLTFPLDYHLNQPFIFVLR	P36955	Homo sapiens	468.951	0	0.001639	2.78542	3.10887	30/156		AGFEWNEDGAGTTPSPGLQPAHLTFPLDYHLNQPFIFVLR	P36955	Homo sapiens		468.951	0	2.401e-05	4.61961	3.10887	30/156		AGFEWNEDGAGTTPSPGLQPAHLTFPLDYHLNQPFIFVLR	P36955	Homo sapiens		468.951	0	0.001164	2.93405	3.10887	30/156	TRUE	TRUE	TRUE	TRUE	TRUE	TRUE
1_12950	NFLTQDSADLDSIEAVANEVLK	P07942	Homo sapiens	1319.16	0	3.969e-06	5.40132	2.54449	20/42		NFLTQDSADLDSIEAVANEVLK	P07942	Homo sapiens		1319.16	0	2.543e-09	8.59465	2.54449	20/42		NFLTQDSADLDSIEAVANEVLK	P07942	Homo sapiens		1319.16	0	3.88e-06	5.41117	2.54449	20/42	TRUE	TRUE	TRUE	TRUE	TRUE	TRUE
1_12953	LSALGNVTTcNDYVALVHPDLDRETEEILADVLK	P56537	Homo sapiens	316.539	0	0.01122	1.95001	2.49188	21/132		LSALGNVTTcNDYVALVHPDLDRETEEILADVLK	P56537	Homo sapiens		316.539	0	0.001406	2.85201	2.49188	21/132		LSALGNVTTcNDYVALVHPDLDRETEEILADVLK	P56537	Homo sapiens		316.539	0	0.0156	1.80688	2.49188	21/132	TRUE	TRUE	TRUE	TRUE	TRUE	TRUE
1_12958	ALVLIAFAQYLQQcPFEDHVK	P02768	Homo sapiens	1154.1	0	0.000162	3.79048	3.1175	18/40		ALVLIAFAQYLQQcPFEDHVK	P02768	Homo sapiens		1154.1	0	1.094e-06	5.96098	3.1175	18/40		ALVLIAFAQYLQQcPFEDHVK	P02768	Homo sapiens		1154.1	0	0.0005881	3.23055	3.1175	18/40	TRUE	TRUE	TRUE	TRUE	TRUE	TRUE
1_12971	VIHDNFGIVEGLMTTVHAITATQK	P04406-2	Homo sapiens	853.935	0	0.0003084	3.51089	4.32405	35/92		VIHDNFGIVEGLMTTVHAITATQK	P04406-2	Homo sapiens		853.935	0	3.245e-07	6.48879	4.32405	35/92		VIHDNFGIVEGLMTTVHAITATQK	P04406-2	Homo sapiens		853.935	0	8.003e-05	4.09675	4.32405	35/92	TRUE	TRUE	TRUE	TRUE	TRUE	TRUE
1_12973	DVPWGVDSLITLAFQDQR	J3KNT0	Homo sapiens	621.207	0	0.002129	2.67182	2.14127	18/34		DVPWGVDSLITLAFQDQR	J3KNT0	Homo sapiens		621.207	0	1.142e-05	4.94233	2.14127	18/34		DVPWGVDSLITLAFQDQR	J3KNT0	Homo sapiens		621.207	0	0.0009081	3.04187	2.14127	18/34	TRUE	TRUE	TRUE	TRUE	TRUE	TRUE
1_12977	GILGYTEHQVVSSDFNSDTHSSTFDAGAGIALNDHFVK	P04406-2	Homo sapiens	126.834	0.001	0.1249	0.903438	2.82745	19/148		GILGYTEHQVVSSDFNSDTHSSTFDAGAGIALNDHFVK	P04406-2	Homo sapiens		126.834	0.001	0.03554	1.44928	2.82745	19/148		GILGYTEHQVVSSDFNSDTHSSTFDAGAGIALNDHFVK	P04406-2	Homo sapiens		126.834	0.001	0.1479	0.830032	2.82745	19/148	TRUE	TRUE	TRUE	TRUE	TRUE	TRUE
1_12978	FLFPFFDSAYQGFASGNLER	B7Z7E9	Homo sapiens	522.031	0	0.002673	2.573	3.03838	17/38		FLFPFFDSAYQGFASGNLER	B7Z7E9	Homo sapiens		522.031	0	0.0002374	3.62452	3.03838	17/38		FLFPFFDSAYQGFASGNLER	B7Z7E9	Homo sapiens		522.031	0	0.005398	2.26777	3.03838	17/38	TRUE	TRUE	TRUE	TRUE	TRUE	TRUE
1_12983	ITSADLHNDcTETHTGTSASAPLAAGIFALALEANPNLTWR	P29120-2	Homo sapiens	1491.22	0	1.245e-06	5.90483	4.24587	40/160		ITSADLHNDcTETHTGTSASAPLAAGIFALALEANPNLTWR	P29120-2	Homo sapiens		1491.22	0	1.076e-10	9.96819	4.24587	40/160		ITSADLHNDcTETHTGTSASAPLAAGIFALALEANPNLTWR	P29120-2	Homo sapiens		1491.22	0	4.054e-06	5.39212	4.24587	40/160	TRUE	TRUE	TRUE	TRUE	TRUE	TRUE
1_12986	IPNFWVTTFVNHPQVSALLGEEDEEALHYLTR	Q01105-2	Homo sapiens	699.597	0	6.87e-05	4.16304	4.16008	30/124		IPNFWVTTFVNHPQVSALLGEEDEEALHYLTR	Q01105-2	Homo sapiens		699.597	0	1.056e-06	5.97634	4.16008	30/124		IPNFWVTTFVNHPQVSALLGEEDEEALHYLTR	Q01105-2	Homo sapiens		699.597	0	6.366e-05	4.19613	4.16008	30/124	TRUE	TRUE	TRUE	TRUE	TRUE	TRUE
1_12997	SGETEDTFIADLVVGLcTGQIK	F5H0C8;P06733;P13929-3	Homo sapiens	339.793	0	0.009641	2.01588	2.16364	13/42		SGETEDTFIADLVVGLcTGQIK	F5H0C8;P06733;P13929-3	Homo sapiens		339.793	0	0.0007738	3.11137	2.16364	13/42		SGETEDTFIADLVVGLcTGQIK	F5H0C8;P06733;P13929-3	Homo sapiens		339.793	0	0.02023	1.694	2.16364	13/42	TRUE	TRUE	TRUE	TRUE	TRUE	TRUE
1_13004	AGFEWNEDGAGTTPSPGLQPAHLTFPLDYHLNQPFIFVLR	P36955	Homo sapiens	561.164	0	0.0008126	3.09012	3.66401	30/156		AGFEWNEDGAGTTPSPGLQPAHLTFPLDYHLNQPFIFVLR	P36955	Homo sapiens		561.164	0	7.481e-06	5.12604	3.66401	30/156		AGFEWNEDGAGTTPSPGLQPAHLTFPLDYHLNQPFIFVLR	P36955	Homo sapiens		561.164	0	0.0006777	3.16896	3.66401	30/156	TRUE	TRUE	TRUE	TRUE	TRUE	TRUE
1_13012	IPVTDEEQTNVPYIYAIGDILEDKVELTPVAIQAGR	F5H780	Homo sapiens	330.281	0	0.001489	2.82711	3.0605	24/140		IPVTDEEQTNVPYIYAIGDILEDKVELTPVAIQAGR	F5H780	Homo sapiens		330.281	0	4.75e-05	4.32331	3.0605	24/140		IPVTDEEQTNVPYIYAIGDILEDKVELTPVAIQAGR	F5H780	Homo sapiens		330.281	0	0.001456	2.83684	3.0605	24/140	TRUE	TRUE	TRUE	TRUE	TRUE	TRUE
1_13013	NFLTQDSADLDSIEAVANEVLK	P07942	Homo sapiens	1381.42	0	3.778e-05	4.42274	2.26816	20/42		NFLTQDSADLDSIEAVANEVLK	P07942	Homo sapiens		1381.42	0	5.969e-08	7.2241	2.26816	20/42		NFLTQDSADLDSIEAVANEVLK	P07942	Homo sapiens		1381.42	0	0.0001778	3.75007	2.26816	20/42	TRUE	TRUE	TRUE	TRUE	TRUE	TRUE
1_13018	VIHDNFGIVEGLMTTVHAITATQK	P04406-2	Homo sapiens	1418.27	0	8.225e-06	5.08486	2.74388	23/46		VIHDNFGIVEGLMTTVHAITATQK	P04406-2	Homo sapiens		1418.27	0	5.063e-09	8.29559	2.74388	23/46		VIHDNFGIVEGLMTTVHAITATQK	P04406-2	Homo sapiens		1418.27	0	3.99e-05	4.39903	2.74388	23/46	TRUE	TRUE	TRUE	TRUE	TRUE	TRUE
1_13033	VIHDNFGIVEGLMTTVHAITATQK	P04406-2	Homo sapiens	757.021	0	2.696e-05	4.56928	4.32386	33/92		VIHDNFGIVEGLMTTVHAITATQK	P04406-2	Homo sapiens		757.021	0	1.523e-08	7.8173	4.32386	33/92		VIHDNFGIVEGLMTTVHAITATQK	P04406-2	Homo sapiens		757.021	0	5.913e-05	4.22819	4.32386	33/92	TRUE	TRUE	TRUE	TRUE	TRUE	TRUE
1_13040	LQLETEIEALKEELLFMK	P05783	Homo sapiens	365.774	0	0.002193	2.65896	2.802	15/34		LQLETEIEALKEELLFMK	P05783	Homo sapiens		365.774	0	0.0001726	3.76296	2.802	15/34		LQLETEIEALKEELLFMK	P05783	Homo sapiens		365.774	0	0.003591	2.44478	2.802	15/34	TRUE	TRUE	TRUE	TRUE	TRUE	TRUE
1_13046	ITSADLHNDcTETHTGTSASAPLAAGIFALALEANPNLTWR	P29120-2	Homo sapiens	1081.39	0	7.003e-05	4.15472	3.5425	34/160		ITSADLHNDcTETHTGTSASAPLAAGIFALALEANPNLTWR	P29120-2	Homo sapiens		1081.39	0	5.825e-09	8.2347	3.5425	34/160		ITSADLHNDcTETHTGTSASAPLAAGIFALALEANPNLTWR	P29120-2	Homo sapiens		1081.39	0	4.461e-06	5.35057	3.5425	34/160	TRUE	TRUE	TRUE	TRUE	TRUE	TRUE
1_13047	IPNFWVTTFVNHPQVSALLGEEDEEALHYLTR	Q01105-2	Homo sapiens	1372.11	0	1.383e-06	5.85918	3.8323	34/124		IPNFWVTTFVNHPQVSALLGEEDEEALHYLTR	Q01105-2	Homo sapiens		1372.11	0	6.751e-09	8.17063	3.8323	34/124		IPNFWVTTFVNHPQVSALLGEEDEEALHYLTR	Q01105-2	Homo sapiens		1372.11	0	6.962e-07	6.15727	3.8323	34/124	TRUE	TRUE	TRUE	TRUE	TRUE	TRUE
1_13050	IPNFWVTTFVNHPQVSALLGEEDEEALHYLTR	Q01105-2	Homo sapiens	111.31	0	0.06574	1.18217	2.19758	10/62		IPNFWVTTFVNHPQVSALLGEEDEEALHYLTR	Q01105-2	Homo sapiens		111.31	0	0.02042	1.68994	2.19758	10/62		IPNFWVTTFVNHPQVSALLGEEDEEALHYLTR	Q01105-2	Homo sapiens		111.31	0	0.04105	1.38669	2.19758	10/62	TRUE	TRUE	TRUE	TRUE	TRUE	TRUE
1_13051	cPLLKPWALTFSYGR	P04075	Homo sapiens	249.32	0	0.01052	1.97798	2.00367	12/28		cPLLKPWALTFSYGR	P04075	Homo sapiens		249.32	0	0.0003894	3.4096	2.00367	12/28		cPLLKPWALTFSYGR	P04075	Homo sapiens		249.32	0	0.005575	2.25376	2.00367	12/28	TRUE	TRUE	TRUE	TRUE	TRUE	TRUE
1_13064	LADLASDLLLQYLLQGGAR	O15240	Homo sapiens	1102.48	0	0.002107	2.67634	2.28621	18/36		LADLASDLLLQYLLQGGAR	O15240	Homo sapiens		1102.48	0	4.69e-06	5.32883	2.28621	18/36		LADLASDLLLQYLLQGGAR	O15240	Homo sapiens		1102.48	0	0.002308	2.63676	2.28621	18/36	TRUE	TRUE	TRUE	TRUE	TRUE	TRUE
1_13067	AGFEWNEDGAGTTPSPGLQPAHLTFPLDYHLNQPFIFVLR	P36955	Homo sapiens	404.894	0	0.000374	3.42713	4.60434	30/156		AGFEWNEDGAGTTPSPGLQPAHLTFPLDYHLNQPFIFVLR	P36955	Homo sapiens		404.894	0	3.173e-06	5.49853	4.60434	30/156		AGFEWNEDGAGTTPSPGLQPAHLTFPLDYHLNQPFIFVLR	P36955	Homo sapiens		404.894	0	0.0002696	3.56928	4.60434	30/156	TRUE	TRUE	TRUE	TRUE	TRUE	TRUE
1_13068	VISTITNNIQQIIEIEDTFETLR	G8JLA8	Homo sapiens	544.051	0	0.008548	2.06814	2.70292	16/44		VISTITNNIQQIIEIEDTFETLR	G8JLA8	Homo sapiens		544.051	0	0.0001785	3.74836	2.70292	16/44		VISTITNNIQQIIEIEDTFETLR	G8JLA8	Homo sapiens		544.051	0	0.005147	2.28845	2.70292	16/44	TRUE	TRUE	TRUE	TRUE	TRUE	TRUE
1_13069	SGETEDTFIADLVVGLcTGQIK	F5H0C8;P06733;P13929-3	Homo sapiens	573.039	0	0.001219	2.914	2.9431	17/42		SGETEDTFIADLVVGLcTGQIK	F5H0C8;P06733;P13929-3	Homo sapiens		573.039	0	9.894e-05	4.00463	2.9431	17/42		SGETEDTFIADLVVGLcTGQIK	F5H0C8;P06733;P13929-3	Homo sapiens		573.039	0	0.002082	2.68152	2.9431	17/42	TRUE	TRUE	TRUE	TRUE	TRUE	TRUE
1_13078	IPVTDEEQTNVPYIYAIGDILEDKVELTPVAIQAGR	F5H780	Homo sapiens	376.716	0	0.009248	2.03395	3.54799	28/140		IPVTDEEQTNVPYIYAIGDILEDKVELTPVAIQAGR	F5H780	Homo sapiens		376.716	0	0.0004734	3.32477	3.54799	28/140		IPVTDEEQTNVPYIYAIGDILEDKVELTPVAIQAGR	F5H780	Homo sapiens		376.716	0	0.009036	2.04402	3.54799	28/140	TRUE	TRUE	TRUE	TRUE	TRUE	TRUE
1_13081	VIHDNFGIVEGLMTTVHAITATQK	P04406-2	Homo sapiens	1146.49	0	0.0004174	3.37945	2.60646	21/46		VIHDNFGIVEGLMTTVHAITATQK	P04406-2	Homo sapiens		1146.49	0	2.085e-07	6.68089	2.60646	21/46		VIHDNFGIVEGLMTTVHAITATQK	P04406-2	Homo sapiens		1146.49	0	7.349e-05	4.13377	2.60646	21/46	TRUE	TRUE	TRUE	TRUE	TRUE	TRUE
1_13092	NLEALALDLMEPEQAVDLTLPK	F5H1I8	Homo sapiens	343.123	0	0.007335	2.1346	2.07941	15/42		NLEALALDLMEPEQAVDLTLPK	F5H1I8	Homo sapiens		343.123	0	0.0003855	3.41398	2.07941	15/42		NLEALALDLMEPEQAVDLTLPK	F5H1I8	Homo sapiens		343.123	0	0.009303	2.03138	2.07941	15/42	TRUE	TRUE	TRUE	TRUE	TRUE	TRUE
1_13096	VIHDNFGIVEGLMTTVHAITATQK	P04406-2	Homo sapiens	955.705	0	1.556e-05	4.80799	4.20446	34/92		VIHDNFGIVEGLMTTVHAITATQK	P04406-2	Homo sapiens		955.705	0	1.829e-08	7.73779	4.20446	34/92		VIHDNFGIVEGLMTTVHAITATQK	P04406-2	Homo sapiens		955.705	0	6.633e-05	4.17829	4.20446	34/92	TRUE	TRUE	TRUE	TRUE	TRUE	TRUE
1_13098	FRPDMEEEEAKNLVSEAIAAGIFNDLGSGSNIDLcVISK	Q99436	Homo sapiens	194.021	0	0.06218	1.20635	3.52159	19/152		FRPDMEEEEAKNLVSEAIAAGIFNDLGSGSNIDLcVISK	Q99436	Homo sapiens		194.021	0	0.03062	1.51399	3.52159	19/152		FRPDMEEEEAKNLVSEAIAAGIFNDLGSGSNIDLcVISK	Q99436	Homo sapiens		194.021	0.002	0.1592	0.798057	3.52159	19/152	TRUE	TRUE	TRUE	TRUE	TRUE	TRUE
1_13109	IPNFWVTTFVNHPQVSALLGEEDEEALHYLTR	Q01105-2	Homo sapiens	963.054	0	5.495e-07	6.26003	4.07307	34/124		IPNFWVTTFVNHPQVSALLGEEDEEALHYLTR	Q01105-2	Homo sapiens		963.054	0	8.053e-10	9.09404	4.07307	34/124		IPNFWVTTFVNHPQVSALLGEEDEEALHYLTR	Q01105-2	Homo sapiens		963.054	0	1.854e-06	5.73189	4.07307	34/124	TRUE	TRUE	TRUE	TRUE	TRUE	TRUE
1_13130	VISTITNNIQQIIEIEDTFETLR	G8JLA8	Homo sapiens	1022.06	0	2.524e-05	4.59791	3.8394	21/44		VISTITNNIQQIIEIEDTFETLR	G8JLA8	Homo sapiens		1022.06	0	3.891e-07	6.40994	3.8394	21/44		VISTITNNIQQIIEIEDTFETLR	G8JLA8	Homo sapiens		1022.06	0	6.37e-05	4.19586	3.8394	21/44	TRUE	TRUE	TRUE	TRUE	TRUE	TRUE
1_13131	AGFEWNEDGAGTTPSPGLQPAHLTFPLDYHLNQPFIFVLR	P36955	Homo sapiens	216.585	0	0.002276	2.64283	4.34965	22/156		AGFEWNEDGAGTTPSPGLQPAHLTFPLDYHLNQPFIFVLR	P36955	Homo sapiens		216.585	0	8.363e-05	4.07764	4.34965	22/156		AGFEWNEDGAGTTPSPGLQPAHLTFPLDYHLNQPFIFVLR	P36955	Homo sapiens		216.585	0	0.003279	2.48426	4.34965	22/156	TRUE	TRUE	TRUE	TRUE	TRUE	TRUE
1_13138	AIISNKDILATNGVIHYIDELLIPDSAK	G8JLA8	Homo sapiens	1772.43	0	1.647e-05	4.78331	4.60713	36/108		AIISNKDILATNGVIHYIDELLIPDSAK	G8JLA8	Homo sapiens		1772.43	0	2.245e-08	7.64878	4.60713	36/108		AIISNKDILATNGVIHYIDELLIPDSAK	G8JLA8	Homo sapiens		1772.43	0	9.554e-05	4.01981	4.60713	36/108	TRUE	TRUE	TRUE	TRUE	TRUE	TRUE
1_13146	VIHDNFGIVEGLMTTVHAITATQK	P04406-2	Homo sapiens	652.448	0	0.0009604	3.01755	2.61943	19/46		VIHDNFGIVEGLMTTVHAITATQK	P04406-2	Homo sapiens		652.448	0	2.412e-05	4.61762	2.61943	19/46		VIHDNFGIVEGLMTTVHAITATQK	P04406-2	Homo sapiens		652.448	0	0.002858	2.54394	2.61943	19/46	TRUE	TRUE	TRUE	TRUE	TRUE	TRUE
1_13154	GcPAALPLSNLYETLGVVGSTTTQLYTDR	G8JLA8	Homo sapiens	450.085	0	0.0008707	3.06013	3.39435	17/56		GcPAALPLSNLYETLGVVGSTTTQLYTDR	G8JLA8	Homo sapiens		450.085	0	3.64e-05	4.4389	3.39435	17/56		GcPAALPLSNLYETLGVVGSTTTQLYTDR	G8JLA8	Homo sapiens		450.085	0	0.00105	2.97881	3.39435	17/56	TRUE	TRUE	TRUE	TRUE	TRUE	TRUE
1_13173	IPNFWVTTFVNHPQVSALLGEEDEEALHYLTR	Q01105-2	Homo sapiens	1088.32	0	0.0007365	3.13283	3.91502	32/124		IPNFWVTTFVNHPQVSALLGEEDEEALHYLTR	Q01105-2	Homo sapiens		1088.32	0	5.292e-06	5.27638	3.91502	32/124		IPNFWVTTFVNHPQVSALLGEEDEEALHYLTR	Q01105-2	Homo sapiens		1088.32	0	0.0006785	3.16845	3.91502	32/124	TRUE	TRUE	TRUE	TRUE	TRUE	TRUE
1_13184	ITSADLHNDcTETHTGTSASAPLAAGIFALALEANPNLTWR	P29120-2	Homo sapiens	776.93	0	0.002515	2.59946	3.36225	31/160		ITSADLHNDcTETHTGTSASAPLAAGIFALALEANPNLTWR	P29120-2	Homo sapiens		776.93	0	1.324e-05	4.87811	3.36225	31/160		ITSADLHNDcTETHTGTSASAPLAAGIFALALEANPNLTWR	P29120-2	Homo sapiens		776.93	0	0.0007359	3.13318	3.36225	31/160	TRUE	TRUE	TRUE	TRUE	TRUE	TRUE
1_13195	HLVMGDIPAAVNAFQEAASLLGK	P49321-2	Homo sapiens	185.009	0.001	0.1219	0.913996	2.27832	12/44		HLVMGDIPAAVNAFQEAASLLGK	P49321-2	Homo sapiens		185.009	0.001	0.04076	1.38977	2.27832	12/44		HLVMGDIPAAVNAFQEAASLLGK	P49321-2	Homo sapiens		185.009	0.001	0.1227	0.911155	2.27832	12/44	TRUE	TRUE	TRUE	TRUE	TRUE	TRUE
1_13200	AIISNKDILATNGVIHYIDELLIPDSAK	G8JLA8	Homo sapiens	1827.88	0	5.534e-07	6.25696	3.93381	40/108		AIISNKDILATNGVIHYIDELLIPDSAK	G8JLA8	Homo sapiens		1827.88	0	4.036e-11	10.394	3.93381	40/108		AIISNKDILATNGVIHYIDELLIPDSAK	G8JLA8	Homo sapiens		1827.88	0	1.779e-07	6.74982	3.93381	40/108	TRUE	TRUE	TRUE	TRUE	TRUE	TRUE
1_13202	AGFEWNEDGAGTTPSPGLQPAHLTFPLDYHLNQPFIFVLR	P36955	Homo sapiens	261.299	0	0.00866	2.06248	2.9998	23/156		AGFEWNEDGAGTTPSPGLQPAHLTFPLDYHLNQPFIFVLR	P36955	Homo sapiens		261.299	0	0.000516	3.28735	2.9998	23/156		AGFEWNEDGAGTTPSPGLQPAHLTFPLDYHLNQPFIFVLR	P36955	Homo sapiens		261.299	0	0.007765	2.10986	2.9998	23/156	TRUE	TRUE	TRUE	TRUE	TRUE	TRUE
1_13207	GTWIHPEIDNPEYSPDPSIYAYDNFGVLGLDLWQVK	P27797	Homo sapiens	942.562	0	0.003494	2.45668	2.90816	31/140		GTWIHPEIDNPEYSPDPSIYAYDNFGVLGLDLWQVK	P27797	Homo sapiens		942.562	0	0.0001528	3.81588	2.90816	31/140		GTWIHPEIDNPEYSPDPSIYAYDNFGVLGLDLWQVK	P27797	Homo sapiens		942.562	0	0.004096	2.38764	2.90816	31/140	TRUE	TRUE	TRUE	TRUE	TRUE	TRUE
1_13208	VIHDNFGIVEGLMTTVHAITATQK	P04406-2	Homo sapiens	722.867	0	0.004307	2.36583	2.73184	18/46		VIHDNFGIVEGLMTTVHAITATQK	P04406-2	Homo sapiens		722.867	0	2.111e-05	4.67551	2.73184	18/46		VIHDNFGIVEGLMTTVHAITATQK	P04406-2	Homo sapiens		722.867	0	0.004786	2.32003	2.73184	18/46	TRUE	TRUE	TRUE	TRUE	TRUE	TRUE
1_13243	EIPDEISILLLGVAHFK	P36955	Homo sapiens	493.255	0	0.002018	2.69508	2.63993	16/32		EIPDEISILLLGVAHFK	P36955	Homo sapiens		493.255	0	7.492e-05	4.1254	2.63993	16/32		EIPDEISILLLGVAHFK	P36955	Homo sapiens		493.255	0	0.006281	2.20197	2.63993	16/32	TRUE	TRUE	TRUE	TRUE	TRUE	TRUE
1_13246	TLFELAAESDVSTAIDLFR	G8JLA8	Homo sapiens	2076.57	0	1.867e-05	4.72886	2.35032	23/36		TLFELAAESDVSTAIDLFR	G8JLA8	Homo sapiens		2076.57	0	1.417e-10	9.84863	2.35032	23/36		TLFELAAESDVSTAIDLFR	G8JLA8	Homo sapiens		2076.57	0	8.191e-06	5.08666	2.35032	23/36	TRUE	TRUE	TRUE	TRUE	TRUE	TRUE
1_13270	AAVPIVNLKDELLFPSWEALFSGSEGPLKPGAR	H7C457	Homo sapiens	508.748	0	0.000878	3.05651	3.66818	29/128		AAVPIVNLKDELLFPSWEALFSGSEGPLKPGAR	H7C457	Homo sapiens		508.748	0	5.593e-05	4.25236	3.66818	29/128		AAVPIVNLKDELLFPSWEALFSGSEGPLKPGAR	H7C457	Homo sapiens		508.748	0	0.002117	2.67428	3.66818	29/128	TRUE	TRUE	TRUE	TRUE	TRUE	TRUE
1_13271	VIHDNFGIVEGLMTTVHAITATQK	P04406-2	Homo sapiens	736.88	0	0.0009347	3.02933	2.7061	18/46		VIHDNFGIVEGLMTTVHAITATQK	P04406-2	Homo sapiens		736.88	0	1.673e-05	4.7765	2.7061	18/46		VIHDNFGIVEGLMTTVHAITATQK	P04406-2	Homo sapiens		736.88	0	0.002405	2.61888	2.7061	18/46	TRUE	TRUE	TRUE	TRUE	TRUE	TRUE
1_13272	GTWIHPEIDNPEYSPDPSIYAYDNFGVLGLDLWQVK	P27797	Homo sapiens	543.181	0	0.01373	1.86233	2.86131	28/140		GTWIHPEIDNPEYSPDPSIYAYDNFGVLGLDLWQVK	P27797	Homo sapiens		543.181	0	0.0003811	3.41896	2.86131	28/140		GTWIHPEIDNPEYSPDPSIYAYDNFGVLGLDLWQVK	P27797	Homo sapiens		543.181	0	0.01483	1.82886	2.86131	28/140	TRUE	TRUE	TRUE	TRUE	TRUE	TRUE
1_13285	GcPAALPLSNLYETLGVVGSTTTQLYTDR	G8JLA8	Homo sapiens	654.936	0	0.0004794	3.3193	2.77806	20/56		GcPAALPLSNLYETLGVVGSTTTQLYTDR	G8JLA8	Homo sapiens		654.936	0	3.647e-06	5.43806	2.77806	20/56		GcPAALPLSNLYETLGVVGSTTTQLYTDR	G8JLA8	Homo sapiens		654.936	0	0.0003526	3.45272	2.77806	20/56	TRUE	TRUE	TRUE	TRUE	TRUE	TRUE
1_13301	IPNFWVTTFVNHPQVSALLGEEDEEALHYLTR	Q01105-2	Homo sapiens	359.864	0	0.051	1.29243	2.64665	22/124		IPNFWVTTFVNHPQVSALLGEEDEEALHYLTR	Q01105-2	Homo sapiens		359.864	0	0.02207	1.6562	2.64665	22/124		IPNFWVTTFVNHPQVSALLGEEDEEALHYLTR	Q01105-2	Homo sapiens		359.864	0	0.0763	1.11748	2.64665	22/124	TRUE	TRUE	TRUE	TRUE	TRUE	TRUE
1_13305	EIPDEISILLLGVAHFK	P36955	Homo sapiens	864.607	0	2.494e-06	5.6031	3.56516	22/32		EIPDEISILLLGVAHFK	P36955	Homo sapiens		864.607	0	1.404e-09	8.85263	3.56516	22/32		EIPDEISILLLGVAHFK	P36955	Homo sapiens		864.607	0	2.315e-06	5.63545	3.56516	22/32	TRUE	TRUE	TRUE	TRUE	TRUE	TRUE
1_13308	SQTHSLPAPESPEPAAPPRPQTPENGPEASDPSEELEALASLLQELR	O15240	Homo sapiens	116.794	0	0.048	1.31876	3.28893	20/184		SQTHSLPAPESPEPAAPPRPQTPENGPEASDPSEELEALASLLQELR	O15240	Homo sapiens		116.794	0	0.01039	1.98338	3.28893	20/184		SQTHSLPAPESPEPAAPPRPQTPENGPEASDPSEELEALASLLQELR	O15240	Homo sapiens		116.794	0	0.05697	1.24435	3.28893	20/184	TRUE	TRUE	TRUE	TRUE	TRUE	TRUE
1_13316	TLFELAAESDVSTAIDLFR	G8JLA8	Homo sapiens	1954.77	0	3.698e-06	5.43203	2.52864	24/36		TLFELAAESDVSTAIDLFR	G8JLA8	Homo sapiens		1954.77	0	1.873e-07	6.72746	2.52864	24/36		TLFELAAESDVSTAIDLFR	G8JLA8	Homo sapiens		1954.77	0	2.858e-05	4.54394	2.52864	24/36	TRUE	TRUE	TRUE	TRUE	TRUE	TRUE
1_13335	AAVPIVNLKDELLFPSWEALFSGSEGPLKPGAR	H7C457	Homo sapiens	170.298	0	0.0606	1.21753	3.01922	18/128		AAVPIVNLKDELLFPSWEALFSGSEGPLKPGAR	H7C457	Homo sapiens		170.298	0	0.01671	1.77702	3.01922	18/128		AAVPIVNLKDELLFPSWEALFSGSEGPLKPGAR	H7C457	Homo sapiens		170.298	0	0.08085	1.09232	3.01922	18/128	TRUE	TRUE	TRUE	TRUE	TRUE	TRUE
1_13336	EKADVLcPGGcPLEEFSVYGNIVYASVSSIcGAAVHR	H0YJJ0	Homo sapiens	230.975	0	0.0294	1.53165	3.18568	21/144		EKADVLcPGGcPLEEFSVYGNIVYASVSSIcGAAVHR	H0YJJ0	Homo sapiens		230.975	0	0.003823	2.4176	3.18568	21/144		EKADVLcPGGcPLEEFSVYGNIVYASVSSIcGAAVHR	H0YJJ0	Homo sapiens		230.975	0	0.03171	1.4988	3.18568	21/144	TRUE	TRUE	TRUE	TRUE	TRUE	TRUE
1_13337	VIHDNFGIVEGLMTTVHAITATQK	P04406-2	Homo sapiens	332.013	0	0.02439	1.61279	2.82737	13/46		VIHDNFGIVEGLMTTVHAITATQK	P04406-2	Homo sapiens		332.013	0	0.004759	2.32248	2.82737	13/46		VIHDNFGIVEGLMTTVHAITATQK	P04406-2	Homo sapiens		332.013	0	0.02884	1.54	2.82737	13/46	TRUE	TRUE	TRUE	TRUE	TRUE	TRUE
1_13341	AGFEWNEDGAGTTPSPGLQPAHLTFPLDYHLNQPFIFVLR	P36955	Homo sapiens	322.331	0	0.00663	2.17849	2.95707	26/156		AGFEWNEDGAGTTPSPGLQPAHLTFPLDYHLNQPFIFVLR	P36955	Homo sapiens		322.331	0	0.0005587	3.25282	2.95707	26/156		AGFEWNEDGAGTTPSPGLQPAHLTFPLDYHLNQPFIFVLR	P36955	Homo sapiens		322.331	0	0.007427	2.12919	2.95707	26/156	TRUE	TRUE	TRUE	TRUE	TRUE	TRUE
1_13352	VPYVAQEIQEEIDELLQEQR	F5H845	Homo sapiens	2015.79	0	8.057e-05	4.09383	2.31892	21/38		VPYVAQEIQEEIDELLQEQR	F5H845	Homo sapiens		2015.79	0	1.021e-07	6.99097	2.31892	21/38		VPYVAQEIQEEIDELLQEQR	F5H845	Homo sapiens		2015.79	0	4.58e-05	4.33913	2.31892	21/38	TRUE	TRUE	TRUE	TRUE	TRUE	TRUE
1_13364	IPNFWVTTFVNHPQVSALLGEEDEEALHYLTR	Q01105-2	Homo sapiens	230.92	0	0.02555	1.59261	3.06105	22/124		IPNFWVTTFVNHPQVSALLGEEDEEALHYLTR	Q01105-2	Homo sapiens		230.92	0	0.003905	2.40838	3.06105	22/124		IPNFWVTTFVNHPQVSALLGEEDEEALHYLTR	Q01105-2	Homo sapiens		230.92	0	0.02454	1.61013	3.06105	22/124	TRUE	TRUE	TRUE	TRUE	TRUE	TRUE
1_13365	NMAEQIIQEIYSQIQSK	B4E022	Homo sapiens	2126.11	0	4.312e-07	6.36532	2.71343	21/32		NMAEQIIQEIYSQIQSK	B4E022	Homo sapiens		2126.11	0	3.93e-11	10.4056	2.71343	21/32		NMAEQIIQEIYSQIQSK	B4E022	Homo sapiens		2126.11	0	2.488e-07	6.60415	2.71343	21/32	TRUE	TRUE	TRUE	TRUE	TRUE	TRUE
1_13368	EIPDEISILLLGVAHFK	P36955	Homo sapiens	836.611	0	4.371e-06	5.35942	3.79653	22/32		EIPDEISILLLGVAHFK	P36955	Homo sapiens		836.611	0	9.886e-09	8.00498	3.79653	22/32		EIPDEISILLLGVAHFK	P36955	Homo sapiens		836.611	0	5.631e-06	5.24941	3.79653	22/32	TRUE	TRUE	TRUE	TRUE	TRUE	TRUE
1_13369							0											0				EVFAPSSIFQDNFVILDISEPLTIK	F1MVK1	Bos taurus		278.449	0.009	0.3137	0.503485	2.61632	11/48	TRUE	FALSE	FALSE	TRUE	FALSE	FALSE
1_13371	SQTHSLPAPESPEPAAPPRPQTPENGPEASDPSEELEALASLLQELR	O15240	Homo sapiens	172.228	0	0.0266	1.57512	3.06461	27/184		SQTHSLPAPESPEPAAPPRPQTPENGPEASDPSEELEALASLLQELR	O15240	Homo sapiens		172.228	0	0.001817	2.74065	3.06461	27/184		SQTHSLPAPESPEPAAPPRPQTPENGPEASDPSEELEALASLLQELR	O15240	Homo sapiens		172.228	0	0.01715	1.76574	3.06461	27/184	TRUE	TRUE	TRUE	TRUE	TRUE	TRUE
1_13372	FGVEQDVDMVFASFIR	P14618-3	Homo sapiens	1334.97	0	2.633e-05	4.57955	2.32862	19/30		FGVEQDVDMVFASFIR	P14618-3	Homo sapiens		1334.97	0	2.54e-08	7.59517	2.32862	19/30		FGVEQNVDMVFASFIR	A5D984	Bos taurus		1516.81	0	1.815e-05	4.74112	2.78148	20/30	TRUE	FALSE	FALSE	TRUE	FALSE	FALSE
1_13382	GILGYTEHQVVSSDFNSDTHSSTFDAGAGIALNDHFVK	P04406-2	Homo sapiens	186.362	0	0.01659	1.78015	4.10282	18/148		GILGYTEHQVVSSDFNSDTHSSTFDAGAGIALNDHFVK	P04406-2	Homo sapiens		186.362	0	0.001493	2.82594	4.10282	18/148		GILGYTEHQVVSSDFNSDTHSSTFDAGAGIALNDHFVK	P04406-2	Homo sapiens		186.362	0	0.01963	1.70708	4.10282	18/148	TRUE	TRUE	TRUE	TRUE	TRUE	TRUE
1_13383	EVKGDLENAFLNLVQcIQNKPLYFADR	P07355	Homo sapiens	608.511	0	0.009393	2.0272	2.56361	25/104		EVKGDLENAFLNLVQcIQNKPLYFADR	P07355	Homo sapiens		608.511	0	0.0005185	3.28525	2.56361	25/104		EVKGDLENAFLNLVQcIQNKPLYFADR	P07355	Homo sapiens		608.511	0	0.01068	1.97143	2.56361	25/104	TRUE	TRUE	TRUE	TRUE	TRUE	TRUE
1_13385	TLFELAAESDVSTAIDLFR	G8JLA8	Homo sapiens	1362.09	0	3.921e-05	4.4066	2.08454	21/36		TLFELAAESDVSTAIDLFR	G8JLA8	Homo sapiens		1362.09	0	5.983e-08	7.22308	2.08454	21/36		TLFELAAESDVSTAIDLFR	G8JLA8	Homo sapiens		1362.09	0	0.0001562	3.80632	2.08454	21/36	TRUE	TRUE	TRUE	TRUE	TRUE	TRUE
1_13404	AGFEWNEDGAGTTPSPGLQPAHLTFPLDYHLNQPFIFVLR	P36955	Homo sapiens	264.157	0	0.0165	1.78252	2.28169	24/156		AGFEWNEDGAGTTPSPGLQPAHLTFPLDYHLNQPFIFVLR	P36955	Homo sapiens		264.157	0	0.002675	2.57268	2.28169	24/156		AGFEWNEDGAGTTPSPGLQPAHLTFPLDYHLNQPFIFVLR	P36955	Homo sapiens		264.157	0	0.01849	1.73306	2.28169	24/156	TRUE	TRUE	TRUE	TRUE	TRUE	TRUE
1_13407	IYKVPSTEAEALASSLMGLFEK	P50395	Homo sapiens	245.429	0	0.02329	1.63283	3.34513	15/42		IYKVPSTEAEALASSLMGLFEK	P50395	Homo sapiens		245.429	0	0.004443	2.35232	3.34513	15/42		IYKVPSTEAEALASSLMGLFEK	P50395	Homo sapiens		245.429	0	0.03916	1.40716	3.34513	15/42	TRUE	TRUE	TRUE	TRUE	TRUE	TRUE
1_13418	VPYVAQEIQEEIDELLQEQR	F5H845	Homo sapiens	2915.03	0	4.602e-08	7.33705	2.50346	26/38		VPYVAQEIQEEIDELLQEQR	F5H845	Homo sapiens		2915.03	0	5.099e-13	12.2925	2.50346	26/38		VPYVAQEIQEEIDELLQEQR	F5H845	Homo sapiens		2915.03	0	4.21e-07	6.37572	2.50346	26/38	TRUE	TRUE	TRUE	TRUE	TRUE	TRUE
1_13432	EIPDEISILLLGVAHFK	P36955	Homo sapiens	709.995	0	0.001963	2.70708	2.38669	20/32		EIPDEISILLLGVAHFK	P36955	Homo sapiens		709.995	0	3.707e-05	4.43098	2.38669	20/32		EIPDEISILLLGVAHFK	P36955	Homo sapiens		709.995	0	0.005361	2.27075	2.38669	20/32	TRUE	TRUE	TRUE	TRUE	TRUE	TRUE
1_13441	FGVEQDVDMVFASFIR	P14618-3	Homo sapiens	775.3	0	0.001314	2.8814	2.00568	16/30		FGVEQDVDMVFASFIR	P14618-3	Homo sapiens		775.3	0	2.324e-05	4.63376	2.00568	16/30		FGVEQNVDMVFASFIR	A5D984	Bos taurus		1186.72	0	5.034e-05	4.29809	2.55964	19/30	TRUE	FALSE	FALSE	TRUE	FALSE	FALSE
1_13442	IPNFWVTTFVNHPQVSALLGEEDEEALHYLTR	Q01105-2	Homo sapiens	267.096	0	0.01762	1.75399	3.63583	20/124		IPNFWVTTFVNHPQVSALLGEEDEEALHYLTR	Q01105-2	Homo sapiens		267.096	0	0.002199	2.65777	3.63583	20/124		IPNFWVTTFVNHPQVSALLGEEDEEALHYLTR	Q01105-2	Homo sapiens		267.096	0	0.01544	1.81135	3.63583	20/124	TRUE	TRUE	TRUE	TRUE	TRUE	TRUE
1_13446	GILGYTEHQVVSSDFNSDTHSSTFDAGAGIALNDHFVK	P04406-2	Homo sapiens	246.128	0	0.05379	1.2693	3.21057	22/148		GILGYTEHQVVSSDFNSDTHSSTFDAGAGIALNDHFVK	P04406-2	Homo sapiens		246.128	0	0.01496	1.82507	3.21057	22/148		GILGYTEHQVVSSDFNSDTHSSTFDAGAGIALNDHFVK	P04406-2	Homo sapiens		246.128	0	0.05029	1.29852	3.21057	22/148	TRUE	TRUE	TRUE	TRUE	TRUE	TRUE
1_13461	GDTVAPGAEGLLNLRPDDFVFYVGGYPSTFTPPPLLR	O15230	Homo sapiens	277.723	0	0.02142	1.66918	2.32892	23/144		GDTVAPGAEGLLNLRPDDFVFYVGGYPSTFTPPPLLR	O15230	Homo sapiens		277.723	0	0.002109	2.67592	2.32892	23/144		GDTVAPGAEGLLNLRPDDFVFYVGGYPSTFTPPPLLR	O15230	Homo sapiens		277.723	0	0.02404	1.61907	2.32892	23/144	TRUE	TRUE	TRUE	TRUE	TRUE	TRUE
1_13495	AVAFQDcPVDLFFVLDTSESVALR	P12109	Homo sapiens	677.227	0	0.003746	2.42643	2.12939	18/46		AVAFQDcPVDLFFVLDTSESVALR	P12109	Homo sapiens		677.227	0	0.0001416	3.84894	2.12939	18/46		AVAFQDcPVDLFFVLDTSESVALR	P12109	Homo sapiens		677.227	0	0.006825	2.1659	2.12939	18/46	TRUE	TRUE	TRUE	TRUE	TRUE	TRUE
1_13498	EIPDEISILLLGVAHFK	P36955	Homo sapiens	604.48	0	0.0001549	3.80995	2.67039	18/32		EIPDEISILLLGVAHFK	P36955	Homo sapiens		604.48	0	6.058e-07	6.21767	2.67039	18/32		EIPDEISILLLGVAHFK	P36955	Homo sapiens		604.48	0	0.0002844	3.54607	2.67039	18/32	TRUE	TRUE	TRUE	TRUE	TRUE	TRUE
1_13504	LIIVSNPVDILTYVAWK	Q9BYZ2	Homo sapiens	562.528	0	0.003506	2.45519	2.54715	17/32		LIIVSNPVDILTYVAWK	Q9BYZ2	Homo sapiens		562.528	0	3.687e-05	4.43333	2.54715	17/32		LIIVSNPVDILTYVAWK	Q9BYZ2	Homo sapiens		562.528	0	0.003336	2.47677	2.54715	17/32	TRUE	TRUE	TRUE	TRUE	TRUE	TRUE
1_13512	TDVNKIEEFLEEVLcPPK	Q9Y696	Homo sapiens	273.997	0	0.03622	1.44105	2.20999	15/34		TDVNKIEEFLEEVLcPPK	Q9Y696	Homo sapiens		273.997	0	0.008948	2.04827	2.20999	15/34		TDVNKIEEFLEEVLcPPK	Q9XSA7	Bos taurus		273.997	0	0.07929	1.10078	2.20999	15/34	TRUE	TRUE	TRUE	TRUE	FALSE	FALSE
1_13525	TLFELAAESDVSTAIDLFR	G8JLA8	Homo sapiens	822.044	0	0.0006472	3.18896	2.04887	18/36		TLFELAAESDVSTAIDLFR	G8JLA8	Homo sapiens		822.044	0	4.159e-05	4.38101	2.04887	18/36		TLFELAAESDVSTAIDLFR	G8JLA8	Homo sapiens		822.044	0	0.00123	2.91009	2.04887	18/36	TRUE	TRUE	TRUE	TRUE	TRUE	TRUE
1_13526	GILGYTEHQVVSSDFNSDTHSSTFDAGAGIALNDHFVK	P04406-2	Homo sapiens	195.067	0	0.05506	1.25916	2.95232	19/148		GILGYTEHQVVSSDFNSDTHSSTFDAGAGIALNDHFVK	P04406-2	Homo sapiens		195.067	0	0.01631	1.78755	2.95232	19/148		GILGYTEHQVVSSDFNSDTHSSTFDAGAGIALNDHFVK	P04406-2	Homo sapiens		195.067	0	0.06231	1.20544	2.95232	19/148	TRUE	TRUE	TRUE	TRUE	TRUE	TRUE
1_13539	VPSTEAEALASSLMGLFEK	P50395	Homo sapiens	674.336	0	0.001506	2.82218	2.29116	18/36		VPSTEAEALASSLMGLFEK	P50395	Homo sapiens		674.336	0	3.328e-05	4.47782	2.29116	18/36		VPSTEAEALASSLMGLFEK	P50395	Homo sapiens		674.336	0	0.00156	2.80688	2.29116	18/36	TRUE	TRUE	TRUE	TRUE	TRUE	TRUE
1_13555	AIISNKDILATNGVIHYIDELLIPDSAK	G8JLA8	Homo sapiens	579.715	0	0.04309	1.36562	2.37027	25/108		AIISNKDILATNGVIHYIDELLIPDSAK	G8JLA8	Homo sapiens		579.715	0	0.005311	2.27482	2.37027	25/108		AIISNKDILATNGVIHYIDELLIPDSAK	G8JLA8	Homo sapiens		579.715	0	0.07826	1.10646	2.37027	25/108	TRUE	TRUE	TRUE	TRUE	TRUE	TRUE
1_13567	LIIVSNPVDILTYVAWK	Q9BYZ2	Homo sapiens	935.55	0	0.0003418	3.46623	2.65089	20/32		LIIVSNPVDILTYVAWK	Q9BYZ2	Homo sapiens		935.55	0	1.595e-07	6.79724	2.65089	20/32		LIIVSNPVDILTYVAWK	Q9BYZ2	Homo sapiens		935.55	0	8.202e-05	4.08608	2.65089	20/32	TRUE	TRUE	TRUE	TRUE	TRUE	TRUE
1_13581	TDVNKIEEFLEEVLcPPK	Q9Y696	Homo sapiens	316.384	0	0.0401	1.39686	2.69446	15/34		TDVNKIEEFLEEVLcPPK	Q9Y696	Homo sapiens		316.384	0	0.01015	1.99353	2.69446	15/34		TDVNKIEEFLEEVLcPPK	Q9XSA7	Bos taurus		316.384	0	0.07064	1.15095	2.69446	15/34	TRUE	TRUE	TRUE	TRUE	FALSE	FALSE
1_13607	AIISNKDILATNGVIHYIDELLIPDSAK	G8JLA8	Homo sapiens	373.694	0	0.03972	1.40099	2.20182	16/54		AIISNKDILATNGVIHYIDELLIPDSAK	G8JLA8	Homo sapiens		373.694	0	0.003981	2.40001	2.20182	16/54		AIISNKDILATNGVIHYIDELLIPDSAK	G8JLA8	Homo sapiens		373.694	0	0.04084	1.38891	2.20182	16/54	TRUE	TRUE	TRUE	TRUE	TRUE	TRUE
1_13610	KQNVVPTVLALGSDVDMDVLTTLSLGDR	P12110	Homo sapiens	168.894	0.003	0.1812	0.741842	2.48853	12/54		KQNVVPTVLALGSDVDMDVLTTLSLGDR	P12110	Homo sapiens		168.894	0.003	0.1107	0.955852	2.48853	12/54		KQNVVPTVLALGSDVDMDVLTTLSLGDR	P12110	Homo sapiens		168.894	0.009	0.3146	0.502241	2.48853	12/54	TRUE	TRUE	TRUE	TRUE	TRUE	TRUE
1_13620	AIISNKDILATNGVIHYIDELLIPDSAK	G8JLA8	Homo sapiens	1338.74	0	0.0001052	3.97798	4.42107	35/108		AIISNKDILATNGVIHYIDELLIPDSAK	G8JLA8	Homo sapiens		1338.74	0	1.222e-08	7.91293	4.42107	35/108		AIISNKDILATNGVIHYIDELLIPDSAK	G8JLA8	Homo sapiens		1338.74	0	5.143e-05	4.28878	4.42107	35/108	TRUE	TRUE	TRUE	TRUE	TRUE	TRUE
1_13627	DILATNGVIHYIDELLIPDSAK	G8JLA8	Homo sapiens	859.952	0	7.87e-05	4.10403	2.78621	20/42		DILATNGVIHYIDELLIPDSAK	G8JLA8	Homo sapiens		859.952	0	3.989e-07	6.39914	2.78621	20/42		DILATNGVIHYIDELLIPDSAK	G8JLA8	Homo sapiens		859.952	0	0.000231	3.63639	2.78621	20/42	TRUE	TRUE	TRUE	TRUE	TRUE	TRUE
1_13632							0				VPTAHLEDVLPLAEDITTILSK	F1N5M2	Bos taurus	*	618.766	0	2.288e-05	4.64054	2.56849	18/42		VPTAHLEDVLPLAEDITTILSK	F1N5M2	Bos taurus	*	618.766	0	0.002479	2.60572	2.56849	18/42	FALSE	FALSE	TRUE	FALSE	FALSE	TRUE
1_13636	LLNLGLITESQAHTLEDEVAEVLQK	Q8WXD2	Homo sapiens	538.038	0	0.007364	2.13289	2.71149	16/48		LLNLGLITESQAHTLEDEVAEVLQK	Q8WXD2	Homo sapiens		538.038	0	0.0003808	3.4193	2.71149	16/48		LLNLGLITESQAHTLEDEVAEVLQK	Q8WXD2	Homo sapiens		538.038	0	0.01599	1.79615	2.71149	16/48	TRUE	TRUE	TRUE	TRUE	TRUE	TRUE
1_13643	DIQAPDGLAVDWIHSNIYWTDSVLGTVSVADTK	P01130-2	Homo sapiens	68.9876	0.006	0.2467	0.607831	2.74989	14/128		DIQAPDGLAVDWIHSNIYWTDSVLGTVSVADTK	P01130-2	Homo sapiens		68.9876	0.004	0.1253	0.902049	2.74989	14/128		DIQAPDGLAVDWIHSNIYWTDSVLGTVSVADTK	P01130-2	Homo sapiens		68.9876	0.005	0.2575	0.589223	2.74989	14/128	TRUE	TRUE	TRUE	TRUE	TRUE	TRUE
1_13649	VLSLYNTINPEASASPccVSQDLEPLTILYYIGK	P61812	Homo sapiens	317.117	0	0.0281	1.55129	2.67758	22/132		VLSLYNTINPEASASPccVSQDLEPLTILYYIGK	P61812	Homo sapiens		317.117	0	0.002781	2.5558	2.67758	22/132		VLSLYNTINPEASASPccVSQDLEPLTILYYIGK	P21214	Bos taurus		317.117	0	0.02894	1.5385	2.67758	22/132	TRUE	TRUE	TRUE	TRUE	FALSE	FALSE
1_13650	LLNLGLITESQAHTLEDEVAEVLQK	Q8WXD2	Homo sapiens	1010.11	0	0.0001677	3.77547	2.66377	27/96		LLNLGLITESQAHTLEDEVAEVLQK	Q8WXD2	Homo sapiens		1010.11	0	9.008e-06	5.04537	2.66377	27/96		LLNLGLITESQAHTLEDEVAEVLQK	Q8WXD2	Homo sapiens		1010.11	0	0.0005155	3.28777	2.66377	27/96	TRUE	TRUE	TRUE	TRUE	TRUE	TRUE
1_13652	AGAAPYVQAFDSLLAGPVAEYLK	Q01518	Homo sapiens	497.157	0	0.01082	1.96577	3.53306	17/44		AGAAPYVQAFDSLLAGPVAEYLK	Q01518	Homo sapiens		497.157	0	0.00142	2.84771	3.53306	17/44		AGAAPYVQAFDSLLAGPVAEYLK	Q01518	Homo sapiens		497.157	0	0.02007	1.69745	3.53306	17/44	TRUE	TRUE	TRUE	TRUE	TRUE	TRUE
1_13658	TPAVEGLTEAEEEELRAELTKVEEEIVTLR	O43399-6	Homo sapiens	374.223	0.004	0.2089	0.680062	2.51112	22/116		TPAVEGLTEAEEEELRAELTKVEEEIVTLR	O43399-6	Homo sapiens		374.223	0.004	0.12	0.920819	2.51112	22/116		TPAVEGLTEAEEEELRAELTKVEEEIVTLR	O43399-6	Homo sapiens		374.223	0.007	0.2857	0.54409	2.51112	22/116	TRUE	TRUE	TRUE	TRUE	TRUE	TRUE
1_13683	AIISNKDILATNGVIHYIDELLIPDSAK	G8JLA8	Homo sapiens	1725.34	0	7.832e-08	7.10613	5.05781	39/108		AIISNKDILATNGVIHYIDELLIPDSAK	G8JLA8	Homo sapiens		1725.34	0	2.963e-10	9.52827	5.05781	39/108		AIISNKDILATNGVIHYIDELLIPDSAK	G8JLA8	Homo sapiens		1725.34	0	8.038e-07	6.09485	5.05781	39/108	TRUE	TRUE	TRUE	TRUE	TRUE	TRUE
1_13690	DILATNGVIHYIDELLIPDSAK	G8JLA8	Homo sapiens	805.326	0	5.361e-05	4.27075	2.52385	20/42		DILATNGVIHYIDELLIPDSAK	G8JLA8	Homo sapiens		805.326	0	1.141e-06	5.94271	2.52385	20/42		DILATNGVIHYIDELLIPDSAK	G8JLA8	Homo sapiens		805.326	0	0.0002552	3.59312	2.52385	20/42	TRUE	TRUE	TRUE	TRUE	TRUE	TRUE
1_13692	NMITGTSQADcAVLIVAAGVGEFEAGISK	P68104;Q05639	Homo sapiens	242.476	0	0.0712	1.14752	2.1872	15/56		NMITGTSQADcAVLIVAAGVGEFEAGISK	P68104;Q05639	Homo sapiens		242.476	0	0.01338	1.87354	2.1872	15/56		NMITGTSQADcAVLIVAAGVGEFEAGISK	P68104;Q05639	Homo sapiens		242.476	0	0.06123	1.21304	2.1872	15/56	TRUE	TRUE	TRUE	TRUE	TRUE	TRUE
1_13698	LLNLGLITESQAHTLEDEVAEVLQK	Q8WXD2	Homo sapiens	531.597	0	0.0006961	3.15733	3.26987	17/48		LLNLGLITESQAHTLEDEVAEVLQK	Q8WXD2	Homo sapiens		531.597	0	6.92e-06	5.15989	3.26987	17/48		LLNLGLITESQAHTLEDEVAEVLQK	Q8WXD2	Homo sapiens		531.597	0	0.0009277	3.03259	3.26987	17/48	TRUE	TRUE	TRUE	TRUE	TRUE	TRUE
1_13715	LLNLGLITESQAHTLEDEVAEVLQK	Q8WXD2	Homo sapiens	950.481	0	0.0001185	3.92628	2.36019	29/96		LLNLGLITESQAHTLEDEVAEVLQK	Q8WXD2	Homo sapiens		950.481	0	6.796e-06	5.16775	2.36019	29/96		LLNLGLITESQAHTLEDEVAEVLQK	Q8WXD2	Homo sapiens		950.481	0	0.0004471	3.3496	2.36019	29/96	TRUE	TRUE	TRUE	TRUE	TRUE	TRUE
1_13730	TPAVEGLTEAEEEELRAELTKVEEEIVTLR	O43399-6	Homo sapiens	595.445	0	0.004406	2.35596	3.2787	27/116		TPAVEGLTEAEEEELRAELTKVEEEIVTLR	O43399-6	Homo sapiens		595.445	0	0.0002208	3.656	3.2787	27/116		TPAVEGLTEAEEEELRAELTKVEEEIVTLR	O43399-6	Homo sapiens		595.445	0	0.01039	1.98338	3.2787	27/116	TRUE	TRUE	TRUE	TRUE	TRUE	TRUE
1_13733	AIISNKDILATNGVIHYIDELLIPDSAK	G8JLA8	Homo sapiens	353.332	0	0.09488	1.02283	2.04133	16/54		AIISNKDILATNGVIHYIDELLIPDSAK	G8JLA8	Homo sapiens		353.332	0.001	0.03893	1.40972	2.04133	16/54		AIISNKDILATNGVIHYIDELLIPDSAK	G8JLA8	Homo sapiens		353.332	0.001	0.09336	1.02984	2.04133	16/54	TRUE	TRUE	TRUE	TRUE	TRUE	TRUE
1_13735	VAVSADPNVPNVVVTGLTLVcSSAPGPLELDLTGDLESFKK	P52565-2	Homo sapiens	144.404	0	0.01675	1.77599	3.17848	21/160		VAVSADPNVPNVVVTGLTLVcSSAPGPLELDLTGDLESFKK	P52565-2	Homo sapiens		144.404	0	0.002006	2.69767	3.17848	21/160		VAVSADPNVPNVVVTGLTLVcSSAPGPLELDLTGDLESFKK	P52565-2	Homo sapiens		144.404	0	0.02057	1.68677	3.17848	21/160	TRUE	TRUE	TRUE	TRUE	TRUE	TRUE
1_13737	AGFEWNEDGAGTTPSPGLQPAHLTFPLDYHLNQPFIFVLR	P36955	Homo sapiens	237.023	0	0.01452	1.83803	2.80445	21/156		AGFEWNEDGAGTTPSPGLQPAHLTFPLDYHLNQPFIFVLR	P36955	Homo sapiens		237.023	0	0.001082	2.96577	2.80445	21/156		AGFEWNEDGAGTTPSPGLQPAHLTFPLDYHLNQPFIFVLR	P36955	Homo sapiens		237.023	0	0.02169	1.66374	2.80445	21/156	TRUE	TRUE	TRUE	TRUE	TRUE	TRUE
1_13740	GDLENAFLNLVQcIQNKPLYFADR	P07355	Homo sapiens	311.664	0	0.01273	1.89517	2.50618	14/46		GDLENAFLNLVQcIQNKPLYFADR	P07355	Homo sapiens		311.664	0	0.001478	2.83033	2.50618	14/46		GDLENAFLNLVQcIQNKPLYFADR	P07355	Homo sapiens		311.664	0	0.0114	1.9431	2.50618	14/46	TRUE	TRUE	TRUE	TRUE	TRUE	TRUE
1_13742	EAMQQADDWLGIPQVITPEEIVDPNVDEHSVMTYLSQFPK	Q5HY54	Homo sapiens	172.816	0	0.02787	1.55486	2.90297	21/156		EAMQQADDWLGIPQVITPEEIVDPNVDEHSVMTYLSQFPK	Q5HY54	Homo sapiens		172.816	0	0.008316	2.08009	2.90297	21/156		EAMQQADDWLGIPQVITPEEIVDPNVDEHSVMTYLSQFPK	Q5HY54	Homo sapiens		172.816	0	0.02743	1.56177	2.90297	21/156	TRUE	TRUE	TRUE	TRUE	TRUE	TRUE
1_13748	AIISNKDILATNGVIHYIDELLIPDSAK	G8JLA8	Homo sapiens	992.311	0	7.994e-06	5.09724	4.06351	33/108		AIISNKDILATNGVIHYIDELLIPDSAK	G8JLA8	Homo sapiens		992.311	0	5.84e-09	8.23359	4.06351	33/108		AIISNKDILATNGVIHYIDELLIPDSAK	G8JLA8	Homo sapiens		992.311	0	4.663e-05	4.33133	4.06351	33/108	TRUE	TRUE	TRUE	TRUE	TRUE	TRUE
1_13765	EVPLSALTNILSAQLISHWK	P05121-2	Homo sapiens	483.437	0	0.01398	1.85449	2.9472	17/38		EVPLSALTNILSAQLISHWK	P05121-2	Homo sapiens		483.437	0	0.000728	3.13787	2.9472	17/38		EVPLSALTNILSAQLISHWK	P05121-2	Homo sapiens		483.437	0	0.009024	2.0446	2.9472	17/38	TRUE	TRUE	TRUE	TRUE	TRUE	TRUE
1_13793	LNLLDLDYELAEQLDNIAEK	P12111-2	Homo sapiens	2107.03	0	1.079e-07	6.96698	3.36577	22/38		LNLLDLDYELAEQLDNIAEK	P12111-2	Homo sapiens		2107.03	0	9.421e-12	11.0259	3.36577	22/38		LNLLDLDYELAEQLDNIAEK	P12111-2	Homo sapiens		2107.03	0	2.439e-06	5.61279	3.36577	22/38	TRUE	TRUE	TRUE	TRUE	TRUE	TRUE
1_13796	VAVSADPNVPNVVVTGLTLVcSSAPGPLELDLTGDLESFKK	P52565-2	Homo sapiens	259.363	0	0.01911	1.71874	2.94765	30/160		VAVSADPNVPNVVVTGLTLVcSSAPGPLELDLTGDLESFKK	P52565-2	Homo sapiens		259.363	0	0.001601	2.79561	2.94765	30/160		VAVSADPNVPNVVVTGLTLVcSSAPGPLELDLTGDLESFKK	P52565-2	Homo sapiens		259.363	0	0.01458	1.83624	2.94765	30/160	TRUE	TRUE	TRUE	TRUE	TRUE	TRUE
1_13816							0				GTEAVGSTFLEAIPMSLPPDVEFNRPFLcILYDR	P34955	Bos taurus	*	197.487	0	0.003761	2.4247	3.10353	21/132		GTEAVGSTFLEAIPMSLPPDVEFNRPFLcILYDR	P34955	Bos taurus	*	197.487	0	0.03505	1.45531	3.10353	21/132	FALSE	FALSE	TRUE	FALSE	FALSE	TRUE
1_13825	FQSSAVMALQEAcEAYLVGLFEDTNLcAIHAK	P68431	Homo sapiens	90.2731	0.004	0.21	0.677781	2.44957	14/124		FQSSAVMALQEAcEAYLVGLFEDTNLcAIHAK	P68431	Homo sapiens		90.2731	0.002	0.08497	1.07073	2.44957	14/124		FQSSAVMALQEAcEAYLVGLFEDTNLcAIHAK	P68431	Homo sapiens		90.2731	0.005	0.2568	0.590405	2.44957	14/124	TRUE	TRUE	TRUE	TRUE	TRUE	TRUE
1_13834	DQAVENILVSPVVVASSLGLVSLGGK	E9PK86	Homo sapiens	250.435	0	0.01967	1.7062	2.63541	15/50		DQAVENILVSPVVVASSLGLVSLGGK	E9PK86	Homo sapiens		250.435	0	0.001392	2.85636	2.63541	15/50		DQAVENILVSPVVVASSLGLVSLGGK	E9PK86	Homo sapiens		250.435	0	0.01703	1.76879	2.63541	15/50	TRUE	TRUE	TRUE	TRUE	TRUE	TRUE
1_13838	DILATNGVIHYIDELLIPDSAK	G8JLA8	Homo sapiens	323.213	0	0.08977	1.04687	2.0037	14/42		DILATNGVIHYIDELLIPDSAK	G8JLA8	Homo sapiens		323.213	0	0.02475	1.60642	2.0037	14/42		DILATNGVIHYIDELLIPDSAK	G8JLA8	Homo sapiens		323.213	0.001	0.08939	1.04871	2.0037	14/42	TRUE	TRUE	TRUE	TRUE	TRUE	TRUE
1_13840	YALQMEQLNGILLHLESELAQTR	P05783	Homo sapiens	978.866	0	8.872e-05	4.05198	3.29974	20/44		YALQMEQLNGILLHLESELAQTR	P05783	Homo sapiens		978.866	0	4.019e-07	6.39588	3.29974	20/44		YALQMEQLNGILLHLESELAQTR	P05783	Homo sapiens		978.866	0	0.0001727	3.76271	3.29974	20/44	TRUE	TRUE	TRUE	TRUE	TRUE	TRUE
1_13845							0				VLDPNTVFALVNYISFK	P34955	Bos taurus	*	467.867	0	6.215e-05	4.20656	2.37079	14/32		VLDPNTVFALVNYISFK	P34955	Bos taurus	*	467.867	0	0.002294	2.63941	2.37079	14/32	FALSE	FALSE	TRUE	FALSE	FALSE	TRUE
1_13860	LNLLDLDYELAEQLDNIAEK	P12111-2	Homo sapiens	1552.85	0	1.384e-06	5.85886	2.44472	21/38		LNLLDLDYELAEQLDNIAEK	P12111-2	Homo sapiens		1552.85	0	3.524e-10	9.45296	2.44472	21/38		LNLLDLDYELAEQLDNIAEK	P12111-2	Homo sapiens		1552.85	0	7.559e-06	5.12154	2.44472	21/38	TRUE	TRUE	TRUE	TRUE	TRUE	TRUE
1_13862	VAVSADPNVPNVVVTGLTLVcSSAPGPLELDLTGDLESFKK	P52565-2	Homo sapiens	144.464	0	0.04344	1.36211	2.65368	24/160		VAVSADPNVPNVVVTGLTLVcSSAPGPLELDLTGDLESFKK	P52565-2	Homo sapiens		144.464	0	0.007217	2.14164	2.65368	24/160		VAVSADPNVPNVVVTGLTLVcSSAPGPLELDLTGDLESFKK	P52565-2	Homo sapiens		144.464	0	0.0399	1.39903	2.65368	24/160	TRUE	TRUE	TRUE	TRUE	TRUE	TRUE
1_13874	AcLDVGAVIATPEQLFAAYEDGFEQcDAGWLADQTVR	P13611-2	Homo sapiens	250.285	0	0.02955	1.52944	3.06084	20/144		AcLDVGAVIATPEQLFAAYEDGFEQcDAGWLADQTVR	P13611-2	Homo sapiens		250.285	0	0.004635	2.33395	3.06084	20/144		AcLDVGAVIATPEQLFAAYEDGFEQcDAGWLADQTVR	P13611-2	Homo sapiens		250.285	0	0.03747	1.42632	3.06084	20/144	TRUE	TRUE	TRUE	TRUE	TRUE	TRUE
1_13888	FQSSAVMALQEAcEAYLVGLFEDTNLcAIHAK	P68431	Homo sapiens	614.346	0	0.0005601	3.25173	3.55651	29/124		FQSSAVMALQEAcEAYLVGLFEDTNLcAIHAK	P68431	Homo sapiens		614.346	0	5.512e-06	5.25869	3.55651	29/124		FQSSAVMALQEAcEAYLVGLFEDTNLcAIHAK	P68431	Homo sapiens		614.346	0	0.0009364	3.02854	3.55651	29/124	TRUE	TRUE	TRUE	TRUE	TRUE	TRUE
1_13890	AGFEWNEDGAGTTPSPGLQPAHLTFPLDYHLNQPFIFVLR	P36955	Homo sapiens	142.881	0	0.07546	1.12228	3.0351	19/156		AGFEWNEDGAGTTPSPGLQPAHLTFPLDYHLNQPFIFVLR	P36955	Homo sapiens		142.881	0	0.01317	1.88041	3.0351	19/156		AGFEWNEDGAGTTPSPGLQPAHLTFPLDYHLNQPFIFVLR	P36955	Homo sapiens		142.881	0	0.04401	1.35645	3.0351	19/156	TRUE	TRUE	TRUE	TRUE	TRUE	TRUE
1_13900	DILATNGVIHYIDELLIPDSAK	G8JLA8	Homo sapiens	653.484	0	0.001671	2.77702	2.84295	20/42		DILATNGVIHYIDELLIPDSAK	G8JLA8	Homo sapiens		653.484	0	0.0001087	3.96377	2.84295	20/42		DILATNGVIHYIDELLIPDSAK	G8JLA8	Homo sapiens		653.484	0	0.003815	2.41851	2.84295	20/42	TRUE	TRUE	TRUE	TRUE	TRUE	TRUE
1_13901							0				AQFVPLPVSVSVEFAVAATDcIAK	P12763	Bos taurus	*	726.227	0	7.069e-05	4.15064	2.17012	21/46		AQFVPLPVSVSVEFAVAATDcIAK	P12763	Bos taurus	*	726.227	0	0.006335	2.19825	2.17012	21/46	FALSE	FALSE	TRUE	FALSE	FALSE	TRUE
1_13903	DQAVENILVSPVVVASSLGLVSLGGK	E9PK86	Homo sapiens	275.348	0	0.01262	1.89894	2.56423	15/50		DQAVENILVSPVVVASSLGLVSLGGK	E9PK86	Homo sapiens		275.348	0	0.001842	2.73471	2.56423	15/50		DQAVENILVSPVVVASSLGLVSLGGK	E9PK86	Homo sapiens		275.348	0	0.01477	1.83062	2.56423	15/50	TRUE	TRUE	TRUE	TRUE	TRUE	TRUE
1_13911							0				VLDPNTVFALVNYISFK	P34955	Bos taurus	*	1493.26	0	5.739e-08	7.24116	2.57155	21/32		VLDPNTVFALVNYISFK	P34955	Bos taurus	*	1493.26	0	0.0001292	3.88874	2.57155	21/32	FALSE	FALSE	TRUE	FALSE	FALSE	TRUE
1_13939	AcLDVGAVIATPEQLFAAYEDGFEQcDAGWLADQTVR	P13611-2	Homo sapiens	308.498	0	0.00275	2.56067	3.03879	22/144		AcLDVGAVIATPEQLFAAYEDGFEQcDAGWLADQTVR	P13611-2	Homo sapiens		308.498	0	4.772e-05	4.3213	3.03879	22/144		AcLDVGAVIATPEQLFAAYEDGFEQcDAGWLADQTVR	P13611-2	Homo sapiens		308.498	0	0.003385	2.47044	3.03879	22/144	TRUE	TRUE	TRUE	TRUE	TRUE	TRUE
1_13963	DILATNGVIHYIDELLIPDSAK	G8JLA8	Homo sapiens	905.146	0	0.0001321	3.8791	3.253	21/42		DILATNGVIHYIDELLIPDSAK	G8JLA8	Homo sapiens		905.146	0	4.528e-07	6.34409	3.253	21/42		DILATNGVIHYIDELLIPDSAK	G8JLA8	Homo sapiens		905.146	0	0.0001308	3.88339	3.253	21/42	TRUE	TRUE	TRUE	TRUE	TRUE	TRUE
1_13964							0				AQFVPLPVSVSVEFAVAATDcIAK	P12763	Bos taurus	*	1570.88	0	1.309e-09	8.88306	2.04857	27/46		AQFVPLPVSVSVEFAVAATDcIAK	P12763	Bos taurus	*	1570.88	0	2.15e-06	5.66756	2.04857	27/46	FALSE	FALSE	TRUE	FALSE	FALSE	TRUE
1_14015	AIISNKDILATNGVIHYIDELLIPDSAK	G8JLA8	Homo sapiens	570.701	0	0.03098	1.50892	2.90567	26/108		AIISNKDILATNGVIHYIDELLIPDSAK	G8JLA8	Homo sapiens		570.701	0	0.003712	2.43039	2.90567	26/108		AIISNKDILATNGVIHYIDELLIPDSAK	G8JLA8	Homo sapiens		570.701	0	0.04447	1.35193	2.90567	26/108	TRUE	TRUE	TRUE	TRUE	TRUE	TRUE
1_14026	DILATNGVIHYIDELLIPDSAK	G8JLA8	Homo sapiens	818.579	0	0.0001962	3.7073	3.18221	20/42		DILATNGVIHYIDELLIPDSAK	G8JLA8	Homo sapiens		818.579	0	9.197e-06	5.03635	3.18221	20/42		DILATNGVIHYIDELLIPDSAK	G8JLA8	Homo sapiens		818.579	0	0.0007767	3.10975	3.18221	20/42	TRUE	TRUE	TRUE	TRUE	TRUE	TRUE
1_14027							0				AQFVPLPVSVSVEFAVAATDcIAK	P12763	Bos taurus	*	1596.55	0	5.806e-08	7.23612	2.41609	26/46		AQFVPLPVSVSVEFAVAATDcIAK	P12763	Bos taurus	*	1596.55	0	2.124e-05	4.67285	2.41609	26/46	FALSE	FALSE	TRUE	FALSE	FALSE	TRUE
1_14040	LKGYTSWAIGLSVADLAESIMK	P00338-4	Homo sapiens	982.409	0	0.0002057	3.68677	2.89531	18/42		LKGYTSWAIGLSVADLAESIMK	P00338-4	Homo sapiens		982.409	0	2.06e-06	5.68613	2.89531	18/42		LKGYTSWAIGLSVADLAESIMK	P00338-4	Homo sapiens		982.409	0	0.000702	3.15366	2.89531	18/42	TRUE	TRUE	TRUE	TRUE	TRUE	TRUE
1_14064	GSTPEAAAQVVQWVSFADSDIVPPASTWVFPTLGIMHHNK	P26641	Homo sapiens	126.481	0	0.008265	2.08276	2.63194	20/156		GSTPEAAAQVVQWVSFADSDIVPPASTWVFPTLGIMHHNK	P26641	Homo sapiens		126.481	0	0.0003634	3.43962	2.63194	20/156		GSTPEAAAQVVQWVSFADSDIVPPASTWVFPTLGIMHHNK	P26641	Homo sapiens		126.481	0	0.005576	2.25368	2.63194	20/156	TRUE	TRUE	TRUE	TRUE	TRUE	TRUE
1_14089							0				AQFVPLPVSVSVEFAVAATDcIAK	P12763	Bos taurus	*	1537.24	0	4.577e-09	8.33942	2.36938	26/46		AQFVPLPVSVSVEFAVAATDcIAK	P12763	Bos taurus	*	1537.24	0	5.081e-05	4.29405	2.36938	26/46	FALSE	FALSE	TRUE	FALSE	FALSE	TRUE
1_14105	SLEGDLEDLKDQIAQLEASLAAAK	E9PBF6	Homo sapiens	393.269	0	0.04604	1.33686	2.48089	13/46		SLEGDLEDLKDQIAQLEASLAAAK	E9PBF6	Homo sapiens		393.269	0	0.003533	2.45186	2.48089	13/46		SLEGDLEDLKDQIAQLEASLAAAK	E9PBF6	Homo sapiens		393.269	0	0.03748	1.4262	2.48089	13/46	TRUE	TRUE	TRUE	TRUE	TRUE	TRUE
1_14129	AGFEWNEDGAGTTPSPGLQPAHLTFPLDYHLNQPFIFVLR	P36955	Homo sapiens	285.346	0	0.0183	1.73755	2.5561	23/156		AGFEWNEDGAGTTPSPGLQPAHLTFPLDYHLNQPFIFVLR	P36955	Homo sapiens		285.346	0	0.002212	2.65521	2.5561	23/156		AGFEWNEDGAGTTPSPGLQPAHLTFPLDYHLNQPFIFVLR	P36955	Homo sapiens		285.346	0	0.02212	1.65521	2.5561	23/156	TRUE	TRUE	TRUE	TRUE	TRUE	TRUE
1_14140	AIISNKDILATNGVIHYIDELLIPDSAK	G8JLA8	Homo sapiens	777.477	0	0.002548	2.5938	3.76941	29/108		AIISNKDILATNGVIHYIDELLIPDSAK	G8JLA8	Homo sapiens		777.477	0	7.623e-05	4.11787	3.76941	29/108		AIISNKDILATNGVIHYIDELLIPDSAK	G8JLA8	Homo sapiens		777.477	0	0.002845	2.54592	3.76941	29/108	TRUE	TRUE	TRUE	TRUE	TRUE	TRUE
1_14145	AMDLDQDVLSALAEVEQLSK	P07942	Homo sapiens	1922.2	0	5.489e-05	4.26051	3.54622	23/38		AMDLDQDVLSALAEVEQLSK	P07942	Homo sapiens		1922.2	0	1.069e-09	8.97102	3.54622	23/38		AMDLDQDVLSALAEVEQLSK	P07942	Homo sapiens		1922.2	0	4.83e-05	4.31605	3.54622	23/38	TRUE	TRUE	TRUE	TRUE	TRUE	TRUE
1_14152							0				AQFVPLPVSVSVEFAVAATDcIAK	P12763	Bos taurus	*	1390.45	0	3.853e-08	7.4142	2.54204	25/46		AQFVPLPVSVSVEFAVAATDcIAK	P12763	Bos taurus	*	1390.45	0	2.276e-05	4.64283	2.54204	25/46	FALSE	FALSE	TRUE	FALSE	FALSE	TRUE
1_14162	VIHDNFGIVEGLMTTVHAITATQK	P04406-2	Homo sapiens	624.961	0	0.02267	1.64455	2.41332	17/46		VIHDNFGIVEGLMTTVHAITATQK	P04406-2	Homo sapiens		624.961	0	0.0008026	3.0955	2.41332	17/46		VIHDNFGIVEGLMTTVHAITATQK	P04406-2	Homo sapiens		624.961	0	0.01282	1.89211	2.41332	17/46	TRUE	TRUE	TRUE	TRUE	TRUE	TRUE
1_14194	GILGYTEHQVVSSDFNSDTHSSTFDAGAGIALNDHFVK	P04406-2	Homo sapiens	236.628	0	0.06473	1.18889	2.39729	20/148		GILGYTEHQVVSSDFNSDTHSSTFDAGAGIALNDHFVK	P04406-2	Homo sapiens		236.628	0	0.02217	1.65423	2.39729	20/148		GILGYTEHQVVSSDFNSDTHSSTFDAGAGIALNDHFVK	P04406-2	Homo sapiens		236.628	0.001	0.08912	1.05002	2.39729	20/148	TRUE	TRUE	TRUE	TRUE	TRUE	TRUE
1_14195	GIHSAIDASQTPDVVFASILAAFSK	F8W1A4	Homo sapiens	565.796	0	0.002122	2.67325	2.53044	17/48		GIHSAIDASQTPDVVFASILAAFSK	F8W1A4	Homo sapiens		565.796	0	5.226e-05	4.28183	2.53044	17/48		GIHSAIDASQTPDVVFASILAAFSK	F8W1A4	Homo sapiens		565.796	0	0.003228	2.49107	2.53044	17/48	TRUE	TRUE	TRUE	TRUE	TRUE	TRUE
1_14206	ALVLIAFAQYLQQcPFEDHVKLVNEVTEFAK	P02768	Homo sapiens	272.829	0	0.04353	1.36121	2.59603	19/120		ALVLIAFAQYLQQcPFEDHVKLVNEVTEFAK	P02768	Homo sapiens		272.829	0	0.007321	2.13543	2.59603	19/120		ALVLIAFAQYLQQcPFEDHVKLVNEVTEFAK	P02768	Homo sapiens		272.829	0	0.03703	1.43145	2.59603	19/120	TRUE	TRUE	TRUE	TRUE	TRUE	TRUE
1_14215							0				AQFVPLPVSVSVEFAVAATDcIAK	P12763	Bos taurus	*	852.112	0	2.973e-06	5.52681	2.39875	22/46		AQFVPLPVSVSVEFAVAATDcIAK	P12763	Bos taurus	*	852.112	0	0.001054	2.97716	2.39875	22/46	FALSE	FALSE	TRUE	FALSE	FALSE	TRUE
1_14219	DLLLHEPYVDLVNLLLTcGEEVK	O76061	Homo sapiens	1249.75	0	0.0001764	3.7535	2.4002	23/44		DLLLHEPYVDLVNLLLTcGEEVK	O76061	Homo sapiens		1249.75	0	5.515e-08	7.25845	2.4002	23/44		DLLLHEPYVDLVNLLLTcGEEVK	O76061	Homo sapiens		1249.75	0	0.0001189	3.92482	2.4002	23/44	TRUE	TRUE	TRUE	TRUE	TRUE	TRUE
1_14232	GPGTSFEFALAIVEALNGK	K7EN27	Homo sapiens	1005.04	0	0.0008553	3.06788	3.24459	20/36		GPGTSFEFALAIVEALNGK	K7EN27	Homo sapiens		1005.04	0	6.996e-05	4.15515	3.24459	20/36		GPGTSFEFALAIVEALNGK	K7EN27	Homo sapiens		1005.04	0	0.001024	2.9897	3.24459	20/36	TRUE	TRUE	TRUE	TRUE	TRUE	TRUE
1_14271	GPIRFDEIKADSVILSWDVPEDNGGGEITcYSIEK	Q8WZ42-3	Homo sapiens	101.514	0.004	0.217	0.66354	2.629	14/136		GPIRFDEIKADSVILSWDVPEDNGGGEITcYSIEK	Q8WZ42-3	Homo sapiens		101.514	0.005	0.158	0.801343	2.629	14/136		GPIRFDEIKADSVILSWDVPEDNGGGEITcYSIEK	Q8WZ42-3	Homo sapiens		101.514	0.005	0.2508	0.600672	2.629	14/136	TRUE	TRUE	TRUE	TRUE	TRUE	TRUE
1_14279							0				AQFVPLPVSVSVEFAVAATDcIAK	P12763	Bos taurus	*	688.465	0	0.0002974	3.52666	2.59626	21/46		AQFVPLPVSVSVEFAVAATDcIAK	P12763	Bos taurus	*	688.465	0	0.0143	1.84466	2.59626	21/46	FALSE	FALSE	TRUE	FALSE	FALSE	TRUE
1_14286	DLLLHEPYVDLVNLLLTcGEEVK	O76061	Homo sapiens	1067.69	0	7.896e-05	4.10259	3.18652	22/44		DLLLHEPYVDLVNLLLTcGEEVK	O76061	Homo sapiens		1067.69	0	2.574e-07	6.58939	3.18652	22/44		DLLLHEPYVDLVNLLLTcGEEVK	O76061	Homo sapiens		1067.69	0	0.000215	3.66756	3.18652	22/44	TRUE	TRUE	TRUE	TRUE	TRUE	TRUE
1_14297	DILATNGVIHYIDELLIPDSAK	G8JLA8	Homo sapiens	442.705	0	0.04921	1.30795	2.96552	14/42		DILATNGVIHYIDELLIPDSAK	G8JLA8	Homo sapiens		442.705	0	0.01583	1.80052	2.96552	14/42		DILATNGVIHYIDELLIPDSAK	G8JLA8	Homo sapiens		442.705	0	0.08278	1.08207	2.96552	14/42	TRUE	TRUE	TRUE	TRUE	TRUE	TRUE
1_14316	IDLGVHVDGFIANVAHTFVVDVAQGTQVTGR	F8W0A3	Homo sapiens	585.855	0	0.02337	1.63134	2.5879	26/120		IDLGVHVDGFIANVAHTFVVDVAQGTQVTGR	F8W0A3	Homo sapiens		585.855	0	0.002706	2.56767	2.5879	26/120		IDLGVHVDGFIANVAHTFVVDVAQGTQVTGR	F8W0A3	Homo sapiens		585.855	0	0.04258	1.37079	2.5879	26/120	TRUE	TRUE	TRUE	TRUE	TRUE	TRUE
1_14329	IPcTDYIGScTFEHFcDVLDMLIPTGEPcPEPLR	P17900	Homo sapiens	123.785	0.001	0.1408	0.851397	2.28415	18/132		IPcTDYIGScTFEHFcDVLDMLIPTGEPcPEPLR	P17900	Homo sapiens		123.785	0.002	0.08126	1.09012	2.28415	18/132		IPcTDYIGScTFEHFcDVLDMLIPTGEPcPEPLR	P17900	Homo sapiens		123.785	0.002	0.1681	0.774432	2.28415	18/132	TRUE	TRUE	TRUE	TRUE	TRUE	TRUE
1_14330	NADPAELEQIVLSPAFILAAESLPK	P12111-2	Homo sapiens	397.322	0	0.07741	1.1112	2.78455	14/48		NADPAELEQIVLSPAFILAAESLPK	P12111-2	Homo sapiens		397.322	0	0.009751	2.01095	2.78455	14/48		NADPAELEQIVLSPAFILAAESLPK	P12111-2	Homo sapiens		397.322	0	0.04441	1.35252	2.78455	14/48	TRUE	TRUE	TRUE	TRUE	TRUE	TRUE
1_14343							0				AQFVPLPVSVSVEFAVAATDcIAK	P12763	Bos taurus	*	558.269	0	3.633e-06	5.43973	2.88467	17/46		AQFVPLPVSVSVEFAVAATDcIAK	P12763	Bos taurus	*	558.269	0	0.0007825	3.10652	2.88467	17/46	FALSE	FALSE	TRUE	FALSE	FALSE	TRUE
1_14357	AGFEWNEDGAGTTPSPGLQPAHLTFPLDYHLNQPFIFVLR	P36955	Homo sapiens	87.2379	0.001	0.1592	0.798057	2.34278	17/156		AGFEWNEDGAGTTPSPGLQPAHLTFPLDYHLNQPFIFVLR	P36955	Homo sapiens		87.2379	0.001	0.0538	1.26922	2.34278	17/156		AGFEWNEDGAGTTPSPGLQPAHLTFPLDYHLNQPFIFVLR	P36955	Homo sapiens		87.2379	0.002	0.1738	0.75995	2.34278	17/156	TRUE	TRUE	TRUE	TRUE	TRUE	TRUE
1_14363	DILATNGVIHYIDELLIPDSAK	G8JLA8	Homo sapiens	578.681	0	0.004341	2.36241	2.87932	19/42		DILATNGVIHYIDELLIPDSAK	G8JLA8	Homo sapiens		578.681	0	0.0001879	3.72607	2.87932	19/42		DILATNGVIHYIDELLIPDSAK	G8JLA8	Homo sapiens		578.681	0	0.00639	2.1945	2.87932	19/42	TRUE	TRUE	TRUE	TRUE	TRUE	TRUE
1_14378	IDLGVHVDGFIANVAHTFVVDVAQGTQVTGR	F8W0A3	Homo sapiens	1672.74	0	0.0002501	3.60189	2.4473	36/120		IDLGVHVDGFIANVAHTFVVDVAQGTQVTGR	F8W0A3	Homo sapiens		1672.74	0	2.93e-08	7.53313	2.4473	36/120		IDLGVHVDGFIANVAHTFVVDVAQGTQVTGR	F8W0A3	Homo sapiens		1672.74	0	1.356e-05	4.86774	2.4473	36/120	TRUE	TRUE	TRUE	TRUE	TRUE	TRUE
1_14386	EPPRPIAPPQLLGVGPTYLLIQLNANSIIGDGPIILK	Q15262	Homo sapiens	160.583	0.001	0.139	0.856985	3.10463	16/144		EPPRPIAPPQLLGVGPTYLLIQLNANSIIGDGPIILK	Q15262	Homo sapiens		160.583	0.001	0.03978	1.40034	3.10463	16/144		EPPRPIAPPQLLGVGPTYLLIQLNANSIIGDGPIILK	Q15262	Homo sapiens		160.583	0.002	0.1679	0.774949	3.10463	16/144	TRUE	TRUE	TRUE	TRUE	TRUE	TRUE
1_14391	NADPAELEQIVLSPAFILAAESLPK	P12111-2	Homo sapiens	446.848	0	0.00217	2.66354	3.00957	16/48		NADPAELEQIVLSPAFILAAESLPK	P12111-2	Homo sapiens		446.848	0	3.416e-05	4.46648	3.00957	16/48		NADPAELEQIVLSPAFILAAESLPK	P12111-2	Homo sapiens		446.848	0	0.002735	2.56304	3.00957	16/48	TRUE	TRUE	TRUE	TRUE	TRUE	TRUE
1_14393	SIcTTVLELLDKYLIANATNPESK	E9PG15	Homo sapiens	266.817	0	0.06145	1.21148	2.4188	12/46		SIcTTVLELLDKYLIANATNPESK	E9PG15	Homo sapiens		266.817	0	0.01465	1.83416	2.4188	12/46		SIcTTVLELLDKYLIANATNPESK	E9PG15	Homo sapiens		266.817	0	0.05557	1.25516	2.4188	12/46	TRUE	TRUE	TRUE	TRUE	TRUE	TRUE
1_14404							0				AQFVPLPVSVSVEFAVAATDcIAK	P12763	Bos taurus	*	729.719	0	7.215e-05	4.14176	2.42182	19/46		AQFVPLPVSVSVEFAVAATDcIAK	P12763	Bos taurus	*	729.719	0	0.00469	2.32883	2.42182	19/46	FALSE	FALSE	TRUE	FALSE	FALSE	TRUE
1_14426	DILATNGVIHYIDELLIPDSAK	G8JLA8	Homo sapiens	668.007	0	0.001892	2.72308	2.48562	18/42		DILATNGVIHYIDELLIPDSAK	G8JLA8	Homo sapiens		668.007	0	2.488e-05	4.60415	2.48562	18/42		DILATNGVIHYIDELLIPDSAK	G8JLA8	Homo sapiens		668.007	0	0.002381	2.62324	2.48562	18/42	TRUE	TRUE	TRUE	TRUE	TRUE	TRUE
1_14449	VIHDNFGIVEGLMTTVHAITATQK	P04406-2	Homo sapiens	293.238	0	0.03388	1.47006	2.2853	12/46		VIHDNFGIVEGLMTTVHAITATQK	P04406-2	Homo sapiens		293.238	0	0.0101	1.99568	2.2853	12/46		VIHDNFGIVEGLMTTVHAITATQK	P04406-2	Homo sapiens		293.238	0	0.04783	1.3203	2.2853	12/46	TRUE	TRUE	TRUE	TRUE	TRUE	TRUE
1_14465	GYTSWAIGLSVADLAESIMK	P00338-4	Homo sapiens	1690.42	0	4.824e-06	5.31659	3.02887	24/38		GYTSWAIGLSVADLAESIMK	P00338-4	Homo sapiens		1690.42	0	5.844e-08	7.23329	3.02887	24/38		GYTSWAIGLSVADLAESIMK	P00338-4	Homo sapiens		1690.42	0	2.872e-06	5.54182	3.02887	24/38	TRUE	TRUE	TRUE	TRUE	TRUE	TRUE
1_14468							0				AQFVPLPVSVSVEFAVAATDcIAK	P12763	Bos taurus	*	638.974	0	0.0002374	3.62452	2.31362	17/46		AQFVPLPVSVSVEFAVAATDcIAK	P12763	Bos taurus	*	638.974	0	0.004881	2.31149	2.31362	17/46	FALSE	FALSE	TRUE	FALSE	FALSE	TRUE
1_14477	IDLGVHVDGFIANVAHTFVVDVAQGTQVTGR	F8W0A3	Homo sapiens	486.126	0	0.01035	1.98506	2.68122	24/120		IDLGVHVDGFIANVAHTFVVDVAQGTQVTGR	F8W0A3	Homo sapiens		486.126	0	0.0007596	3.11942	2.68122	24/120		IDLGVHVDGFIANVAHTFVVDVAQGTQVTGR	F8W0A3	Homo sapiens		486.126	0	0.02364	1.62635	2.68122	24/120	TRUE	TRUE	TRUE	TRUE	TRUE	TRUE
1_14482	SLGQNPTEAELQDMINEVDADGNGTIDFPEFLTMMAR	P62158	Homo sapiens	987.629	0	6.35e-05	4.19723	3.92126	33/144		SLGQNPTEAELQDMINEVDADGNGTIDFPEFLTMMAR	P62158	Homo sapiens		987.629	0	1.118e-06	5.95156	3.92126	33/144		SLGQNPTEAELQDMINEVDADGNGTIDFPEFLTMMAR	P62158	Homo sapiens		987.629	0	0.0002376	3.62415	3.92126	33/144	TRUE	TRUE	TRUE	TRUE	TRUE	TRUE
1_14534							0				AQFVPLPVSVSVEFAVAATDcIAK	P12763	Bos taurus	*	578.627	0	1.434e-05	4.84345	2.63208	18/46		AQFVPLPVSVSVEFAVAATDcIAK	P12763	Bos taurus	*	578.627	0	0.0008057	3.09383	2.63208	18/46	FALSE	FALSE	TRUE	FALSE	FALSE	TRUE
1_14588	NYNMYIFPVHWQFGQLDQHPIDGYLSHTELAPLR	P09486	Homo sapiens	146.779	0.005	0.2279	0.642256	2.28469	15/132		NYNMYIFPVHWQFGQLDQHPIDGYLSHTELAPLR	P09486	Homo sapiens		146.779	0.004	0.1299	0.886391	2.28469	15/132		NYNMYIFPVHWQFGQLDQHPIDGYLSHTELAPLR	P09486	Homo sapiens		146.779	0.008	0.3051	0.515558	2.28469	15/132	TRUE	TRUE	TRUE	TRUE	TRUE	TRUE
1_14602	VIHDNFGIVEGLMTTVHAITATQK	P04406-2	Homo sapiens	321.08	0	0.01019	1.99183	3.05887	14/46		VIHDNFGIVEGLMTTVHAITATQK	P04406-2	Homo sapiens		321.08	0	0.0009994	3.00026	3.05887	14/46		VIHDNFGIVEGLMTTVHAITATQK	P04406-2	Homo sapiens		321.08	0	0.01392	1.85636	3.05887	14/46	TRUE	TRUE	TRUE	TRUE	TRUE	TRUE
1_14609							0				AQFVPLPVSVSVEFAVAATDcIAK	P12763	Bos taurus	*	496.783	0	0.0007072	3.15046	2.08996	17/46		AQFVPLPVSVSVEFAVAATDcIAK	P12763	Bos taurus	*	496.783	0	0.00932	2.03058	2.08996	17/46	FALSE	FALSE	TRUE	FALSE	FALSE	TRUE
1_14668	VIHDNFGIVEGLMTTVHAITATQK	P04406-2	Homo sapiens	262.761	0	0.06766	1.16967	2.32232	14/46		VIHDNFGIVEGLMTTVHAITATQK	P04406-2	Homo sapiens		262.761	0	0.02141	1.66938	2.32232	14/46		VIHDNFGIVEGLMTTVHAITATQK	P04406-2	Homo sapiens		262.761	0.001	0.09238	1.03442	2.32232	14/46	TRUE	TRUE	TRUE	TRUE	TRUE	TRUE
1_14701	AGFEWNEDGAGTTPSPGLQPAHLTFPLDYHLNQPFIFVLR	P36955	Homo sapiens	224.463	0	0.0157	1.8041	2.68416	22/156		AGFEWNEDGAGTTPSPGLQPAHLTFPLDYHLNQPFIFVLR	P36955	Homo sapiens		224.463	0	0.00141	2.85078	2.68416	22/156		AGFEWNEDGAGTTPSPGLQPAHLTFPLDYHLNQPFIFVLR	P36955	Homo sapiens		224.463	0	0.01926	1.71534	2.68416	22/156	TRUE	TRUE	TRUE	TRUE	TRUE	TRUE
1_14784	QLESNKIPELDMTEVVAPFMANIPLLLYPQDGPR	P07602	Homo sapiens	429.945	0	0.03471	1.45955	2.62839	25/132		QLESNKIPELDMTEVVAPFMANIPLLLYPQDGPR	P07602	Homo sapiens		429.945	0	0.01017	1.99268	2.62839	25/132		QLESNKIPELDMTEVVAPFMANIPLLLYPQDGPR	P07602	Homo sapiens		429.945	0	0.05132	1.28971	2.62839	25/132	TRUE	TRUE	TRUE	TRUE	TRUE	TRUE
1_14806	FQSSAVMALQEASEAYLVGLFEDTNLcAIHAK	Q71DI3	Homo sapiens	291.348	0	0.007127	2.14709	2.39385	20/124		FQSSAVMALQEASEAYLVGLFEDTNLcAIHAK	Q71DI3	Homo sapiens		291.348	0	0.0002077	3.68256	2.39385	20/124		FQSSAVMALQEASEAYLVGLFEDTNLcAIHAK	E1BGN3	Bos taurus		291.348	0	0.003997	2.39827	2.39385	20/124	TRUE	TRUE	TRUE	TRUE	FALSE	FALSE
1_14822	AGFEWNEDGAGTTPSPGLQPAHLTFPLDYHLNQPFIFVLR	P36955	Homo sapiens	222.668	0	0.0159	1.7986	2.85645	20/156		AGFEWNEDGAGTTPSPGLQPAHLTFPLDYHLNQPFIFVLR	P36955	Homo sapiens		222.668	0	0.001491	2.82652	2.85645	20/156		AGFEWNEDGAGTTPSPGLQPAHLTFPLDYHLNQPFIFVLR	P36955	Homo sapiens		222.668	0	0.01594	1.79751	2.85645	20/156	TRUE	TRUE	TRUE	TRUE	TRUE	TRUE
1_14903	IAQLPLTGSMSIIFFLPLK	P36955	Homo sapiens	1375.85	0	6.869e-06	5.16311	3.46709	24/36		IAQLPLTGSMSIIFFLPLK	P36955	Homo sapiens		1375.85	0	4.461e-09	8.35057	3.46709	24/36		IAQLPLTGSMSIIFFLPLK	P36955	Homo sapiens		1375.85	0	3.271e-05	4.48532	3.46709	24/36	TRUE	TRUE	TRUE	TRUE	TRUE	TRUE
1_14964	IAQLPLTGSMSIIFFLPLK	P36955	Homo sapiens	1838.88	0	2.772e-07	6.55721	3.20873	28/36		IAQLPLTGSMSIIFFLPLK	P36955	Homo sapiens		1838.88	0	8.058e-10	9.09377	3.20873	28/36		IAQLPLTGSMSIIFFLPLK	P36955	Homo sapiens		1838.88	0	1.603e-06	5.79507	3.20873	28/36	TRUE	TRUE	TRUE	TRUE	TRUE	TRUE
1_14965	AGFEWNEDGAGTTPSPGLQPAHLTFPLDYHLNQPFIFVLR	P36955	Homo sapiens	223.333	0	0.03611	1.44237	2.47467	20/156		AGFEWNEDGAGTTPSPGLQPAHLTFPLDYHLNQPFIFVLR	P36955	Homo sapiens		223.333	0	0.00523	2.2815	2.47467	20/156		AGFEWNEDGAGTTPSPGLQPAHLTFPLDYHLNQPFIFVLR	P36955	Homo sapiens		223.333	0	0.02054	1.6874	2.47467	20/156	TRUE	TRUE	TRUE	TRUE	TRUE	TRUE
1_14989	SNEGKLEGLTDEFEELEFLSTINVGLTSIANLPK	H0YN26	Homo sapiens	491.595	0	0.0127	1.8962	3.44887	26/132		SNEGKLEGLTDEFEELEFLSTINVGLTSIANLPK	H0YN26	Homo sapiens		491.595	0	0.001116	2.95234	3.44887	26/132		SNEGKLEGLTDEFEELEFLSTINVGLTSIANLPK	H0YN26	Homo sapiens		491.595	0	0.01138	1.94386	3.44887	26/132	TRUE	TRUE	TRUE	TRUE	TRUE	TRUE
1_15027	IAQLPLTGSMSIIFFLPLK	P36955	Homo sapiens	1400.26	0	0.0001667	3.77806	2.62473	26/36		IAQLPLTGSMSIIFFLPLK	P36955	Homo sapiens		1400.26	0	9.066e-07	6.04258	2.62473	26/36		IAQLPLTGSMSIIFFLPLK	P36955	Homo sapiens		1400.26	0	0.0001609	3.79344	2.62473	26/36	TRUE	TRUE	TRUE	TRUE	TRUE	TRUE
1_15038	AVSDASAGDYGSAIETLVTAISLIK	F8WJN3	Homo sapiens	265.253	0.001	0.1545	0.811072	2.34574	12/48		AVSDASAGDYGSAIETLVTAISLIK	F8WJN3	Homo sapiens		265.253	0.001	0.05635	1.24911	2.34574	12/48		AVSDASAGDYGSAIETLVTAISLIK	F8WJN3	Homo sapiens		265.253	0.002	0.1487	0.827689	2.34574	12/48	TRUE	TRUE	TRUE	TRUE	TRUE	TRUE
1_15057	VGNVQELSELSEQVLETLHDAMHETLcPGVTDAAK	P12111-2	Homo sapiens	759.369	0	0.001398	2.85449	3.13926	29/136		VGNVQELSELSEQVLETLHDAMHETLcPGVTDAAK	P12111-2	Homo sapiens		759.369	0	9.177e-06	5.0373	3.13926	29/136		VGNVQELSELSEQVLETLHDAMHETLcPGVTDAAK	P12111-2	Homo sapiens		759.369	0	0.001233	2.90904	3.13926	29/136	TRUE	TRUE	TRUE	TRUE	TRUE	TRUE
1_15090	IAQLPLTGSMSIIFFLPLK	P36955	Homo sapiens	1212.07	0	1.913e-05	4.71829	2.90479	24/36		IAQLPLTGSMSIIFFLPLK	P36955	Homo sapiens		1212.07	0	2.146e-08	7.66837	2.90479	24/36		IAQLPLTGSMSIIFFLPLK	P36955	Homo sapiens		1212.07	0	8.51e-05	4.07007	2.90479	24/36	TRUE	TRUE	TRUE	TRUE	TRUE	TRUE
1_15119	VGNVQELSELSEQVLETLHDAMHETLcPGVTDAAK	P12111-2	Homo sapiens	574.016	0	0.001979	2.70355	3.09268	26/136		VGNVQELSELSEQVLETLHDAMHETLcPGVTDAAK	P12111-2	Homo sapiens		574.016	0	6.978e-05	4.15627	3.09268	26/136		VGNVQELSELSEQVLETLHDAMHETLcPGVTDAAK	P12111-2	Homo sapiens		574.016	0	0.001598	2.79642	3.09268	26/136	TRUE	TRUE	TRUE	TRUE	TRUE	TRUE
1_15143	AGFEWNEDGAGTTPSPGLQPAHLTFPLDYHLNQPFIFVLR	P36955	Homo sapiens	252.17	0	0.08136	1.08959	2.6305	23/156		AGFEWNEDGAGTTPSPGLQPAHLTFPLDYHLNQPFIFVLR	P36955	Homo sapiens		252.17	0	0.01782	1.74909	2.6305	23/156		AGFEWNEDGAGTTPSPGLQPAHLTFPLDYHLNQPFIFVLR	P36955	Homo sapiens		252.17	0.001	0.09227	1.03494	2.6305	23/156	TRUE	TRUE	TRUE	TRUE	TRUE	TRUE
1_15157	IAQLPLTGSMSIIFFLPLK	P36955	Homo sapiens	1272.54	0	3.961e-05	4.4022	3.09391	24/36		IAQLPLTGSMSIIFFLPLK	P36955	Homo sapiens		1272.54	0	6.076e-08	7.21638	3.09391	24/36		IAQLPLTGSMSIIFFLPLK	P36955	Homo sapiens		1272.54	0	0.0002032	3.69208	3.09391	24/36	TRUE	TRUE	TRUE	TRUE	TRUE	TRUE
1_15200	SLADELALVDVLEDKLKGEMMDLQHGSLFLQTPK	P07195	Homo sapiens	390.204	0	0.107	0.970616	2.38911	22/132		SLADELALVDVLEDKLKGEMMDLQHGSLFLQTPK	P07195	Homo sapiens		390.204	0	0.02532	1.59654	2.38911	22/132		SLADELALVDVLEDKLKGEMMDLQHGSLFLQTPK	F5H793	Homo sapiens		390.204	0.001	0.1206	0.918653	2.38911	22/132	TRUE	TRUE	TRUE	TRUE	TRUE	TRUE
1_15232	IAQLPLTGSMSIIFFLPLK	P36955	Homo sapiens	384.864	0	0.006935	2.15895	2.7022	16/36		IAQLPLTGSMSIIFFLPLK	P36955	Homo sapiens		384.864	0	0.0004064	3.39105	2.7022	16/36		IAQLPLTGSMSIIFFLPLK	P36955	Homo sapiens		384.864	0	0.009486	2.02292	2.7022	16/36	TRUE	TRUE	TRUE	TRUE	TRUE	TRUE
1_15268	SLADELALVDVLEDKLKGEMMDLQHGSLFLQTPK	P07195	Homo sapiens	760.298	0	0.002605	2.58419	4.14966	30/132		SLADELALVDVLEDKLKGEMMDLQHGSLFLQTPK	P07195	Homo sapiens		760.298	0	1.289e-05	4.88975	4.14966	30/132		SLADELALVDVLEDKLKGEMMDLQHGSLFLQTPK	F5H793	Homo sapiens		760.298	0	0.00088	3.05552	4.14966	30/132	TRUE	TRUE	TRUE	TRUE	TRUE	TRUE
1_15297	IAQLPLTGSMSIIFFLPLK	P36955	Homo sapiens	650.96	0	0.001879	2.72607	2.64094	19/36		IAQLPLTGSMSIIFFLPLK	P36955	Homo sapiens		650.96	0	3.889e-05	4.41016	2.64094	19/36		IAQLPLTGSMSIIFFLPLK	P36955	Homo sapiens		650.96	0	0.002417	2.61672	2.64094	19/36	TRUE	TRUE	TRUE	TRUE	TRUE	TRUE
1_15318	KLDTNSDGQLDFSEFLNLIGGLAMAcHDSFLK	P31949	Homo sapiens	239.326	0	0.03127	1.50487	2.52866	20/124		KLDTNSDGQLDFSEFLNLIGGLAMAcHDSFLK	P31949	Homo sapiens		239.326	0	0.008566	2.06722	2.52866	20/124		KLDTNSDGQLDFSEFLNLIGGLAMAcHDSFLK	P31949	Homo sapiens		239.326	0	0.04203	1.37644	2.52866	20/124	TRUE	TRUE	TRUE	TRUE	TRUE	TRUE
1_15329	SLADELALVDVLEDKLKGEMMDLQHGSLFLQTPK	P07195	Homo sapiens	1198.5	0	8.408e-05	4.07531	4.40438	33/132		SLADELALVDVLEDKLKGEMMDLQHGSLFLQTPK	P07195	Homo sapiens		1198.5	0	2.304e-07	6.63752	4.40438	33/132		SLADELALVDVLEDKLKGEMMDLQHGSLFLQTPK	F5H793	Homo sapiens		1198.5	0	0.0004828	3.31623	4.40438	33/132	TRUE	TRUE	TRUE	TRUE	TRUE	TRUE
1_15380	IAQLPLTGSMSIIFFLPLK	P36955	Homo sapiens	639.611	0	3.613e-05	4.44213	3.03775	19/36		IAQLPLTGSMSIIFFLPLK	P36955	Homo sapiens		639.611	0	2.949e-08	7.53033	3.03775	19/36		IAQLPLTGSMSIIFFLPLK	P36955	Homo sapiens		639.611	0	2.295e-05	4.63922	3.03775	19/36	TRUE	TRUE	TRUE	TRUE	TRUE	TRUE
1_15386	KLDTNSDGQLDFSEFLNLIGGLAMAcHDSFLK	P31949	Homo sapiens	440.765	0	0.0008511	3.07002	3.68812	25/124		KLDTNSDGQLDFSEFLNLIGGLAMAcHDSFLK	P31949	Homo sapiens		440.765	0	3.887e-05	4.41039	3.68812	25/124		KLDTNSDGQLDFSEFLNLIGGLAMAcHDSFLK	P31949	Homo sapiens		440.765	0	0.0008241	3.08402	3.68812	25/124	TRUE	TRUE	TRUE	TRUE	TRUE	TRUE
1_15466	AGFEWNEDGAGTTPSPGLQPAHLTFPLDYHLNQPFIFVLR	P36955	Homo sapiens	145.351	0	0.01547	1.81051	2.30894	18/156		AGFEWNEDGAGTTPSPGLQPAHLTFPLDYHLNQPFIFVLR	P36955	Homo sapiens		145.351	0	0.00183	2.73755	2.30894	18/156		AGFEWNEDGAGTTPSPGLQPAHLTFPLDYHLNQPFIFVLR	P36955	Homo sapiens		145.351	0	0.02272	1.64359	2.30894	18/156	TRUE	TRUE	TRUE	TRUE	TRUE	TRUE
1_15536	AGFEWNEDGAGTTPSPGLQPAHLTFPLDYHLNQPFIFVLR	P36955	Homo sapiens	168.576	0	0.02409	1.61816	2.44263	20/156		AGFEWNEDGAGTTPSPGLQPAHLTFPLDYHLNQPFIFVLR	P36955	Homo sapiens		168.576	0	0.003168	2.49921	2.44263	20/156		AGFEWNEDGAGTTPSPGLQPAHLTFPLDYHLNQPFIFVLR	P36955	Homo sapiens		168.576	0	0.03157	1.50073	2.44263	20/156	TRUE	TRUE	TRUE	TRUE	TRUE	TRUE
1_15612	NYNMYIFPVHWQFGQLDQHPIDGYLSHTELAPLR	P09486	Homo sapiens	188.316	0	0.04238	1.37284	2.38684	17/132		NYNMYIFPVHWQFGQLDQHPIDGYLSHTELAPLR	P09486	Homo sapiens		188.316	0	0.005202	2.28383	2.38684	17/132		NYNMYIFPVHWQFGQLDQHPIDGYLSHTELAPLR	P09486	Homo sapiens		188.316	0	0.05039	1.29766	2.38684	17/132	TRUE	TRUE	TRUE	TRUE	TRUE	TRUE
1_15694	AGFEWNEDGAGTTPSPGLQPAHLTFPLDYHLNQPFIFVLR	P36955	Homo sapiens	144.532	0	0.02446	1.61154	2.89405	19/156		AGFEWNEDGAGTTPSPGLQPAHLTFPLDYHLNQPFIFVLR	P36955	Homo sapiens		144.532	0	0.003397	2.4689	2.89405	19/156		AGFEWNEDGAGTTPSPGLQPAHLTFPLDYHLNQPFIFVLR	P36955	Homo sapiens		144.532	0	0.02907	1.53655	2.89405	19/156	TRUE	TRUE	TRUE	TRUE	TRUE	TRUE
1_15830	VHAELADVLTEAVVDSILAIK	B4DPJ8	Homo sapiens	1218.91	0	0.0001052	3.97798	2.70132	20/40		VHAELADVLTEAVVDSILAIK	B4DPJ8	Homo sapiens		1218.91	0	6.781e-06	5.16871	2.70132	20/40		VHAELADVLTEAVVDSILAIK	B4DPJ8	Homo sapiens		1218.91	0	0.0005758	3.23973	2.70132	20/40	TRUE	TRUE	TRUE	TRUE	TRUE	TRUE
1_15905	VHAELADVLTEAVVDSILAIK	B4DPJ8	Homo sapiens	1113.51	0	0.000183	3.73755	2.30786	19/40		VHAELADVLTEAVVDSILAIK	B4DPJ8	Homo sapiens		1113.51	0	8.066e-07	6.09334	2.30786	19/40		VHAELADVLTEAVVDSILAIK	B4DPJ8	Homo sapiens		1113.51	0	0.0007267	3.13864	2.30786	19/40	TRUE	TRUE	TRUE	TRUE	TRUE	TRUE
1_15967	AGFEWNEDGAGTTPSPGLQPAHLTFPLDYHLNQPFIFVLR	P36955	Homo sapiens	256.867	0	0.02368	1.62562	2.87787	24/156		AGFEWNEDGAGTTPSPGLQPAHLTFPLDYHLNQPFIFVLR	P36955	Homo sapiens		256.867	0	0.002642	2.57807	2.87787	24/156		AGFEWNEDGAGTTPSPGLQPAHLTFPLDYHLNQPFIFVLR	P36955	Homo sapiens		256.867	0	0.03109	1.50738	2.87787	24/156	TRUE	TRUE	TRUE	TRUE	TRUE	TRUE
1_15988	cGPIDLLFVLDSSESIGLQNFEIAKDFVVK	P12109	Homo sapiens	187.968	0.004	0.2076	0.682773	2.7393	19/116		cGPIDLLFVLDSSESIGLQNFEIAKDFVVK	P12109	Homo sapiens		187.968	0.003	0.1019	0.991826	2.7393	19/116		cGPIDLLFVLDSSESIGLQNFEIAKDFVVK	P12109	Homo sapiens		187.968	0.004	0.2441	0.612432	2.7393	19/116	TRUE	TRUE	TRUE	TRUE	TRUE	TRUE
1_15997	GILGYTEHQVVSSDFNSDTHSSTFDAGAGIALNDHFVK	P04406-2	Homo sapiens	149.022	0	0.0539	1.26841	2.98127	18/148		GILGYTEHQVVSSDFNSDTHSSTFDAGAGIALNDHFVK	P04406-2	Homo sapiens		149.022	0	0.0128	1.89279	2.98127	18/148		GILGYTEHQVVSSDFNSDTHSSTFDAGAGIALNDHFVK	P04406-2	Homo sapiens		149.022	0	0.07567	1.12108	2.98127	18/148	TRUE	TRUE	TRUE	TRUE	TRUE	TRUE
1_16024	YVSLVMPVALFNLIDTFPLRK	P78539-3	Homo sapiens	510.633	0	0.01097	1.95979	2.27448	17/40		YVSLVMPVALFNLIDTFPLRK	P78539-3	Homo sapiens		510.633	0	0.0009585	3.01841	2.27448	17/40		YVSLVMPVALFNLIDTFPLRK	P78539-3	Homo sapiens		510.633	0	0.01314	1.8814	2.27448	17/40	TRUE	TRUE	TRUE	TRUE	TRUE	TRUE
1_16030	AGFEWNEDGAGTTPSPGLQPAHLTFPLDYHLNQPFIFVLR	P36955	Homo sapiens	281.867	0	0.003495	2.45655	2.50334	25/156		AGFEWNEDGAGTTPSPGLQPAHLTFPLDYHLNQPFIFVLR	P36955	Homo sapiens		281.867	0	0.0002851	3.545	2.50334	25/156		AGFEWNEDGAGTTPSPGLQPAHLTFPLDYHLNQPFIFVLR	P36955	Homo sapiens		281.867	0	0.003592	2.44466	2.50334	25/156	TRUE	TRUE	TRUE	TRUE	TRUE	TRUE
1_16175	YDcGEEILITVLSAMTEEAAVAIK	P63241	Homo sapiens	947.686	0	0.0001704	3.76853	2.84259	19/46		YDcGEEILITVLSAMTEEAAVAIK	P63241	Homo sapiens		947.686	0	7e-06	5.1549	2.84259	19/46		YDcGEEILITVLSAMTEEAAVAIK	P63241	Homo sapiens		947.686	0	0.0003441	3.46332	2.84259	19/46	TRUE	TRUE	TRUE	TRUE	TRUE	TRUE
1_18835	GILGYTEHQVVSSDFNSDTHSSTFDAGAGIALNDHFVK	P04406-2	Homo sapiens	431.778	0	0.000914	3.03905	3.7198	26/148		GILGYTEHQVVSSDFNSDTHSSTFDAGAGIALNDHFVK	P04406-2	Homo sapiens		431.778	0	6.32e-05	4.19928	3.7198	26/148		GILGYTEHQVVSSDFNSDTHSSTFDAGAGIALNDHFVK	P04406-2	Homo sapiens		431.778	0	0.001573	2.80327	3.7198	26/148	TRUE	TRUE	TRUE	TRUE	TRUE	TRUE
1_18962	TPEVTcVVVDVSHEDPEVQFNWYVDGVEVHNAK	P01859	Homo sapiens	655.773	0	0.004973	2.30338	2.83799	28/128		TPEVTcVVVDVSHEDPEVQFNWYVDGVEVHNAK	P01859	Homo sapiens		655.773	0	6.177e-05	4.20922	2.83799	28/128		TPEVTcVVVDVSHEDPEVQFNWYVDGVEVHNAK	P01859	Homo sapiens		655.773	0	0.003999	2.39805	2.83799	28/128	TRUE	TRUE	TRUE	TRUE	TRUE	TRUE
1_18969	AGFEWNEDGAGTTPSPGLQPAHLTFPLDYHLNQPFIFVLR	P36955	Homo sapiens	314.977	0	0.01729	1.76221	3.07924	26/156		AGFEWNEDGAGTTPSPGLQPAHLTFPLDYHLNQPFIFVLR	P36955	Homo sapiens		314.977	0	0.001394	2.85574	3.07924	26/156		AGFEWNEDGAGTTPSPGLQPAHLTFPLDYHLNQPFIFVLR	P36955	Homo sapiens		314.977	0	0.02236	1.65053	3.07924	26/156	TRUE	TRUE	TRUE	TRUE	TRUE	TRUE
1_18970	LQDGLLHITTcSFVAPWNSLSLAQR	Q5H9A7	Homo sapiens	146.12	0	0.05661	1.24711	2.33892	9/48		LQDGLLHITTcSFVAPWNSLSLAQR	Q5H9A7	Homo sapiens		146.12	0	0.01948	1.71041	2.33892	9/48		LQDGLLHITTcSFVAPWNSLSLAQR	Q5H9A7	Homo sapiens		146.12	0	0.06965	1.15708	2.33892	9/48	TRUE	TRUE	TRUE	TRUE	TRUE	TRUE
1_18977	ALVLIAFAQYLQQcPFEDHVK	P02768	Homo sapiens	114.37	0.002	0.1695	0.77083	2.18487	7/40		ALVLIAFAQYLQQcPFEDHVK	P02768	Homo sapiens		114.37	0.003	0.09267	1.03306	2.18487	7/40		ALVLIAFAQYLQQcPFEDHVK	P02768	Homo sapiens		114.37	0.001	0.1293	0.888401	2.18487	7/40	TRUE	TRUE	TRUE	TRUE	TRUE	TRUE
1_19024	TPEVTcVVVDVSHEDPEVQFNWYVDGVEVHNAK	P01859	Homo sapiens	384.474	0	0.01114	1.95311	2.26509	23/128		TPEVTcVVVDVSHEDPEVQFNWYVDGVEVHNAK	P01859	Homo sapiens		384.474	0	0.001947	2.71063	2.26509	23/128		TPEVTcVVVDVSHEDPEVQFNWYVDGVEVHNAK	P01859	Homo sapiens		384.474	0	0.01612	1.79263	2.26509	23/128	TRUE	TRUE	TRUE	TRUE	TRUE	TRUE
1_19032	AGFEWNEDGAGTTPSPGLQPAHLTFPLDYHLNQPFIFVLR	P36955	Homo sapiens	201.181	0	0.0107	1.97062	2.96547	22/156		AGFEWNEDGAGTTPSPGLQPAHLTFPLDYHLNQPFIFVLR	P36955	Homo sapiens		201.181	0	0.001298	2.88673	2.96547	22/156		AGFEWNEDGAGTTPSPGLQPAHLTFPLDYHLNQPFIFVLR	P36955	Homo sapiens		201.181	0	0.02172	1.66314	2.96547	22/156	TRUE	TRUE	TRUE	TRUE	TRUE	TRUE
1_19087	TPEVTcVVVDVSHEDPEVQFNWYVDGVEVHNAK	P01859	Homo sapiens	349.602	0	0.0004922	3.30786	3.45416	23/128		TPEVTcVVVDVSHEDPEVQFNWYVDGVEVHNAK	P01859	Homo sapiens		349.602	0	5.892e-06	5.22974	3.45416	23/128		TPEVTcVVVDVSHEDPEVQFNWYVDGVEVHNAK	P01859	Homo sapiens		349.602	0	0.001205	2.91901	3.45416	23/128	TRUE	TRUE	TRUE	TRUE	TRUE	TRUE
1_19095	AGFEWNEDGAGTTPSPGLQPAHLTFPLDYHLNQPFIFVLR	P36955	Homo sapiens	191.035	0	0.01653	1.78173	2.72819	20/156		AGFEWNEDGAGTTPSPGLQPAHLTFPLDYHLNQPFIFVLR	P36955	Homo sapiens		191.035	0	0.001397	2.8548	2.72819	20/156		AGFEWNEDGAGTTPSPGLQPAHLTFPLDYHLNQPFIFVLR	P36955	Homo sapiens		191.035	0	0.02018	1.69508	2.72819	20/156	TRUE	TRUE	TRUE	TRUE	TRUE	TRUE
1_19151	TPEVTcVVVDVSHEDPEVQFNWYVDGVEVHNAK	P01859	Homo sapiens	273.503	0	0.02174	1.66274	2.59986	20/128		TPEVTcVVVDVSHEDPEVQFNWYVDGVEVHNAK	P01859	Homo sapiens		273.503	0	0.003439	2.46357	2.59986	20/128		TPEVTcVVVDVSHEDPEVQFNWYVDGVEVHNAK	P01859	Homo sapiens		273.503	0	0.03023	1.51956	2.59986	20/128	TRUE	TRUE	TRUE	TRUE	TRUE	TRUE
1_19158	AGFEWNEDGAGTTPSPGLQPAHLTFPLDYHLNQPFIFVLR	P36955	Homo sapiens	279.482	0	0.001934	2.71354	3.3795	24/156		AGFEWNEDGAGTTPSPGLQPAHLTFPLDYHLNQPFIFVLR	P36955	Homo sapiens		279.482	0	5.872e-05	4.23121	3.3795	24/156		AGFEWNEDGAGTTPSPGLQPAHLTFPLDYHLNQPFIFVLR	P36955	Homo sapiens		279.482	0	0.002696	2.56928	3.3795	24/156	TRUE	TRUE	TRUE	TRUE	TRUE	TRUE
1_19284	AGFEWNEDGAGTTPSPGLQPAHLTFPLDYHLNQPFIFVLR	P36955	Homo sapiens	127.905	0	0.0311	1.50724	2.61256	17/156		AGFEWNEDGAGTTPSPGLQPAHLTFPLDYHLNQPFIFVLR	P36955	Homo sapiens		127.905	0	0.005953	2.22526	2.61256	17/156		AGFEWNEDGAGTTPSPGLQPAHLTFPLDYHLNQPFIFVLR	P36955	Homo sapiens		127.905	0	0.04961	1.30443	2.61256	17/156	TRUE	TRUE	TRUE	TRUE	TRUE	TRUE
1_19402	HGMTLTSMYQNSNIQIHHYPNGIVTVNcAR	G8JLA8	Homo sapiens	606.162	0	0.001784	2.74861	3.43819	25/116		HGMTLTSMYQNSNIQIHHYPNGIVTVNcAR	G8JLA8	Homo sapiens		606.162	0	5.835e-05	4.23396	3.43819	25/116		HGMTLTSMYQNSNIQIHHYPNGIVTVNcAR	G8JLA8	Homo sapiens		606.162	0	0.001692	2.7716	3.43819	25/116	TRUE	TRUE	TRUE	TRUE	TRUE	TRUE
1_19413							0				HTFSGVASVESSSGEAFHVGK	P12763	Bos taurus	*	336.753	0	0.001217	2.91471	2.45831	16/40		HTFSGVASVESSSGEAFHVGK	P12763	Bos taurus	*	336.753	0	0.011	1.95861	2.45831	16/40	FALSE	FALSE	TRUE	FALSE	FALSE	TRUE
1_2618	AASAAGAAGSAGGSSGAAGAAGGGAGAGTRPGDGGTASAGAAGPGAATK	Q9UKY7-2	Homo sapiens	415.338	0	9.414e-05	4.02623	3.84267	30/192		AASAAGAAGSAGGSSGAAGAAGGGAGAGTRPGDGGTASAGAAGPGAATK	Q9UKY7-2	Homo sapiens		415.338	0	6.208e-07	6.20705	3.84267	30/192		AASAAGAAGSAGGSSGAAGAAGGGAGAGTRPGDGGTASAGAAGPGAATK	Q9UKY7-2	Homo sapiens		415.338	0	0.0001428	3.84527	3.84267	30/192	TRUE	TRUE	TRUE	TRUE	TRUE	TRUE
1_2681	AASAAGAAGSAGGSSGAAGAAGGGAGAGTRPGDGGTASAGAAGPGAATK	Q9UKY7-2	Homo sapiens	596.068	0	0.0002591	3.58653	2.66615	34/192		AASAAGAAGSAGGSSGAAGAAGGGAGAGTRPGDGGTASAGAAGPGAATK	Q9UKY7-2	Homo sapiens		596.068	0	6.467e-06	5.1893	2.66615	34/192		AASAAGAAGSAGGSSGAAGAAGGGAGAGTRPGDGGTASAGAAGPGAATK	Q9UKY7-2	Homo sapiens		596.068	0	0.0006196	3.20789	2.66615	34/192	TRUE	TRUE	TRUE	TRUE	TRUE	TRUE
1_2683							0											0				KKNEPEDEEEEEEEEDEDEEEEDED	F1MF42	Bos taurus		572.492	0	0.009572	2.019	2.65299	22/96	TRUE	FALSE	FALSE	TRUE	FALSE	FALSE
1_2779	RPGGEPSPEGTTGQSYNQYSQR	P02751-14;P02751-7	Homo sapiens	177.645	0.001	0.1337	0.873869	2.36853	14/42		RPGGEPSPEGTTGQSYNQYSQR	P02751-14;P02751-7	Homo sapiens		177.645	0.001	0.06706	1.17354	2.36853	14/42		RPGGEPSPEGTTGQSYNQYSQR	P02751-14;P02751-7	Homo sapiens		177.645	0.002	0.1565	0.805486	2.36853	14/42	TRUE	TRUE	TRUE	TRUE	TRUE	TRUE
1_2997	FNAHGDANTIVcNSK	P09382	Homo sapiens	243.69	0	0.09421	1.0259	2.44264	13/28		FNAHGDANTIVcNSK	P09382	Homo sapiens		243.69	0	0.03251	1.48798	2.44264	13/28		FNAHGDANTIVcNSK	P09382	Homo sapiens		243.69	0	0.08452	1.07304	2.44264	13/28	TRUE	TRUE	TRUE	TRUE	TRUE	TRUE
1_3218	MREDYDSVEQDGDEPGPQR	Q9Y5S9-2	Homo sapiens	292.674	0	0.008937	2.04881	2.54776	13/36		MREDYDSVEQDGDEPGPQR	Q9Y5S9-2	Homo sapiens		292.674	0	0.001581	2.80107	2.54776	13/36		MREDYDSVEQDGDEPGPQR	Q9Y5S9-2	Homo sapiens		292.674	0	0.01087	1.96377	2.54776	13/36	TRUE	TRUE	TRUE	TRUE	TRUE	TRUE
1_3235	DcDLQEDAcYNcGR	B4DP17	Homo sapiens	1107.35	0	3.262e-05	4.48652	2.01173	16/26		DcDLQEDAcYNcGR	B4DP17	Homo sapiens		1107.35	0	1.019e-07	6.99183	2.01173	16/26		DcDLQEDAcYNcGR	B4DP17	Homo sapiens		1107.35	0	3.933e-05	4.40528	2.01173	16/26	TRUE	TRUE	TRUE	TRUE	TRUE	TRUE
1_3248	SEALAVDGAGKPGAEEAQDPEGK	P10645	Homo sapiens	747.474	0	0.004808	2.31804	2.25403	20/44		SEALAVDGAGKPGAEEAQDPEGK	P10645	Homo sapiens		747.474	0	0.0002334	3.6319	2.25403	20/44		SEALAVDGAGKPGAEEAQDPEGK	P10645	Homo sapiens		747.474	0	0.004609	2.33639	2.25403	20/44	TRUE	TRUE	TRUE	TRUE	TRUE	TRUE
1_3276	NmGGPYGGGNYGPGGSGGSGGYGGR	P22626-2	Homo sapiens	102.251	0.001	0.1088	0.963371	2.2343	11/48		NmGGPYGGGNYGPGGSGGSGGYGGR	P22626-2	Homo sapiens		102.251	0.001	0.03415	1.46661	2.2343	11/48		NmGGPYGGGNYGPGGSGGSGGYGGR	P22626-2	Homo sapiens		102.251	0.001	0.126	0.899629	2.2343	11/48	TRUE	TRUE	TRUE	TRUE	TRUE	TRUE
1_3282	cVDVDEcAPPAEPcGK	P23142-4;P23142	Homo sapiens	593.571	0	0.006405	2.19348	2.57676	15/30		cVDVDEcAPPAEPcGK	P23142-4;P23142	Homo sapiens		593.571	0	0.001104	2.95703	2.57676	15/30		cVDVDEcAPPAEPcGK	P23142-4;P23142	Homo sapiens		593.571	0	0.007158	2.14521	2.57676	15/30	TRUE	TRUE	TRUE	TRUE	TRUE	TRUE
1_3309	SEALAVDGAGKPGAEEAQDPEGK	P10645	Homo sapiens	917.586	0	0.0001175	3.92996	2.38723	23/44		SEALAVDGAGKPGAEEAQDPEGK	P10645	Homo sapiens		917.586	0	5e-08	7.30103	2.38723	23/44		SEALAVDGAGKPGAEEAQDPEGK	P10645	Homo sapiens		917.586	0	1.033e-05	4.9859	2.38723	23/44	TRUE	TRUE	TRUE	TRUE	TRUE	TRUE
1_3326	cScEQGYEVTSDEKGcQDVDEcASR	G3V511	Homo sapiens	556.736	0	0.006151	2.21105	2.28816	23/96		cScEQGYEVTSDEKGcQDVDEcASR	G3V511	Homo sapiens		556.736	0	0.000146	3.83565	2.28816	23/96		cScEQGYEVTSDEKGcQDVDEcASR	G3V511	Homo sapiens		556.736	0	0.00861	2.065	2.28816	23/96	TRUE	TRUE	TRUE	TRUE	TRUE	TRUE
1_3386	LcQcSDNIDPNAVGNcNR	P11047	Homo sapiens	916.717	0	0.0002318	3.63489	2.91139	19/34		LcQcSDNIDPNAVGNcNR	P11047	Homo sapiens		916.717	0	1.369e-06	5.8636	2.91139	19/34		LcQcSDNIDPNAVGNcNR	P11047	Homo sapiens		916.717	0	0.0004761	3.3223	2.91139	19/34	TRUE	TRUE	TRUE	TRUE	TRUE	TRUE
1_3435	KKEEEEDEEDEEDEEEEEDEEDEDEEEDDDDE	P09429	Homo sapiens	1031.04	0	0.0009418	3.02604	3.985	30/124		KKEEEEDEEDEEDEEEEEDEEDEDEEEDDDDE	P09429	Homo sapiens		1031.04	0	1.794e-05	4.74618	3.985	30/124		KKEEEEDEEDEEDEEEEEDEEDEDEEEDDDDE	P09429	Homo sapiens		1031.04	0	0.003176	2.49812	3.985	30/124	TRUE	TRUE	TRUE	TRUE	TRUE	TRUE
1_3444	KcEAEEAEPPAATQPQTSETQTSHLPESER	S4R3H4	Homo sapiens	176.979	0.001	0.1599	0.796152	3.10923	20/116		KcEAEEAEPPAATQPQTSETQTSHLPESER	S4R3H4	Homo sapiens		176.979	0.001	0.05394	1.26809	3.10923	20/116		KcEAEEAEPPAATQPQTSETQTSHLPESER	S4R3H4	Homo sapiens		176.979	0.002	0.1672	0.776764	3.10923	20/116	TRUE	TRUE	TRUE	TRUE	TRUE	TRUE
1_3470	KEEEEDEEDEEDEEEEEDEEDEDEEEDDDDE	P09429	Homo sapiens	377.011	0.001	0.14	0.853872	3.11931	21/120		KEEEEDEEDEEDEEEEEDEEDEDEEEDDDDE	P09429	Homo sapiens		377.011	0	0.02764	1.55846	3.11931	21/120		KEEEEDEEDEEDEEEEEDEEDEDEEEDDDDE	P09429	Homo sapiens		377.011	0.001	0.1355	0.868061	3.11931	21/120	TRUE	TRUE	TRUE	TRUE	TRUE	TRUE
1_3493	QGENGQMMScTcLGNGK	P02751-14;P02751-7	Homo sapiens	183.472	0.001	0.1231	0.909742	2.62889	11/32		QGENGQMMScTcLGNGK	P02751-14;P02751-7	Homo sapiens		183.472	0.001	0.06438	1.19125	2.62889	11/32		QGENGQMMScTcLGNGK	P02751-14;P02751-7	Homo sapiens		183.472	0.002	0.1633	0.787014	2.62889	11/32	TRUE	TRUE	TRUE	TRUE	TRUE	TRUE
1_3498	KKEEEEDEEDEEDEEEEEDEEDEDEEEDDDDE	P09429	Homo sapiens	1263.25	0	0.0008813	3.05488	4.74991	30/124		KKEEEEDEEDEEDEEEEEDEEDEDEEEDDDDE	P09429	Homo sapiens		1263.25	0	4.925e-06	5.30759	4.74991	30/124		KKEEEEDEEDEEDEEEEEDEEDEDEEEDDDDE	P09429	Homo sapiens		1263.25	0	0.001049	2.97922	4.74991	30/124	TRUE	TRUE	TRUE	TRUE	TRUE	TRUE
1_3502	DcDLQEDEAcYNcGR	P62633-4	Homo sapiens	1147.64	0	0.000395	3.4034	2.03122	18/28		DcDLQEDEAcYNcGR	P62633-4	Homo sapiens		1147.64	0	2.982e-06	5.52549	2.03122	18/28		DcDLQEDEAcYNcGR	P62633-4	Homo sapiens		1147.64	0	0.001374	2.86201	2.03122	18/28	TRUE	TRUE	TRUE	TRUE	TRUE	TRUE
1_3513	LEcIDNDEcADEEPAcEGGR	E7EUU1	Homo sapiens	591.978	0	0.003537	2.45136	2.35404	17/38		LEcIDNDEcADEEPAcEGGR	E7EUU1	Homo sapiens		591.978	0	9.818e-05	4.00798	2.35404	17/38		LEcIDNDEcADEEPAcEGGR	E7EUU1	Homo sapiens		591.978	0	0.00299	2.52433	2.35404	17/38	TRUE	TRUE	TRUE	TRUE	TRUE	TRUE
1_3555	QGENGQMMScTcLGNGK	P02751-14;P02751-7	Homo sapiens	346.233	0	0.005557	2.25516	2.71188	13/32		QGENGQMMScTcLGNGK	P02751-14;P02751-7	Homo sapiens		346.233	0	0.000183	3.73755	2.71188	13/32		QGENGQMMScTcLGNGK	P02751-14;P02751-7	Homo sapiens		346.233	0	0.007264	2.13882	2.71188	13/32	TRUE	TRUE	TRUE	TRUE	TRUE	TRUE
1_3569	EAQQALGSAAADATEAK	P11047	Homo sapiens	1485.08	0	1.838e-05	4.73565	2.27316	21/32		EAQQALGSAAADATEAK	P11047	Homo sapiens		1485.08	0	1.775e-08	7.7508	2.27316	21/32		EAQQALGSAAADATEAK	P11047	Homo sapiens		1485.08	0	0.0001156	3.93704	2.27316	21/32	TRUE	TRUE	TRUE	TRUE	TRUE	TRUE
1_3619	EANNYEEDPNKPTSWTENQAGK	Q8WXD2	Homo sapiens	125.553	0.003	0.188	0.725842	2.46342	11/42		EANNYEEDPNKPTSWTENQAGK	Q8WXD2	Homo sapiens		125.553	0.004	0.1306	0.884057	2.46342	11/42		EANNYEEDPNKPTSWTENQAGK	Q8WXD2	Homo sapiens		125.553	0.002	0.167	0.777284	2.46342	11/42	TRUE	TRUE	TRUE	TRUE	TRUE	TRUE
1_3626	QGENGQMMScTcLGNGK	P02751-14;P02751-7	Homo sapiens	280.725	0	0.04428	1.35379	2.29985	11/32		QGENGQMMScTcLGNGK	P02751-14;P02751-7	Homo sapiens		280.725	0	0.004981	2.30268	2.29985	11/32		QGENGQMMScTcLGNGK	P02751-14;P02751-7	Homo sapiens		280.725	0	0.053	1.27572	2.29985	11/32	TRUE	TRUE	TRUE	TRUE	TRUE	TRUE
1_3662	FcQVPAGGAGGGTGGSGPGLSR	Q9NS15-2	Homo sapiens	732.442	0	0.000233	3.63264	2.68208	23/42		FcQVPAGGAGGGTGGSGPGLSR	Q9NS15-2	Homo sapiens		732.442	0	1.255e-07	6.90136	2.68208	23/42		FcQVPAGGAGGGTGGSGPGLSR	Q9NS15-2	Homo sapiens		732.442	0	0.0002092	3.67944	2.68208	23/42	TRUE	TRUE	TRUE	TRUE	TRUE	TRUE
1_3713	QGENGQMMScTcLGNGK	P02751-14;P02751-7	Homo sapiens	185.393	0.001	0.1373	0.862329	2.42585	10/32		QGENGQMMScTcLGNGK	P02751-14;P02751-7	Homo sapiens		185.393	0.001	0.05278	1.27753	2.42585	10/32		QGENGQMMScTcLGNGK	P02751-14;P02751-7	Homo sapiens		185.393	0.002	0.1485	0.828274	2.42585	10/32	TRUE	TRUE	TRUE	TRUE	TRUE	TRUE
1_3739	EILSVDcSTNNPSQAK	P10909-3	Homo sapiens	721.764	0	0.001757	2.75523	2.08364	15/30		EILSVDcSTNNPSQAK	P10909-3	Homo sapiens		721.764	0	5.116e-05	4.29107	2.08364	15/30		EILSVDcSTNNPSQAK	P10909-3	Homo sapiens		721.764	0	0.003173	2.49853	2.08364	15/30	TRUE	TRUE	TRUE	TRUE	TRUE	TRUE
1_3752	ScVDVNEcDMGAPcEQR	E9PRU1	Homo sapiens	207.655	0	0.01324	1.87811	2.43416	11/32		ScVDVNEcDMGAPcEQR	E9PRU1	Homo sapiens		207.655	0	0.001224	2.91222	2.43416	11/32		ScVDVNEcDMGAPcEQR	E9PRU1	Homo sapiens		207.655	0	0.01543	1.81163	2.43416	11/32	TRUE	TRUE	TRUE	TRUE	TRUE	TRUE
1_3758	HELQANcYEEVKDR	G3V1A4	Homo sapiens	1371.79	0	7.079e-05	4.15003	4.14478	21/26		HELQANcYEEVKDR	G3V1A4	Homo sapiens		1371.79	0	2.144e-07	6.66878	4.14478	21/26		HELQANcYEEVKDR	G3V1A4	Homo sapiens		1371.79	0	9.428e-05	4.02558	4.14478	21/26	TRUE	TRUE	TRUE	TRUE	TRUE	TRUE
1_3767	KKEEEEDEEDEEDEEEEEDEEDEDEEEDDDDE	P09429	Homo sapiens	1126.16	0	0.0004723	3.32578	4.28335	28/124		KKEEEEDEEDEEDEEEEEDEEDEDEEEDDDDE	P09429	Homo sapiens		1126.16	0	5.206e-06	5.2835	4.28335	28/124		KKEEEEDEEDEEDEEEEEDEEDEDEEEDDDDE	P09429	Homo sapiens		1126.16	0	0.0005933	3.22673	4.28335	28/124	TRUE	TRUE	TRUE	TRUE	TRUE	TRUE
1_3821	FNAHGDANTIVcNSK	P09382	Homo sapiens	962.807	0	0.0007538	3.12274	2.79805	18/28		FNAHGDANTIVcNSK	P09382	Homo sapiens		962.807	0	4.901e-05	4.30972	2.79805	18/28		FNAHGDANTIVcNSK	P09382	Homo sapiens		962.807	0	0.001649	2.78278	2.79805	18/28	TRUE	TRUE	TRUE	TRUE	TRUE	TRUE
1_3869	GFNcESKPEAEETcFDK	P02751-14;P02751-7	Homo sapiens	674.684	0	0.002495	2.60293	2.03983	19/32		GFNcESKPEAEETcFDK	P02751-14;P02751-7	Homo sapiens		674.684	0	8.461e-05	4.07258	2.03983	19/32		GFNcESKPEAEETcFDK	P02751-14;P02751-7	Homo sapiens		674.684	0	0.006719	2.1727	2.03983	19/32	TRUE	TRUE	TRUE	TRUE	TRUE	TRUE
1_3873	SGEATDGARPQALPEPMQESK	P10645	Homo sapiens	251.855	0.003	0.1926	0.715344	2.11989	14/40		SGEATDGARPQALPEPMQESK	P10645	Homo sapiens		251.855	0.003	0.09538	1.02054	2.11989	14/40		SGEATDGARPQALPEPMQESK	P10645	Homo sapiens		251.855	0.004	0.243	0.614394	2.11989	14/40	TRUE	TRUE	TRUE	TRUE	TRUE	TRUE
1_3927							0				ccAADDKEAcFAVEGPK	P02769	Bos taurus	*	1263.85	0	3.387e-05	4.47018	2.79163	19/32		ccAADDKEAcFAVEGPK	P02769	Bos taurus	*	1263.85	0	0.0004422	3.35438	2.79163	19/32	FALSE	FALSE	TRUE	FALSE	FALSE	TRUE
1_3936	cSSTLATSYSSGDYTDQR	P29120-2	Homo sapiens	1585.58	0	4.399e-05	4.35665	2.78973	21/34		cSSTLATSYSSGDYTDQR	P29120-2	Homo sapiens		1585.58	0	7.86e-08	7.10458	2.78973	21/34		cSSTLATSYSSGDYTDQR	P29120-2	Homo sapiens		1585.58	0	2.252e-05	4.64743	2.78973	21/34	TRUE	TRUE	TRUE	TRUE	TRUE	TRUE
1_3939	SGEATDGARPQALPEPMQESK	P10645	Homo sapiens	173.613	0	0.00218	2.66154	2.89547	12/40		SGEATDGARPQALPEPMQESK	P10645	Homo sapiens		173.613	0	0.00023	3.63827	2.89547	12/40		SGEATDGARPQALPEPMQESK	P10645	Homo sapiens		173.613	0	0.005523	2.25782	2.89547	12/40	TRUE	TRUE	TRUE	TRUE	TRUE	TRUE
1_3947	ASASGSGAQVGGPISSGSSASSVTVTR	D6RAQ3	Homo sapiens	789.916	0	6.751e-05	4.17063	2.90976	22/52		ASASGSGAQVGGPISSGSSASSVTVTR	D6RAQ3	Homo sapiens		789.916	0	1.638e-07	6.78569	2.90976	22/52		ASASGSGAQVGGPISSGSSASSVTVTR	D6RAQ3	Homo sapiens		789.916	0	0.0001807	3.74304	2.90976	22/52	TRUE	TRUE	TRUE	TRUE	TRUE	TRUE
1_3955	QGENGQMMScTcLGNGK	P02751-14;P02751-7	Homo sapiens	222.51	0	0.01923	1.71602	2.30294	12/32		QGENGQMMScTcLGNGK	P02751-14;P02751-7	Homo sapiens		222.51	0	0.001816	2.74088	2.30294	12/32		QGENGQMMScTcLGNGK	P02751-14;P02751-7	Homo sapiens		222.51	0	0.01653	1.78173	2.30294	12/32	TRUE	TRUE	TRUE	TRUE	TRUE	TRUE
1_3962	IEKVEHSDLSFSK	P61769	Homo sapiens	1768.33	0	0.001344	2.8716	2.49679	19/24		IEKVEHSDLSFSK	P61769	Homo sapiens		1768.33	0	1.01e-06	5.99568	2.49679	19/24		IEKVEHSDLSFSK	P61769	Homo sapiens		1768.33	0	0.001088	2.96337	2.49679	19/24	TRUE	TRUE	TRUE	TRUE	TRUE	TRUE
1_3972							0				YNGVFQEccQAEDK	P02769	Bos taurus	*	428.096	0	0.0001709	3.76726	2.44021	12/26		YNGVFQEccQAEDK	P02769	Bos taurus	*	428.096	0	0.00508	2.29414	2.44021	12/26	FALSE	FALSE	TRUE	FALSE	FALSE	TRUE
1_3993							0				ccAADDKEAcFAVEGPK	P02769	Bos taurus	*	1717.37	0	2.696e-08	7.56928	2.54771	22/32		ccAADDKEAcFAVEGPK	P02769	Bos taurus	*	1717.37	0	0.0001544	3.81135	2.54771	22/32	FALSE	FALSE	TRUE	FALSE	FALSE	TRUE
1_4002	SGEATDGARPQALPEPMQESK	P10645	Homo sapiens	349.027	0	0.01686	1.77314	2.69516	18/40		SGEATDGARPQALPEPMQESK	P10645	Homo sapiens		349.027	0	0.001286	2.89076	2.69516	18/40		SGEATDGARPQALPEPMQESK	P10645	Homo sapiens		349.027	0	0.02232	1.65131	2.69516	18/40	TRUE	TRUE	TRUE	TRUE	TRUE	TRUE
1_4021	ADHHATNGVVHLIDK	G8JLA8	Homo sapiens	519.78	0	0.04004	1.39751	2.81027	17/28		ADHHATNGVVHLIDK	G8JLA8;F1MBS3	Homo sapiens, Bos taurus		519.78	0	0.003796	2.42067	2.81027	17/28		ADHHATNGVVHLIDK	G8JLA8;F1MBS3	Homo sapiens, Bos taurus		519.78	0	0.04196	1.37716	2.81027	17/28	TRUE	TRUE	TRUE	FALSE	FALSE	TRUE
1_4025	NSLcIENScIAAHDKR	G8JLA8	Homo sapiens	522.595	0	0.008001	2.09686	2.11778	15/30		NSLcIENScIAAHDKR	G8JLA8;F1MBS3	Homo sapiens, Bos taurus		522.595	0	0.0006512	3.18629	2.11778	15/30		NSLcIENScIAAHDKR	G8JLA8;F1MBS3	Homo sapiens, Bos taurus		522.595	0	0.0128	1.89279	2.11778	15/30	TRUE	TRUE	TRUE	FALSE	FALSE	TRUE
1_4039	LAESLARPcAPGAPAEAR	P26022	Homo sapiens	197.768	0.003	0.1827	0.738261	2.27432	12/34		LAESLARPcAPGAPAEAR	P26022	Homo sapiens		197.768	0.003	0.09362	1.02863	2.27432	12/34		LAESLARPcAPGAPAEAR	P26022	Homo sapiens		197.768	0.004	0.2328	0.633017	2.27432	12/34	TRUE	TRUE	TRUE	TRUE	TRUE	TRUE
1_4051							0				QQTQHAVEGDcDIHVLK	P12763	Bos taurus	*	274.786	0	0.0002162	3.66514	2.35311	15/32		QQTQHAVEGDcDIHVLK	P12763	Bos taurus	*	274.786	0	0.005547	2.25594	2.35311	15/32	FALSE	FALSE	TRUE	FALSE	FALSE	TRUE
1_4056	MQVDQEEPHVEEQQQQTPAENKAESEEMETSQAGSK	P34932	Homo sapiens	196.145	0	0.02988	1.52462	2.73441	20/140		MQVDQEEPHVEEQQQQTPAENKAESEEMETSQAGSK	P34932	Homo sapiens		196.145	0	0.005345	2.27205	2.73441	20/140		MQVDQEEPHVEEQQQQTPAENKAESEEMETSQAGSK	P34932	Homo sapiens		196.145	0	0.03174	1.49839	2.73441	20/140	TRUE	TRUE	TRUE	TRUE	TRUE	TRUE
1_4059	NMGGPYGGGNYGPGGSGGSGGYGGR	P22626-2	Homo sapiens	620.216	0	1.798e-06	5.74521	3.09498	19/48		NMGGPYGGGNYGPGGSGGSGGYGGR	P22626-2	Homo sapiens		620.216	0	9.972e-09	8.00122	3.09498	19/48		NMGGPYGGGNYGPGGSGGSGGYGGR	P22626-2	Homo sapiens		620.216	0	1.294e-06	5.88807	3.09498	19/48	TRUE	TRUE	TRUE	TRUE	TRUE	TRUE
1_4082							0				ccAADDKEAcFAVEGPK	P02769	Bos taurus	*	614.882	0	0.0002026	3.69336	2.44843	15/32		ccAADDKEAcFAVEGPK	P02769	Bos taurus	*	614.882	0	0.004841	2.31506	2.44843	15/32	FALSE	FALSE	TRUE	FALSE	FALSE	TRUE
1_4088	NSLcIENScIAAHDKR	G8JLA8	Homo sapiens	422.762	0	0.04584	1.33876	2.06651	13/30		NSLcIENScIAAHDKR	G8JLA8;F1MBS3	Homo sapiens, Bos taurus		422.762	0	0.006545	2.18409	2.06651	13/30		NSLcIENScIAAHDKR	G8JLA8;F1MBS3	Homo sapiens, Bos taurus		422.762	0	0.03789	1.42148	2.06651	13/30	TRUE	TRUE	TRUE	FALSE	FALSE	TRUE
1_4122	NMGGPYGGGNYGPGGSGGSGGYGGR	P22626-2	Homo sapiens	529.943	0	4.452e-05	4.35144	3.46026	17/48		NMGGPYGGGNYGPGGSGGSGGYGGR	P22626-2	Homo sapiens		529.943	0	1.62e-07	6.79048	3.46026	17/48		NMGGPYGGGNYGPGGSGGSGGYGGR	P22626-2	Homo sapiens		529.943	0	5.593e-05	4.25236	3.46026	17/48	TRUE	TRUE	TRUE	TRUE	TRUE	TRUE
1_4123	LAADEDDDDDDEEDDDEDDDDDDFDDEEAEEKAPVKK	P06748-3	Homo sapiens	713.185	0	0.0001387	3.85792	4.81971	28/144		LAADEDDDDDDEEDDDEDDDDDDFDDEEAEEKAPVKK	P06748-3	Homo sapiens		713.185	0	5.24e-07	6.28067	4.81971	28/144		LAADEDDDDDDEEDDDEDDDDDDFDDEEAEEKAPVKK	P06748-3	Homo sapiens		713.185	0	0.0001386	3.85824	4.81971	28/144	TRUE	TRUE	TRUE	TRUE	TRUE	TRUE
1_4124	MQVDQEEPHVEEQQQQTPAENKAESEEMETSQAGSK	P34932	Homo sapiens	365.622	0	0.01768	1.75252	3.17436	24/140		MQVDQEEPHVEEQQQQTPAENKAESEEMETSQAGSK	P34932	Homo sapiens		365.622	0	0.002411	2.6178	3.17436	24/140		MQVDQEEPHVEEQQQQTPAENKAESEEMETSQAGSK	P34932	Homo sapiens		365.622	0	0.02395	1.62069	3.17436	24/140	TRUE	TRUE	TRUE	TRUE	TRUE	TRUE
1_4150							0				YNGVFQEccQAEDK	P02769	Bos taurus	*	398.16	0	0.03025	1.51927	2.10753	12/26		YNGVFQEccQAEDK	P02769	Bos taurus	*	398.16	0.002	0.1652	0.78199	2.10753	12/26	FALSE	FALSE	TRUE	FALSE	FALSE	TRUE
1_4159	cISRPSGYTcAcDSGFR	E7EUU1	Homo sapiens	183.054	0	0.06844	1.16469	2.46502	12/32		cISRPSGYTcAcDSGFR	E7EUU1	Homo sapiens		183.054	0	0.02784	1.55533	2.46502	12/32		cISRPSGYTcAcDSGFR	E7EUU1	Homo sapiens		183.054	0.001	0.08705	1.06023	2.46502	12/32	TRUE	TRUE	TRUE	TRUE	TRUE	TRUE
1_4160	HTSVQTTSSGSGPFTDVR	P02751-14;P02751-7	Homo sapiens	615.989	0	0.001103	2.95742	2.80052	18/34		HTSVQTTSSGSGPFTDVR	P02751-14;P02751-7	Homo sapiens		615.989	0	4.486e-06	5.34814	2.80052	18/34		HTSVQTTSSGSGPFTDVR	P02751-14;P02751-7	Homo sapiens		615.989	0	0.0007274	3.13823	2.80052	18/34	TRUE	TRUE	TRUE	TRUE	TRUE	TRUE
1_4181	LTGIKHELQANcYEEVKDR	G3V1A4	Homo sapiens	398.567	0	0.1002	0.999132	2.23755	15/36		LTGIKHELQANcYEEVKDR	G3V1A4	Homo sapiens		398.567	0	0.01483	1.82886	2.23755	15/36		LTGIKHELQANcYEEVKDR	G3V1A4	Homo sapiens		398.567	0	0.08531	1.069	2.23755	15/36	TRUE	TRUE	TRUE	TRUE	TRUE	TRUE
1_4184	LAADEDDDDDDEEDDDEDDDDDDFDDEEAEEKAPVKK	P06748-3	Homo sapiens	1405.06	0	4.571e-07	6.33999	5.31641	35/144		LAADEDDDDDDEEDDDEDDDDDDFDDEEAEEKAPVKK	P06748-3	Homo sapiens		1405.06	0	2.897e-11	10.5381	5.31641	35/144		LAADEDDDDDDEEDDDEDDDDDDFDDEEAEEKAPVKK	P06748-3	Homo sapiens		1405.06	0	5.56e-08	7.25493	5.31641	35/144	TRUE	TRUE	TRUE	TRUE	TRUE	TRUE
1_4195							0				ccAADDKEAcFAVEGPK	P02769	Bos taurus	*	1561.77	0	7.597e-08	7.11936	3.22057	23/32		ccAADDKEAcFAVEGPK	P02769	Bos taurus	*	1561.77	0	4.971e-05	4.30356	3.22057	23/32	FALSE	FALSE	TRUE	FALSE	FALSE	TRUE
1_4200	AVSEKEVDSGNDIYGNPIKR	P16035	Homo sapiens	749.086	0	0.01151	1.93892	2.94796	19/38		AVSEKEVDSGNDIYGNPIKR	P16035	Homo sapiens		749.086	0	0.0008473	3.07196	2.94796	19/38		AVSEKEVDSGNDIYGNPIKR	P16035	Homo sapiens		749.086	0	0.03247	1.48852	2.94796	19/38	TRUE	TRUE	TRUE	TRUE	TRUE	TRUE
1_4209	LTGIKHELQANcYEEVKDR	G3V1A4	Homo sapiens	650.815	0	0.01241	1.90623	3.29968	25/72		LTGIKHELQANcYEEVKDR	G3V1A4	Homo sapiens		650.815	0	0.003803	2.41987	3.29968	25/72		LTGIKHELQANcYEEVKDR	G3V1A4	Homo sapiens		650.815	0	0.02035	1.69144	3.29968	25/72	TRUE	TRUE	TRUE	TRUE	TRUE	TRUE
1_4216	VIESGPHcANTEIIVK	C9J4T6	Homo sapiens	826.316	0	0.001807	2.74304	3.33416	17/30		VIESGPHcANTEIIVK	C9J4T6	Homo sapiens		826.316	0	4.42e-05	4.35458	3.33416	17/30		VIESGPHcANTEIIVK	C9J4T6	Homo sapiens		826.316	0	0.005457	2.26305	3.33416	17/30	TRUE	TRUE	TRUE	TRUE	TRUE	TRUE
1_4230	HTSVQTTSSGSGPFTDVR	P02751-14;P02751-7	Homo sapiens	861.451	0	8.802e-05	4.05542	3.19919	20/34		HTSVQTTSSGSGPFTDVR	P02751-14;P02751-7	Homo sapiens		861.451	0	1.94e-06	5.7122	3.19919	20/34		HTSVQTTSSGSGPFTDVR	P02751-14;P02751-7	Homo sapiens		861.451	0	0.0002419	3.61636	3.19919	20/34	TRUE	TRUE	TRUE	TRUE	TRUE	TRUE
1_4234							0				DQTVIQNTDGNNNEAWAK	G3X6N3	Bos taurus	*	632.938	0	5.177e-06	5.28592	2.52698	17/34		DQTVIQNTDGNNNEAWAK	G3X6N3	Bos taurus	*	632.938	0	0.0009656	3.0152	2.52698	17/34	FALSE	FALSE	TRUE	FALSE	FALSE	TRUE
1_4242	RPQYSNPPVQGEVMEGADNQGAGEQGRPVR	C9J5V9	Homo sapiens	115.746	0	0.03488	1.45742	2.83037	17/116		RPQYSNPPVQGEVMEGADNQGAGEQGRPVR	C9J5V9	Homo sapiens		115.746	0	0.002983	2.52535	2.83037	17/116		RPQYSNPPVQGEVMEGADNQGAGEQGRPVR	C9J5V9	Homo sapiens		115.746	0	0.03295	1.48214	2.83037	17/116	TRUE	TRUE	TRUE	TRUE	TRUE	TRUE
1_4247	cDPHEATcYDDGKTYHVGEQWQK	P02751-14;P02751-7	Homo sapiens	330.358	0	0.0004587	3.33847	2.80501	26/88		cDPHEATcYDDGKTYHVGEQWQK	P02751-14;P02751-7	Homo sapiens		330.358	0	1.123e-05	4.94962	2.80501	26/88		cDPHEATcYDDGKTYHVGEQWQK	P02751-14;P02751-7	Homo sapiens		330.358	0	0.001312	2.88207	2.80501	26/88	TRUE	TRUE	TRUE	TRUE	TRUE	TRUE
1_4248	LAADEDDDDDDEEDDDEDDDDDDFDDEEAEEKAPVKK	P06748-3	Homo sapiens	522.861	0	2.883e-05	4.54016	3.36776	30/144		LAADEDDDDDDEEDDDEDDDDDDFDDEEAEEKAPVKK	P06748-3	Homo sapiens		522.861	0	9.852e-08	7.00648	3.36776	30/144		LAADEDDDDDDEEDDDEDDDDDDFDDEEAEEKAPVKK	P06748-3	Homo sapiens		522.861	0	8.847e-05	4.0532	3.36776	30/144	TRUE	TRUE	TRUE	TRUE	TRUE	TRUE
1_4261	AVSEKEVDSGNDIYGNPIKR	P16035	Homo sapiens	792.111	0	0.0002714	3.56639	2.8995	19/38		AVSEKEVDSGNDIYGNPIKR	P16035	Homo sapiens		792.111	0	2.823e-06	5.54929	2.8995	19/38		AVSEKEVDSGNDIYGNPIKR	P16035	Homo sapiens		792.111	0	0.0008801	3.05547	2.8995	19/38	TRUE	TRUE	TRUE	TRUE	TRUE	TRUE
1_4264							0				ccAADDKEAcFAVEGPK	P02769	Bos taurus	*	1564.28	0	1.387e-09	8.85792	3.28483	24/32		ccAADDKEAcFAVEGPK	P02769	Bos taurus	*	1564.28	0	3.459e-05	4.46105	3.28483	24/32	FALSE	FALSE	TRUE	FALSE	FALSE	TRUE
1_4269	GANDLDIKAEGNIR	P05997	Homo sapiens	1001.66	0	0.0002593	3.5862	2.11512	16/26		GANDLDIKAEGNIR	P05997	Homo sapiens		1001.66	0	7.169e-07	6.14454	2.11512	16/26		GANDLDIKAEGNIR	P05997	Homo sapiens		1001.66	0	0.0005782	3.23792	2.11512	16/26	TRUE	TRUE	TRUE	TRUE	TRUE	TRUE
1_4272	VGEVcHITcKPEYAYGSAGSPPK	Q02790	Homo sapiens	674.549	0	0.008055	2.09393	2.04405	18/44		VGEVcHITcKPEYAYGSAGSPPK	Q02790	Homo sapiens		674.549	0	0.0006298	3.2008	2.04405	18/44		VGEVcHITcKPEYAYGSAGSPPK	Q02790	Homo sapiens		674.549	0	0.01073	1.9694	2.04405	18/44	TRUE	TRUE	TRUE	TRUE	TRUE	TRUE
1_4279	NSLcIENScIAAHDKR	G8JLA8	Homo sapiens	349.204	0.005	0.2301	0.638083	2.21307	13/30		NSLcIENScIAAHDKR	G8JLA8;F1MBS3	Homo sapiens, Bos taurus		349.204	0.003	0.1103	0.957424	2.21307	13/30		NSLcIENScIAAHDKR	G8JLA8;F1MBS3	Homo sapiens, Bos taurus		349.204	0.006	0.2625	0.580871	2.21307	13/30	TRUE	TRUE	TRUE	FALSE	FALSE	TRUE
1_4294	VGEVcHITcKPEYAYGSAGSPPK	Q02790	Homo sapiens	1726.93	0	0.0002825	3.54898	3.87413	31/88		VGEVcHITcKPEYAYGSAGSPPK	Q02790	Homo sapiens		1726.93	0	2.706e-06	5.56767	3.87413	31/88		VGEVcHITcKPEYAYGSAGSPPK	Q02790	Homo sapiens		1726.93	0	0.0001579	3.80162	3.87413	31/88	TRUE	TRUE	TRUE	TRUE	TRUE	TRUE
1_4298							0				DQTVIQNTDGNNNEAWAK	G3X6N3	Bos taurus	*	446.81	0	0.001222	2.91293	2.76436	14/34		DQTVIQNTDGNNNEAWAK	G3X6N3	Bos taurus	*	446.81	0	0.02067	1.68466	2.76436	14/34	FALSE	FALSE	TRUE	FALSE	FALSE	TRUE
1_4305	RPQYSNPPVQGEVMEGADNQGAGEQGRPVR	C9J5V9	Homo sapiens	177.933	0	0.01114	1.95311	3.24926	21/116		RPQYSNPPVQGEVMEGADNQGAGEQGRPVR	C9J5V9	Homo sapiens		177.933	0	0.001496	2.82507	3.24926	21/116		RPQYSNPPVQGEVMEGADNQGAGEQGRPVR	C9J5V9	Homo sapiens		177.933	0	0.007659	2.11583	3.24926	21/116	TRUE	TRUE	TRUE	TRUE	TRUE	TRUE
1_4307	VMLGETNPADSKPGTIR	P22392-2	Homo sapiens	687.737	0	0.00123	2.91009	2.06741	17/32		VMLGETNPADSKPGTIR	P22392-2	Homo sapiens		687.737	0	1.254e-05	4.9017	2.06741	17/32		VMLGETNPADSKPGTIR	P22392-2	Homo sapiens		687.737	0	0.0004748	3.32349	2.06741	17/32	TRUE	TRUE	TRUE	TRUE	TRUE	TRUE
1_4318	LKGEATVSFDDPPSAK	P35637-2	Homo sapiens	947.124	0	0.000599	3.22257	2.0855	20/30		LKGEATVSFDDPPSAK	P35637-2	Homo sapiens		947.124	0	4.908e-05	4.3091	2.0855	20/30		LKGEATVSFDDPPSAK	Q28009	Bos taurus		947.124	0	0.001346	2.87095	2.0855	20/30	TRUE	TRUE	TRUE	TRUE	FALSE	FALSE
1_4325							0				ccAADDKEAcFAVEGPK	P02769	Bos taurus	*	277.651	0	0.03099	1.50878	2.03249	13/32		ccAADDKEAcFAVEGPK	P02769	Bos taurus	*	277.651	0.002	0.1544	0.811353	2.03249	13/32	FALSE	FALSE	TRUE	FALSE	FALSE	TRUE
1_4332							0				VHKEccHGDLLEcADDRADLAK	P02769	Bos taurus	*	619.871	0	0.01996	1.69984	3.09236	24/84		VHKEccHGDLLEcADDRADLAK	P02769	Bos taurus	*	619.871	0.001	0.09687	1.01381	3.09236	24/84	FALSE	FALSE	TRUE	FALSE	FALSE	TRUE
1_4338							0				QEPERNEcFLSHKDDSPDLPK	P02769	Bos taurus	*	796.096	0	0.0008528	3.06915	3.27963	27/80		QEPERNEcFLSHKDDSPDLPK	P02769	Bos taurus	*	796.096	0	0.01029	1.98758	3.27963	27/80	FALSE	FALSE	TRUE	FALSE	FALSE	TRUE
1_4373	cDPHEATcYDDGKTYHVGEQWQK	P02751-14;P02751-7	Homo sapiens	231.989	0	0.03564	1.44806	2.69471	22/88		cDPHEATcYDDGKTYHVGEQWQK	P02751-14;P02751-7	Homo sapiens		231.989	0	0.01039	1.98338	2.69471	22/88		cDPHEATcYDDGKTYHVGEQWQK	P02751-14;P02751-7	Homo sapiens		231.989	0	0.0616	1.21042	2.69471	22/88	TRUE	TRUE	TRUE	TRUE	TRUE	TRUE
1_4377	FTGSQPFGQGVEHATANK	P07996	Homo sapiens	680.467	0	0.00235	2.62893	2.54387	19/34		FTGSQPFGQGVEHATANK	P07996	Homo sapiens		680.467	0	6.275e-05	4.20239	2.54387	19/34		FTGSQPFGQGVEHATANK	P07996	Homo sapiens		680.467	0	0.005171	2.28643	2.54387	19/34	TRUE	TRUE	TRUE	TRUE	TRUE	TRUE
1_4380	HGEVcPAGWKPGSDTIKPDVQK	Q06830	Homo sapiens	604.385	0	0.004776	2.32094	2.56689	16/42		HGEVcPAGWKPGSDTIKPDVQK	Q06830	Homo sapiens		604.385	0	0.0002486	3.6045	2.56689	16/42		HGEVcPAGWKPGSDTIKPDVQK	Q06830	Homo sapiens		604.385	0	0.009461	2.02406	2.56689	16/42	TRUE	TRUE	TRUE	TRUE	TRUE	TRUE
1_4384	LGNNEAcSScHcSPVGSLSTQcDSYGR	P11047	Homo sapiens	450.487	0	0.01068	1.97143	2.14232	16/52		LGNNEAcSScHcSPVGSLSTQcDSYGR	P11047	Homo sapiens		450.487	0	0.0009819	3.00793	2.14232	16/52		LGNNEAcSScHcSPVGSLSTQcDSYGR	P11047	Homo sapiens		450.487	0	0.02081	1.68173	2.14232	16/52	TRUE	TRUE	TRUE	TRUE	TRUE	TRUE
1_4389	LGNNEAcSScHcSPVGSLSTQcDSYGR	P11047	Homo sapiens	871.443	0	0.0002433	3.61386	3.50234	28/104		LGNNEAcSScHcSPVGSLSTQcDSYGR	P11047	Homo sapiens		871.443	0	1.084e-06	5.96497	3.50234	28/104		LGNNEAcSScHcSPVGSLSTQcDSYGR	P11047	Homo sapiens		871.443	0	0.0002174	3.66274	3.50234	28/104	TRUE	TRUE	TRUE	TRUE	TRUE	TRUE
1_4395	EcYLKHDLcAAAQENTR	O76061	Homo sapiens	651.41	0	0.007559	2.12154	2.1702	17/32		EcYLKHDLcAAAQENTR	O76061	Homo sapiens		651.41	0	0.000388	3.41117	2.1702	17/32		EcYLKHDLcAAAQENTR	O76061	Homo sapiens		651.41	0	0.004098	2.38743	2.1702	17/32	TRUE	TRUE	TRUE	TRUE	TRUE	TRUE
1_4396							0				VHKEccHGDLLEcADDRADLAK	P02769	Bos taurus	*	504.766	0	0.0001228	3.9108	2.56448	22/84		VHKEccHGDLLEcADDRADLAK	P02769	Bos taurus	*	504.766	0	0.01293	1.8884	2.56448	22/84	FALSE	FALSE	TRUE	FALSE	FALSE	TRUE
1_4399							0				ccAADDKEAcFAVEGPK	P02769	Bos taurus	*	1160.01	0	5.333e-07	6.27303	2.81357	19/32		ccAADDKEAcFAVEGPK	P02769	Bos taurus	*	1160.01	0	0.0001254	3.9017	2.81357	19/32	FALSE	FALSE	TRUE	FALSE	FALSE	TRUE
1_4415	LAESHVESASNMEQLTR	Q13753	Homo sapiens	1119.83	0	0.0008483	3.07145	2.68287	21/32		LAESHVESASNMEQLTR	Q13753	Homo sapiens		1119.83	0	7.586e-06	5.11999	2.68287	21/32		LAESHVESASNMEQLTR	Q13753	Homo sapiens		1119.83	0	0.0008088	3.09216	2.68287	21/32	TRUE	TRUE	TRUE	TRUE	TRUE	TRUE
1_4416	IQQcPGTETAEYQSLcPHGR	E7EUU1	Homo sapiens	173.25	0	0.044	1.35655	2.78752	10/38		IQQcPGTETAEYQSLcPHGR	E7EUU1	Homo sapiens		173.25	0	0.009784	2.00948	2.78752	10/38		IQQcPGTETAEYQSLcPHGR	E7EUU1	Homo sapiens		173.25	0	0.05993	1.22236	2.78752	10/38	TRUE	TRUE	TRUE	TRUE	TRUE	TRUE
1_4434	AEGNNQAPGEEEEEEEEATNTHPPASLPSQK	P10645	Homo sapiens	124.086	0	0.03304	1.48096	2.25618	12/60		AEGNNQAPGEEEEEEEEATNTHPPASLPSQK	P10645	Homo sapiens		124.086	0	0.006722	2.1725	2.25618	12/60		AEGNNQAPGEEEEEEEEATNTHPPASLPSQK	P10645	Homo sapiens		124.086	0	0.03637	1.43926	2.25618	12/60	TRUE	TRUE	TRUE	TRUE	TRUE	TRUE
1_4443	HGEVcPAGWKPGSDTIKPDVQK	Q06830	Homo sapiens	904.116	0	0.001588	2.79915	2.75037	19/42		HGEVcPAGWKPGSDTIKPDVQK	Q06830	Homo sapiens		904.116	0	0.000155	3.80967	2.75037	19/42		HGEVcPAGWKPGSDTIKPDVQK	Q06830	Homo sapiens		904.116	0	0.003074	2.5123	2.75037	19/42	TRUE	TRUE	TRUE	TRUE	TRUE	TRUE
1_4444	QDGHLWcSTTSNYEQDQK	P02751-14;P02751-7	Homo sapiens	258.999	0	0.01501	1.82362	2.20371	15/34		QDGHLWcSTTSNYEQDQK	P02751-14;P02751-7	Homo sapiens		258.999	0	0.00101	2.99568	2.20371	15/34		QDGHLWcSTTSNYEQDQK	P02751-14;P02751-7	Homo sapiens		258.999	0	0.01696	1.77057	2.20371	15/34	TRUE	TRUE	TRUE	TRUE	TRUE	TRUE
1_4445	cSDGYYGDSTAGTSSDcQPcPcPGGSScAVVPK	P11047	Homo sapiens	467.585	0	0.02477	1.60607	2.48568	28/128		cSDGYYGDSTAGTSSDcQPcPcPGGSScAVVPK	P11047	Homo sapiens		467.585	0	0.007824	2.10657	2.48568	28/128		cSDGYYGDSTAGTSSDcQPcPcPGGSScAVVPK	P11047	Homo sapiens		467.585	0	0.03788	1.42159	2.48568	28/128	TRUE	TRUE	TRUE	TRUE	TRUE	TRUE
1_4451	cSDGYYGDSTAGTSSDcQPcPcPGGSScAVVPK	P11047	Homo sapiens	118.812	0	0.09517	1.0215	2.01948	10/64		cSDGYYGDSTAGTSSDcQPcPcPGGSScAVVPK	P11047	Homo sapiens		118.812	0.001	0.04225	1.37417	2.01948	10/64		cSDGYYGDSTAGTSSDcQPcPcPGGSScAVVPK	P11047	Homo sapiens		118.812	0.001	0.1205	0.919013	2.01948	10/64	TRUE	TRUE	TRUE	TRUE	TRUE	TRUE
1_4453	STVISYEccPGYEK	G8JLA8	Homo sapiens	807.353	0	0.001007	2.99697	3.11119	14/26		STVISYEccPGYEK	G8JLA8;F1MBS3	Homo sapiens, Bos taurus		807.353	0	6.362e-06	5.19641	3.11119	14/26		STVISYEccPGYEK	G8JLA8;F1MBS3	Homo sapiens, Bos taurus		807.353	0	0.002607	2.58386	3.11119	14/26	TRUE	TRUE	TRUE	FALSE	FALSE	TRUE
1_4464	SSQGGSLPSEEKGHPQEESEESNVSMASLGEK	P05060	Homo sapiens	406.862	0	0.004747	2.32358	3.38849	30/124		SSQGGSLPSEEKGHPQEESEESNVSMASLGEK	P05060	Homo sapiens		406.862	0	8.436e-05	4.07386	3.38849	30/124		SSQGGSLPSEEKGHPQEESEESNVSMASLGEK	P05060	Homo sapiens		406.862	0	0.002078	2.68235	3.38849	30/124	TRUE	TRUE	TRUE	TRUE	TRUE	TRUE
1_4465	IGDQWDKQHDMGHMMR	P02751-14;P02751-7	Homo sapiens	646.381	0	0.0002245	3.64878	2.58693	16/30		IGDQWDKQHDMGHMMR	P02751-14;P02751-7	Homo sapiens		646.381	0	2.177e-06	5.66214	2.58693	16/30		IGDQWDKQHDMGHMMR	P02751-14;P02751-7	Homo sapiens		646.381	0	0.000242	3.61618	2.58693	16/30	TRUE	TRUE	TRUE	TRUE	TRUE	TRUE
1_4504	LSLEGDHSTPPSAYGSVK	P07355	Homo sapiens	145.342	0.001	0.1149	0.93968	2.0423	12/34		LSLEGDHSTPPSAYGSVK	P07355	Homo sapiens		145.342	0.001	0.06103	1.21446	2.0423	12/34		LSLEGDHSTPPSAYGSVK	P07355	Homo sapiens		145.342	0.001	0.1407	0.851706	2.0423	12/34	TRUE	TRUE	TRUE	TRUE	TRUE	TRUE
1_4508							0				TWQDcDYKDSAQAATGEcTATVAK	F1MNV5	Bos taurus	*	656.415	0	0.001804	2.74376	2.0324	17/46		TWQDcDYKDSAQAATGEcTATVAK	F1MNV5	Bos taurus	*	656.415	0	0.03314	1.47965	2.0324	17/46	FALSE	FALSE	TRUE	FALSE	FALSE	TRUE
1_4510	IAVAQYSDDVKVESR	P12111-2	Homo sapiens	1402.05	0	0.0002372	3.62489	2.59431	18/28		IAVAQYSDDVKVESR	P12111-2	Homo sapiens		1402.05	0	1.074e-06	5.969	2.59431	18/28		IAVAQYSDDVKVESR	P12111-2	Homo sapiens		1402.05	0	0.0001199	3.92118	2.59431	18/28	TRUE	TRUE	TRUE	TRUE	TRUE	TRUE
1_4514	TQPNLDNcPFHDQPHLK	P01034	Homo sapiens	323.209	0	0.02022	1.69422	2.8832	15/32		TQPNLDNcPFHDQPHLK	P01034	Homo sapiens		323.209	0	0.002313	2.63582	2.8832	15/32		TQPNLDNcPFHDQPHLK	P01034	Homo sapiens		323.209	0	0.02146	1.66837	2.8832	15/32	TRUE	TRUE	TRUE	TRUE	TRUE	TRUE
1_4518	LQGVSDQSFQVEEAKR	Q13753	Homo sapiens	539.191	0	0.003704	2.43133	3.07301	16/30		LQGVSDQSFQVEEAKR	Q13753	Homo sapiens		539.191	0	0.0002515	3.59946	3.07301	16/30		LQGVSDQSFQVEEAKR	Q13753	Homo sapiens		539.191	0	0.004313	2.36522	3.07301	16/30	TRUE	TRUE	TRUE	TRUE	TRUE	TRUE
1_4521	AScYNSALGccSDGKTPSLDAEGSNcPATK	O00468-6	Homo sapiens	417.653	0	0.008793	2.05586	2.8994	24/116		AScYNSALGccSDGKTPSLDAEGSNcPATK	O00468-6	Homo sapiens		417.653	0	0.0006428	3.19192	2.8994	24/116		AScYNSALGccSDGKTPSLDAEGSNcPATK	O00468-6	Homo sapiens		417.653	0	0.009782	2.00957	2.8994	24/116	TRUE	TRUE	TRUE	TRUE	TRUE	TRUE
1_4524	LGEMWNNTAADDKQPYEKK	P09429	Homo sapiens	517.385	0	0.01669	1.77754	2.38412	17/36		LGEMWNNTAADDKQPYEKK	P09429	Homo sapiens		517.385	0	0.001789	2.74739	2.38412	17/36		LGEMWNNTAADDKQPYEKK	P09429	Homo sapiens		517.385	0	0.02202	1.65718	2.38412	17/36	TRUE	TRUE	TRUE	TRUE	TRUE	TRUE
1_4545	IGDQWDKQHDMGHMMR	P02751-14;P02751-7	Homo sapiens	460.694	0	0.04714	1.32661	2.08003	13/30		IGDQWDKQHDMGHMMR	P02751-14;P02751-7	Homo sapiens		460.694	0	0.006203	2.2074	2.08003	13/30		IGDQWDKQHDMGHMMR	P02751-14;P02751-7	Homo sapiens		460.694	0	0.03027	1.51899	2.08003	13/30	TRUE	TRUE	TRUE	TRUE	TRUE	TRUE
1_4558	WVcDGSAEcQDGSDESQETcLSVTcK	P01130-2	Homo sapiens	236.096	0	0.01314	1.8814	2.03589	12/50		WVcDGSAEcQDGSDESQETcLSVTcK	P01130-2	Homo sapiens		236.096	0	0.0008917	3.04978	2.03589	12/50		WVcDGSAEcQDGSDESQETcLSVTcK	P01130-2	Homo sapiens		236.096	0	0.006453	2.19024	2.03589	12/50	TRUE	TRUE	TRUE	TRUE	TRUE	TRUE
1_4569	LFVGGIKEDTEEHHLR	P22626-2	Homo sapiens	1195.3	0	7.037e-06	5.15261	3.52282	19/30		LFVGGIKEDTEEHHLR	P22626-2	Homo sapiens		1195.3	0	8.704e-09	8.06028	3.52282	19/30		LFVGGIKEDTEEHHLR	P22626-2;F1N4K3	Homo sapiens, Bos taurus		1195.3	0	5.261e-05	4.27893	3.52282	19/30	TRUE	TRUE	TRUE	TRUE	FALSE	FALSE
1_4571	LSLEGDHSTPPSAYGSVK	P07355	Homo sapiens	261.308	0	0.0108	1.96658	3.26936	15/34		LSLEGDHSTPPSAYGSVK	P07355	Homo sapiens		261.308	0	0.0005726	3.24215	3.26936	15/34		LSLEGDHSTPPSAYGSVK	P07355	Homo sapiens		261.308	0	0.0109	1.96257	3.26936	15/34	TRUE	TRUE	TRUE	TRUE	TRUE	TRUE
1_4576	TQPNLDNcPFHDQPHLK	P01034	Homo sapiens	353.165	0	0.001842	2.73471	2.87537	18/32		TQPNLDNcPFHDQPHLK	P01034	Homo sapiens		353.165	0	2.694e-05	4.5696	2.87537	18/32		TQPNLDNcPFHDQPHLK	P01034	Homo sapiens		353.165	0	0.0007619	3.1181	2.87537	18/32	TRUE	TRUE	TRUE	TRUE	TRUE	TRUE
1_4577	TVEcPPVQQTAcPPDSYETQVR	Q9NZV1	Homo sapiens	351.693	0	0.0949	1.02273	2.13892	15/42		TVEcPPVQQTAcPPDSYETQVR	Q9NZV1	Homo sapiens		351.693	0	0.02873	1.54166	2.13892	15/42		TVEcPPVQQTAcPPDSYETQVR	Q9NZV1	Homo sapiens		351.693	0.001	0.09302	1.03142	2.13892	15/42	TRUE	TRUE	TRUE	TRUE	TRUE	TRUE
1_4584	GILDKEEAEAIKR	Q8WXD2	Homo sapiens	1272.14	0	0.001638	2.78569	2.18112	18/24		GILDKEEAEAIKR	Q8WXD2	Homo sapiens		1272.14	0	2.455e-05	4.60995	2.18112	18/24		GILDKEEAEAIKR	Q8WXD2	Homo sapiens		1272.14	0	0.001074	2.969	2.18112	18/24	TRUE	TRUE	TRUE	TRUE	TRUE	TRUE
1_4588	LASVPAGGAVAVSAAPGSAAPAAGSAPAAAEEKKDEK	P05387	Homo sapiens	211.647	0	0.01312	1.88207	2.65864	26/144		LASVPAGGAVAVSAAPGSAAPAAGSAPAAAEEKKDEK	P05387	Homo sapiens		211.647	0	0.0006679	3.17529	2.65864	26/144		LASVPAGGAVAVSAAPGSAAPAAGSAPAAAEEKKDEK	H0YDD8	Homo sapiens		211.647	0	0.007504	2.12471	2.65864	26/144	TRUE	TRUE	TRUE	TRUE	TRUE	TRUE
1_4590	ADKDYHFKVDNDENEHQLSLR	P06748-3	Homo sapiens	310.5	0	0.01125	1.94885	3.74631	14/40		ADKDYHFKVDNDENEHQLSLR	P06748-3	Homo sapiens		310.5	0	0.001145	2.94119	3.74631	14/40		ADKDYHFKVDNDENEHQLSLR	P06748-3	Homo sapiens		310.5	0	0.0222	1.65365	3.74631	14/40	TRUE	TRUE	TRUE	TRUE	TRUE	TRUE
1_4593	MGAMAKPDcIITcDGK	I6L8B7	Homo sapiens	902.337	0	0.0004684	3.32938	2.33464	20/30		MGAMAKPDcIITcDGK	I6L8B7	Homo sapiens		902.337	0	4.827e-06	5.31632	2.33464	20/30		MGAMAKPDcIITcDGK	I6L8B7	Homo sapiens		902.337	0	0.000412	3.3851	2.33464	20/30	TRUE	TRUE	TRUE	TRUE	TRUE	TRUE
1_4595	ENTPLLNcAKPDQDIK	P52799	Homo sapiens	199.254	0	0.01077	1.96778	2.05913	11/30		ENTPLLNcAKPDQDIK	P52799	Homo sapiens		199.254	0	0.0006081	3.21602	2.05913	11/30		ENTPLLNcAKPDQDIK	P52799	Homo sapiens		199.254	0	0.01128	1.94769	2.05913	11/30	TRUE	TRUE	TRUE	TRUE	TRUE	TRUE
1_4606	ADKDYHFKVDNDENEHQLSLR	P06748-3	Homo sapiens	1101.17	0	3.05e-06	5.5157	5.50728	32/80		ADKDYHFKVDNDENEHQLSLR	P06748-3	Homo sapiens		1101.17	0	1.71e-09	8.767	5.50728	32/80		ADKDYHFKVDNDENEHQLSLR	P06748-3	Homo sapiens		1101.17	0	1.58e-05	4.80134	5.50728	32/80	TRUE	TRUE	TRUE	TRUE	TRUE	TRUE
1_4611	HSSYTcIcGSGENSAVLHYGHAGAPNDR	K7EQ51	Homo sapiens	582.728	0	0.004532	2.34371	3.13554	26/108		HSSYTcIcGSGENSAVLHYGHAGAPNDR	K7EQ51	Homo sapiens		582.728	0	0.0003229	3.49093	3.13554	26/108		HSSYTcIcGSGENSAVLHYGHAGAPNDR	K7EQ51	Homo sapiens		582.728	0	0.002607	2.58386	3.13554	26/108	TRUE	TRUE	TRUE	TRUE	TRUE	TRUE
1_4616	DFTVSAMHGDMDQKER	J3KT12	Homo sapiens	504.864	0	0.006598	2.18059	2.25001	14/30		DFTVSAMHGDMDQKER	J3KT12	Homo sapiens		504.864	0	0.001007	2.99697	2.25001	14/30		DFTVSAMHGDMDQKER	J3KT12	Homo sapiens		504.864	0	0.007584	2.1201	2.25001	14/30	TRUE	TRUE	TRUE	TRUE	TRUE	TRUE
1_4618	NSNLVGAAHEELQQSR	D6RAQ3	Homo sapiens	1211.8	0	3.118e-05	4.50612	2.43779	20/30		NSNLVGAAHEELQQSR	D6RAQ3	Homo sapiens		1211.8	0	8.252e-07	6.08344	2.43779	20/30		NSNLVGAAHEELQQSR	D6RAQ3	Homo sapiens		1211.8	0	1.732e-05	4.76145	2.43779	20/30	TRUE	TRUE	TRUE	TRUE	TRUE	TRUE
1_4619	TAMSTPHVAEPAENEQDEQDENGAEASADLR	P26038	Homo sapiens	866.418	0	0.0003269	3.48559	3.02568	30/120		TAMSTPHVAEPAENEQDEQDENGAEASADLR	P26038	Homo sapiens		866.418	0	2.011e-05	4.69659	3.02568	30/120		TAMSTPHVAEPAENEQDEQDENGAEASADLR	P26038	Homo sapiens		866.418	0	0.0009822	3.0078	3.02568	30/120	TRUE	TRUE	TRUE	TRUE	TRUE	TRUE
1_4626	RDELEEGAPSQAMLR	P29120-2	Homo sapiens	1116.64	0	0.00106	2.97469	2.86928	19/28		RDELEEGAPSQAMLR	P29120-2	Homo sapiens		1116.64	0	2.254e-05	4.64705	2.86928	19/28		RDELEEGAPSQAMLR	P29120-2	Homo sapiens		1116.64	0	0.001132	2.94615	2.86928	19/28	TRUE	TRUE	TRUE	TRUE	TRUE	TRUE
1_4639	SGKYDLDFKSPDDPSR	P06733	Homo sapiens	1120.02	0	0.0002922	3.53432	2.05522	19/30		SGKYDLDFKSPDDPSR	P06733	Homo sapiens		1120.02	0	2.184e-05	4.66075	2.05522	19/30		SGKYDLDFKSPDDPSR	P06733	Homo sapiens		1120.02	0	0.001308	2.88339	2.05522	19/30	TRUE	TRUE	TRUE	TRUE	TRUE	TRUE
1_4640	TQPNLDNcPFHDQPHLK	P01034	Homo sapiens	354.666	0	0.009394	2.02715	3.181	18/32		TQPNLDNcPFHDQPHLK	P01034	Homo sapiens		354.666	0	0.0002357	3.62764	3.181	18/32		TQPNLDNcPFHDQPHLK	P01034	Homo sapiens		354.666	0	0.006345	2.19757	3.181	18/32	TRUE	TRUE	TRUE	TRUE	TRUE	TRUE
1_4644	YESLTDPSKLDSGKELK	P08238;Q58FF8	Homo sapiens	143.839	0.003	0.1876	0.726767	2.44966	10/32		YESLTDPSKLDSGKELK	P08238;Q58FF8	Homo sapiens		143.839	0.001	0.04742	1.32404	2.44966	10/32		YESLTDPSKLDSGKELK	P08238;Q58FF8	Homo sapiens		143.839	0.003	0.2055	0.687188	2.44966	10/32	TRUE	TRUE	TRUE	TRUE	TRUE	TRUE
1_4650	WREDDcTFcQcVNGER	Q9NZV1	Homo sapiens	706.89	0	0.003648	2.43795	2.03171	17/30		WREDDcTFcQcVNGER	Q9NZV1	Homo sapiens		706.89	0	0.0002699	3.5688	2.03171	17/30		WREDDcTFcQcVNGER	Q9NZV1	Homo sapiens		706.89	0	0.007218	2.14158	2.03171	17/30	TRUE	TRUE	TRUE	TRUE	TRUE	TRUE
1_4651	cPGcGQGVQAGcPGGcVEEEDGGSPAEGcAEAEGcLRR	F8VYK9	Homo sapiens	379.316	0	0.03536	1.45149	3.06216	25/148		cPGcGQGVQAGcPGGcVEEEDGGSPAEGcAEAEGcLRR	F8VYK9	Homo sapiens		379.316	0	0.009093	2.04129	3.06216	25/148		cPGcGQGVQAGcPGGcVEEEDGGSPAEGcAEAEGcLRR	F8VYK9	Homo sapiens		379.316	0	0.02786	1.55502	3.06216	25/148	TRUE	TRUE	TRUE	TRUE	TRUE	TRUE
1_4653	MGAMAKPDcIITcDGK	I6L8B7	Homo sapiens	883.782	0	0.005442	2.26424	2.06067	20/30		MGAMAKPDcIITcDGK	I6L8B7	Homo sapiens		883.782	0	0.0003301	3.48135	2.06067	20/30		MGAMAKPDcIITcDGK	I6L8B7	Homo sapiens		883.782	0	0.00185	2.73283	2.06067	20/30	TRUE	TRUE	TRUE	TRUE	TRUE	TRUE
1_4657	MTSGSWTETHAVNAPTYK	Q15262	Homo sapiens	606.037	0	0.002013	2.69616	3.38284	16/34		MTSGSWTETHAVNAPTYK	Q15262	Homo sapiens		606.037	0	9.63e-06	5.01637	3.38284	16/34		MTSGSWTETHAVNAPTYK	Q15262	Homo sapiens		606.037	0	0.001084	2.96497	3.38284	16/34	TRUE	TRUE	TRUE	TRUE	TRUE	TRUE
1_4663	KLGEMWNNTAADDKQPYEK	P09429	Homo sapiens	391.638	0	0.003679	2.43427	2.16465	14/36		KLGEMWNNTAADDKQPYEK	P09429	Homo sapiens		391.638	0	0.0002594	3.58603	2.16465	14/36		KLGEMWNNTAADDKQPYEK	P09429	Homo sapiens		391.638	0	0.008871	2.05203	2.16465	14/36	TRUE	TRUE	TRUE	TRUE	TRUE	TRUE
1_4665	AIGSASEGAQSSLQEVYHK	P28066-2	Homo sapiens	537.564	0	0.0004661	3.33152	3.60449	17/36		AIGSASEGAQSSLQEVYHK	P28066-2	Homo sapiens		537.564	0	3.388e-06	5.47006	3.60449	17/36		AIGSASEGAQSSLQEVYHK	P28066-2	Homo sapiens		537.564	0	0.0002861	3.54348	3.60449	17/36	TRUE	TRUE	TRUE	TRUE	TRUE	TRUE
1_4669	KcALEDETYADGAETEVDcNR	Q12841	Homo sapiens	896.075	0	7.693e-05	4.1139	2.42224	21/40		KcALEDETYADGAETEVDcNR	Q12841	Homo sapiens		896.075	0	2.312e-06	5.63601	2.42224	21/40		KcALEDETYADGAETEVDcNR	Q58D84	Bos taurus		896.075	0	7.499e-05	4.125	2.42224	21/40	TRUE	TRUE	TRUE	TRUE	FALSE	FALSE
1_4679	LcQDIDEcESGAHQcSEAQTcVNFHGGYR	E9PRU1	Homo sapiens	455.05	0	0.004008	2.39707	2.89733	23/112		LcQDIDEcESGAHQcSEAQTcVNFHGGYR	E9PRU1	Homo sapiens		455.05	0	0.0001283	3.89177	2.89733	23/112		LcQDIDEcESGAHQcSEAQTcVNFHGGYR	E9PRU1	Homo sapiens		455.05	0	0.004637	2.33376	2.89733	23/112	TRUE	TRUE	TRUE	TRUE	TRUE	TRUE
1_4688	RDELEEGAPSQAMLR	P29120-2	Homo sapiens	1054.22	0	0.0001678	3.77521	3.01175	21/28		RDELEEGAPSQAMLR	P29120-2	Homo sapiens		1054.22	0	7.01e-07	6.15428	3.01175	21/28		RDELEEGAPSQAMLR	P29120-2	Homo sapiens		1054.22	0	0.0007547	3.12223	3.01175	21/28	TRUE	TRUE	TRUE	TRUE	TRUE	TRUE
1_4695	LNQNIcGHGEcVPGPPDYScHcNPGYR	Q9NS15-2	Homo sapiens	566.194	0	0.001275	2.89449	3.11421	28/104		LNQNIcGHGEcVPGPPDYScHcNPGYR	Q9NS15-2	Homo sapiens		566.194	0	0.0001131	3.94654	3.11421	28/104		LNQNIcGHGEcVPGPPDYScHcNPGYR	Q9NS15-2	Homo sapiens		566.194	0	0.001796	2.74569	3.11421	28/104	TRUE	TRUE	TRUE	TRUE	TRUE	TRUE
1_4699	NSNLVGAAHEELQQSR	D6RAQ3	Homo sapiens	767.173	0	0.0004523	3.34457	2.06602	18/30		NSNLVGAAHEELQQSR	D6RAQ3	Homo sapiens		767.173	0	5.24e-06	5.28067	2.06602	18/30		NSNLVGAAHEELQQSR	D6RAQ3	Homo sapiens		767.173	0	0.0003205	3.49417	2.06602	18/30	TRUE	TRUE	TRUE	TRUE	TRUE	TRUE
1_4700	AAYLQETGKPLDETLKK	P04083	Homo sapiens	420.944	0	0.008932	2.04905	2.18215	13/32		AAYLQETGKPLDETLKK	P04083	Homo sapiens		420.944	0	0.0007091	3.14929	2.18215	13/32		AAYLQETGKPLDETLKK	P04083	Homo sapiens		420.944	0	0.01052	1.97798	2.18215	13/32	TRUE	TRUE	TRUE	TRUE	TRUE	TRUE
1_4702	TQPNLDNcPFHDQPHLK	P01034	Homo sapiens	270.851	0	0.001139	2.94348	2.97756	16/32		TQPNLDNcPFHDQPHLK	P01034	Homo sapiens		270.851	0	4.133e-05	4.38373	2.97756	16/32		TQPNLDNcPFHDQPHLK	P01034	Homo sapiens		270.851	0	0.002475	2.60642	2.97756	16/32	TRUE	TRUE	TRUE	TRUE	TRUE	TRUE
1_4704	SGKYDLDFKSPDDPSR	P06733	Homo sapiens	1042.53	0	0.001635	2.78648	2.20208	18/30		SGKYDLDFKSPDDPSR	P06733	Homo sapiens		1042.53	0	2.44e-05	4.61261	2.20208	18/30		SGKYDLDFKSPDDPSR	P06733	Homo sapiens		1042.53	0	0.0008948	3.04827	2.20208	18/30	TRUE	TRUE	TRUE	TRUE	TRUE	TRUE
1_4713	HESENLYSIAcDKPQQVR	P12110	Homo sapiens	822.495	0	0.0007472	3.12656	2.36785	18/34		HESENLYSIAcDKPQQVR	P12110	Homo sapiens		822.495	0	7.018e-06	5.15379	2.36785	18/34		HESENLYSIAcDKPQQVR	P12110	Homo sapiens		822.495	0	0.0006296	3.20094	2.36785	18/34	TRUE	TRUE	TRUE	TRUE	TRUE	TRUE
1_4725	VAVEEVDEEGKFVR	D6RAQ3	Homo sapiens	898.402	0	0.0002632	3.57971	2.56078	17/26		VAVEEVDEEGKFVR	D6RAQ3	Homo sapiens		898.402	0	1.896e-06	5.72216	2.56078	17/26		VAVEEVDEEGKFVR	D6RAQ3	Homo sapiens		898.402	0	0.0007036	3.15267	2.56078	17/26	TRUE	TRUE	TRUE	TRUE	TRUE	TRUE
1_4735	MTSGSWTETHAVNAPTYK	Q15262	Homo sapiens	213.534	0	0.06985	1.15583	2.08734	12/34		MTSGSWTETHAVNAPTYK	Q15262	Homo sapiens		213.534	0	0.01692	1.7716	2.08734	12/34		MTSGSWTETHAVNAPTYK	Q15262	Homo sapiens		213.534	0	0.06469	1.18916	2.08734	12/34	TRUE	TRUE	TRUE	TRUE	TRUE	TRUE
1_4741	MDVcETHLHWHTVAK	E9PEV0	Homo sapiens	300.891	0	0.01179	1.92849	2.46021	12/28		MDVcETHLHWHTVAK	E9PEV0	Homo sapiens		300.891	0	0.001373	2.86233	2.46021	12/28		MDVcETHLHWHTVAK	E9PEV0	Homo sapiens		300.891	0	0.01135	1.945	2.46021	12/28	TRUE	TRUE	TRUE	TRUE	TRUE	TRUE
1_4744	NNVEQVccSFEcQPAR	P12109	Homo sapiens	772.901	0	0.00728	2.13787	2.01847	17/30		NNVEQVccSFEcQPAR	P12109;E1BI98	Homo sapiens, Bos taurus		772.901	0	9.269e-05	4.03297	2.01847	17/30		NNVEQVccSFEcQPAR	P12109;E1BI98	Homo sapiens, Bos taurus		772.901	0	0.009016	2.04499	2.01847	17/30	TRUE	TRUE	TRUE	FALSE	FALSE	TRUE
1_4753	KYEDIcPSTHNMDVPNIKR	P63241	Homo sapiens	517.267	0	0.02178	1.66194	2.08709	16/36		KYEDIcPSTHNMDVPNIKR	P63241	Homo sapiens		517.267	0	0.0009388	3.02743	2.08709	16/36		KYEDIcPSTHNMDVPNIKR	P63241	Homo sapiens		517.267	0	0.02039	1.69058	2.08709	16/36	TRUE	TRUE	TRUE	TRUE	TRUE	TRUE
1_4759	cENTDPGYNcLPcPPR	P07996	Homo sapiens	622.321	0	0.0002495	3.60293	2.20745	17/30		cENTDPGYNcLPcPPR	P07996	Homo sapiens		622.321	0	1.071e-05	4.97021	2.20745	17/30		cENTDPGYNcLPcPPR	P07996	Homo sapiens		622.321	0	0.0001891	3.72331	2.20745	17/30	TRUE	TRUE	TRUE	TRUE	TRUE	TRUE
1_4765	TQPNLDNcPFHDQPHLK	P01034	Homo sapiens	275.314	0	0.002818	2.55006	3.31958	16/32		TQPNLDNcPFHDQPHLK	P01034	Homo sapiens		275.314	0	5.653e-05	4.24772	3.31958	16/32		TQPNLDNcPFHDQPHLK	P01034	Homo sapiens		275.314	0	0.001594	2.79751	3.31958	16/32	TRUE	TRUE	TRUE	TRUE	TRUE	TRUE
1_4767	AAYLQETGKPLDETLKK	P04083	Homo sapiens	470.149	0	0.02213	1.65502	2.16774	14/32		AAYLQETGKPLDETLKK	P04083	Homo sapiens		470.149	0	0.002241	2.64956	2.16774	14/32		AAYLQETGKPLDETLKK	P04083	Homo sapiens		470.149	0	0.03893	1.40972	2.16774	14/32	TRUE	TRUE	TRUE	TRUE	TRUE	TRUE
1_4768	QAQQERDELADEIANSSGK	P35579-2	Homo sapiens	127.61	0	0.0568	1.24565	2.5003	13/36		QAQQERDELADEIANSSGK	P35579-2	Homo sapiens		127.61	0	0.01411	1.85047	2.5003	13/36		QAQQERDELADEIANSSGK	P35579-2	Homo sapiens		127.61	0	0.06856	1.16393	2.5003	13/36	TRUE	TRUE	TRUE	TRUE	TRUE	TRUE
1_4775	NSTPSEPGSGRGPPQEEEEEEDEEEEATKEDAEAPGIR	A8K8G0	Homo sapiens	139.423	0	0.09977	1.001	2.73217	19/148		NSTPSEPGSGRGPPQEEEEEEDEEEEATKEDAEAPGIR	A8K8G0	Homo sapiens		139.423	0	0.02385	1.62251	2.73217	19/148		NSTPSEPGSGRGPPQEEEEEEDEEEEATKEDAEAPGIR	A8K8G0	Homo sapiens		139.423	0.001	0.101	0.995679	2.73217	19/148	TRUE	TRUE	TRUE	TRUE	TRUE	TRUE
1_4779	LRGEDDYNMDENEAESETDKQAALAGNDR	Q8NBJ4-2	Homo sapiens	808.659	0	0.0002412	3.61762	4.0446	34/112		LRGEDDYNMDENEAESETDKQAALAGNDR	Q8NBJ4-2	Homo sapiens		808.659	0	6.312e-06	5.19983	4.0446	34/112		LRGEDDYNMDENEAESETDKQAALAGNDR	Q8NBJ4-2	Homo sapiens		808.659	0	0.0001224	3.91222	4.0446	34/112	TRUE	TRUE	TRUE	TRUE	TRUE	TRUE
1_4783	SPGPHcAQTEVIATLK	P09341	Homo sapiens	474.353	0	0.01364	1.86519	2.55965	17/30		SPGPHcAQTEVIATLK	P09341	Homo sapiens		474.353	0	0.001225	2.91186	2.55965	17/30		SPGPHcAQTEVIATLK	P09341	Homo sapiens		474.353	0	0.03021	1.51985	2.55965	17/30	TRUE	TRUE	TRUE	TRUE	TRUE	TRUE
1_4789	MLVQcMQDQEHPSIR	O00410-2	Homo sapiens	657.902	0	0.008145	2.08911	2.62413	14/28		MLVQcMQDQEHPSIR	O00410-2	Homo sapiens		657.902	0	0.0004631	3.33433	2.62413	14/28		MLVQcMQDQEHPSIR	O00410-2	Homo sapiens		657.902	0	0.01126	1.94846	2.62413	14/28	TRUE	TRUE	TRUE	TRUE	TRUE	TRUE
1_4798	KYEDIcPSTHNMDVPNIKR	P63241	Homo sapiens	683.575	0	0.05193	1.28458	2.458	23/72		KYEDIcPSTHNMDVPNIKR	P63241	Homo sapiens		683.575	0.001	0.04174	1.37945	2.458	23/72		KYEDIcPSTHNMDVPNIKR	P63241	Homo sapiens		683.575	0	0.0352	1.45346	2.458	23/72	TRUE	TRUE	TRUE	TRUE	TRUE	TRUE
1_4801	KEDSDEEEDDDSEEDEEDDEDEDEDEDEIEPAAMK	P19338	Homo sapiens	817.888	0	0.0007823	3.10663	3.57021	32/136		KEDSDEEEDDDSEEDEEDDEDEDEDEDEIEPAAMK	P19338	Homo sapiens		817.888	0	6.569e-06	5.1825	3.57021	32/136		KEDSDEEEDDDSEEDEEDDEDEDEDEDEIEPAAMK	P19338	Homo sapiens		817.888	0	0.0001716	3.76548	3.57021	32/136	TRUE	TRUE	TRUE	TRUE	TRUE	TRUE
1_4812	HIDcAHVYQNENEVGVAIQEK	E9PCX2	Homo sapiens	820.179	0	7.722e-05	4.11227	2.11802	20/40		HIDcAHVYQNENEVGVAIQEK	E9PCX2	Homo sapiens		820.179	0	2.264e-06	5.64512	2.11802	20/40		HIDcAHVYQNENEVGVAIQEK	E9PCX2	Homo sapiens		820.179	0	7.597e-05	4.11936	2.11802	20/40	TRUE	TRUE	TRUE	TRUE	TRUE	TRUE
1_4815	KYEDIcPSTHNMDVPNIKR	P63241	Homo sapiens	728.897	0	0.006368	2.196	2.45853	17/36		KYEDIcPSTHNMDVPNIKR	P63241	Homo sapiens		728.897	0	4.473e-05	4.3494	2.45853	17/36		KYEDIcPSTHNMDVPNIKR	P63241	Homo sapiens		728.897	0	0.002674	2.57284	2.45853	17/36	TRUE	TRUE	TRUE	TRUE	TRUE	TRUE
1_4818	VFDKEGNGTVMGAELR	P05976-2	Homo sapiens	771.587	0	0.004827	2.31632	2.74418	17/30		VFDKEGNGTVMGAELR	P05976-2	Homo sapiens		771.587	0	4.74e-05	4.32422	2.74418	17/30		VFDKEGNGTVMGAELR	P05976-2	Homo sapiens		771.587	0	0.003808	2.4193	2.74418	17/30	TRUE	TRUE	TRUE	TRUE	TRUE	TRUE
1_4819	EIcPAGPGYHYSASDLR	E7EUU1	Homo sapiens	366.667	0	0.006235	2.20516	3.1596	14/32		EIcPAGPGYHYSASDLR	E7EUU1	Homo sapiens		366.667	0	0.0001682	3.77417	3.1596	14/32		EIcPAGPGYHYSASDLR	E7EUU1	Homo sapiens		366.667	0	0.004568	2.34027	3.1596	14/32	TRUE	TRUE	TRUE	TRUE	TRUE	TRUE
1_4824	HTGccGDNDPIDVcEIGSK	Q15181	Homo sapiens	732.793	0	0.03063	1.51385	2.03954	19/36		HTGccGDNDPIDVcEIGSK	Q15181	Homo sapiens		732.793	0	0.00417	2.37986	2.03954	19/36		HTGccGDNDPIDVcEIGSK	Q15181	Homo sapiens		732.793	0	0.03717	1.42981	2.03954	19/36	TRUE	TRUE	TRUE	TRUE	TRUE	TRUE
1_4829	NQLTSNPENTVFDAKR	P11021	Homo sapiens	478.108	0	0.01459	1.83594	2.06876	15/30		NQLTSNPENTVFDAKR	P11021	Homo sapiens		478.108	0	0.0007863	3.10441	2.06876	15/30		NQLTSNPENTVFDAKR	P11021	Homo sapiens		478.108	0	0.0103	1.98716	2.06876	15/30	TRUE	TRUE	TRUE	TRUE	TRUE	TRUE
1_4830	ILENEKDLEEAEEYKEAR	E5RIW3	Homo sapiens	593.035	0	0.009224	2.03508	3.04109	17/34		ILENEKDLEEAEEYKEAR	E5RIW3	Homo sapiens		593.035	0	0.0001479	3.83003	3.04109	17/34		ILENEKDLEEAEEYKEAR	E5RIW3	Homo sapiens		593.035	0	0.004631	2.33433	3.04109	17/34	TRUE	TRUE	TRUE	TRUE	TRUE	TRUE
1_4833	TQPNLDNcPFHDQPHLK	P01034	Homo sapiens	277.002	0	0.05736	1.24139	2.4489	15/32		TQPNLDNcPFHDQPHLK	P01034	Homo sapiens		277.002	0	0.01636	1.78622	2.4489	15/32		TQPNLDNcPFHDQPHLK	P01034	Homo sapiens		277.002	0	0.0812	1.09044	2.4489	15/32	TRUE	TRUE	TRUE	TRUE	TRUE	TRUE
1_4849	SPGPHcAQTEVIATLK	P09341	Homo sapiens	499.397	0	0.001392	2.85636	4.28662	18/30		SPGPHcAQTEVIATLK	P09341	Homo sapiens		499.397	0	2.718e-05	4.56575	4.28662	18/30		SPGPHcAQTEVIATLK	P09341	Homo sapiens		499.397	0	0.002305	2.63733	4.28662	18/30	TRUE	TRUE	TRUE	TRUE	TRUE	TRUE
1_4851	KVDKNDEAEYIcIAENK	P13591-6	Homo sapiens	220.262	0	0.01905	1.72011	2.57225	13/32		KVDKNDEAEYIcIAENK	P13591-6	Homo sapiens		220.262	0	0.002117	2.67428	2.57225	13/32		KVDKNDEAEYIcIAENK	P13591-6	Homo sapiens		220.262	0	0.02089	1.68006	2.57225	13/32	TRUE	TRUE	TRUE	TRUE	TRUE	TRUE
1_4867	IRYESLTDPSKLDSGK	P07900;P08238;Q58FF8	Homo sapiens	380.581	0	0.03371	1.47224	2.16083	16/30		IRYESLTDPSKLDSGK	P07900;P08238;Q58FF8	Homo sapiens		380.581	0	0.008228	2.08471	2.16083	16/30		IRYESLTDPSKLDSGK	P07900;P08238;Q58FF8	Homo sapiens		380.581	0	0.0515	1.28819	2.16083	16/30	TRUE	TRUE	TRUE	TRUE	TRUE	TRUE
1_4868	KVEEAEPEEFVVEK	S4R2Y4	Homo sapiens	1223.89	0	0.0008622	3.06439	3.49281	19/26		KVEEAEPEEFVVEK	S4R2Y4	Homo sapiens		1223.89	0	6.838e-07	6.16507	3.49281	19/26		KVEEAEPEEFVVEK	S4R2Y4	Homo sapiens		1223.89	0	0.0007173	3.1443	3.49281	19/26	TRUE	TRUE	TRUE	TRUE	TRUE	TRUE
1_4871	KQPPVSPGTALVGSQKEPSEVPTPK	P17096	Homo sapiens	162.677	0	0.1034	0.985479	3.37681	16/48		KQPPVSPGTALVGSQKEPSEVPTPK	P17096	Homo sapiens		162.677	0	0.03259	1.48692	3.37681	16/48		KQPPVSPGTALVGSQKEPSEVPTPK	P17096	Homo sapiens		162.677	0.003	0.1821	0.73969	3.37681	16/48	TRUE	TRUE	TRUE	TRUE	TRUE	TRUE
1_4872	KQPPVSPGTALVGSQKEPSEVPTPK	P17096	Homo sapiens	157.042	0	0.02074	1.68319	3.39231	23/96		KQPPVSPGTALVGSQKEPSEVPTPK	P17096	Homo sapiens		157.042	0	0.005056	2.29619	3.39231	23/96		KQPPVSPGTALVGSQKEPSEVPTPK	P17096	Homo sapiens		157.042	0	0.02947	1.53062	3.39231	23/96	TRUE	TRUE	TRUE	TRUE	TRUE	TRUE
1_4875	EKLIAPVAEEEATVPNNK	P07195	Homo sapiens	137.742	0.004	0.1974	0.704653	2.60598	9/34		EKLIAPVAEEEATVPNNK	P07195	Homo sapiens		137.742	0.003	0.0995	1.00218	2.60598	9/34		EKLIAPVAEEEATVPNNK	F5H793	Homo sapiens		137.742	0.003	0.1904	0.720333	2.60598	9/34	TRUE	TRUE	TRUE	TRUE	TRUE	TRUE
1_4880	GIETPQcDQSTGQcVcVEGVEGPR	P07942	Homo sapiens	511.435	0	0.01431	1.84436	2.72251	19/46		GIETPQcDQSTGQcVcVEGVEGPR	P07942	Homo sapiens		511.435	0	0.0007662	3.11566	2.72251	19/46		GIETPQcDQSTGQcVcVEGVEGPR	P07942	Homo sapiens		511.435	0	0.01243	1.90553	2.72251	19/46	TRUE	TRUE	TRUE	TRUE	TRUE	TRUE
1_4888	ERQEAEEAKEALLQASR	P26038	Homo sapiens	353.353	0	0.0115	1.9393	2.54131	17/32		ERQEAEEAKEALLQASR	P26038	Homo sapiens		353.353	0	0.001215	2.91542	2.54131	17/32		ERQEAEEAKEALLQASR	P26038	Homo sapiens		353.353	0	0.01619	1.79075	2.54131	17/32	TRUE	TRUE	TRUE	TRUE	TRUE	TRUE
1_4889	YKPAVNQIEcHPYLTQEK	E9PCX2	Homo sapiens	217.224	0	0.006453	2.19024	3.91001	13/34		YKPAVNQIEcHPYLTQEK	E9PCX2	Homo sapiens		217.224	0	0.0001902	3.72079	3.91001	13/34		YKPAVNQIEcHPYLTQEK	E9PCX2	Homo sapiens		217.224	0	0.005113	2.29132	3.91001	13/34	TRUE	TRUE	TRUE	TRUE	TRUE	TRUE
1_4892	RLEAGDHPVELLAR	P09486	Homo sapiens	504.613	0	0.05329	1.27335	2.82139	16/26		RLEAGDHPVELLAR	P09486	Homo sapiens		504.613	0	0.01106	1.95624	2.82139	16/26		RLEAGDHPVELLAR	P09486	Homo sapiens		504.613	0	0.08153	1.08868	2.82139	16/26	TRUE	TRUE	TRUE	TRUE	TRUE	TRUE
1_4901	VAWVSHDSTVcLADADKK	O15143	Homo sapiens	635.079	0	0.00298	2.52578	3.06455	18/34		VAWVSHDSTVcLADADKK	O15143	Homo sapiens		635.079	0	7.247e-05	4.13984	3.06455	18/34		VAWVSHDSTVcLADADKK	O15143	Homo sapiens		635.079	0	0.008044	2.09453	3.06455	18/34	TRUE	TRUE	TRUE	TRUE	TRUE	TRUE
1_4902	TQPNLDNcPFHDQPHLK	P01034	Homo sapiens	192.565	0	0.03971	1.4011	2.26948	11/32		TQPNLDNcPFHDQPHLK	P01034	Homo sapiens		192.565	0	0.005068	2.29516	2.26948	11/32		TQPNLDNcPFHDQPHLK	P01034	Homo sapiens		192.565	0	0.03902	1.40871	2.26948	11/32	TRUE	TRUE	TRUE	TRUE	TRUE	TRUE
1_4928	LYGSAGPPPTGEEDTAEKDEL	P11021	Homo sapiens	224.676	0	0.01464	1.83446	2.93216	12/40		LYGSAGPPPTGEEDTAEKDEL	P11021	Homo sapiens		224.676	0	0.000841	3.0752	2.93216	12/40		LYGSAGPPPTGEEDTAEKDEL	P11021	Homo sapiens		224.676	0	0.01404	1.85263	2.93216	12/40	TRUE	TRUE	TRUE	TRUE	TRUE	TRUE
1_4935	cALEDETYADGAETEVDcNR	Q12841	Homo sapiens	1290.41	0	0.0001212	3.9165	2.8619	21/38		cALEDETYADGAETEVDcNR	Q12841	Homo sapiens		1290.41	0	6.438e-06	5.19125	2.8619	21/38		cALEDETYADGAETEVDcNR	Q58D84	Bos taurus		1290.41	0	0.0006407	3.19335	2.8619	21/38	TRUE	TRUE	TRUE	TRUE	FALSE	FALSE
1_4936	KGEELEEEWTPTEK	Q8IUX7	Homo sapiens	744.774	0	0.01122	1.95001	2.11556	15/26		KGEELEEEWTPTEK	Q8IUX7	Homo sapiens		744.774	0	0.002153	2.66696	2.11556	15/26		KGEELEEEWTPTEK	Q8IUX7	Homo sapiens		744.774	0	0.01571	1.80382	2.11556	15/26	TRUE	TRUE	TRUE	TRUE	TRUE	TRUE
1_4938	ELDRNYLNYGEEGAPGK	P05060	Homo sapiens	854.527	0	0.0004248	3.37182	3.27363	19/32		ELDRNYLNYGEEGAPGK	P05060	Homo sapiens		854.527	0	3.07e-06	5.51286	3.27363	19/32		ELDRNYLNYGEEGAPGK	P05060	Homo sapiens		854.527	0	0.0003661	3.4364	3.27363	19/32	TRUE	TRUE	TRUE	TRUE	TRUE	TRUE
1_4945	GIETPQcDQSTGQcVcVEGVEGPR	P07942	Homo sapiens	352.725	0	0.02852	1.54485	2.10833	16/46		GIETPQcDQSTGQcVcVEGVEGPR	P07942	Homo sapiens		352.725	0	0.005825	2.2347	2.10833	16/46		GIETPQcDQSTGQcVcVEGVEGPR	P07942	Homo sapiens		352.725	0	0.03166	1.49949	2.10833	16/46	TRUE	TRUE	TRUE	TRUE	TRUE	TRUE
1_4955	GDRSEDFGVNEDLADSDAR	P04083	Homo sapiens	517.374	0	0.00271	2.56703	2.21828	16/36		GDRSEDFGVNEDLADSDAR	P04083	Homo sapiens		517.374	0	0.000373	3.42829	2.21828	16/36		GDRSEDFGVNEDLADSDAR	P04083	Homo sapiens		517.374	0	0.003446	2.46268	2.21828	16/36	TRUE	TRUE	TRUE	TRUE	TRUE	TRUE
1_4976	LVQDVANNTNEEAGDGTTTATVLAR	P10809	Homo sapiens	838.634	0	0.0001186	3.92592	2.85166	23/48		LVQDVANNTNEEAGDGTTTATVLAR	P10809	Homo sapiens		838.634	0	4.063e-06	5.39115	2.85166	23/48		LVQDVANNTNEEAGDGTTTATVLAR	P10809	Homo sapiens		838.634	0	0.0004065	3.39094	2.85166	23/48	TRUE	TRUE	TRUE	TRUE	TRUE	TRUE
1_4983	LGEMWNNTAADDKQPYEK	P09429	Homo sapiens	927.905	0	0.001562	2.80632	2.09188	17/34		LGEMWNNTAADDKQPYEK	P09429	Homo sapiens		927.905	0	3.027e-05	4.51899	2.09188	17/34		LGEMWNNTAADDKQPYEK	P09429	Homo sapiens		927.905	0	0.004787	2.31994	2.09188	17/34	TRUE	TRUE	TRUE	TRUE	TRUE	TRUE
1_4989	VYcNMETGETcISANPSSVPR	P05997	Homo sapiens	630.962	0	0.004927	2.30742	2.27404	17/40		VYcNMETGETcISANPSSVPR	P05997	Homo sapiens		630.962	0	7.401e-05	4.13071	2.27404	17/40		VYcNMETGETcISANPSSVPR	P05997	Homo sapiens		630.962	0	0.00315	2.50169	2.27404	17/40	TRUE	TRUE	TRUE	TRUE	TRUE	TRUE
1_4990	LYGSAGPPPTGEEDTAEKDEL	P11021	Homo sapiens	358.825	0	0.003806	2.41953	3.33927	15/40		LYGSAGPPPTGEEDTAEKDEL	P11021	Homo sapiens		358.825	0	0.0001497	3.82478	3.33927	15/40		LYGSAGPPPTGEEDTAEKDEL	P11021	Homo sapiens		358.825	0	0.008126	2.09012	3.33927	15/40	TRUE	TRUE	TRUE	TRUE	TRUE	TRUE
1_4993	HLEEPGETQNAFLNER	P05060	Homo sapiens	79.3079	0.008	0.3027	0.518988	2.22059	8/30		HLEEPGETQNAFLNER	P05060	Homo sapiens		79.3079	0.006	0.1731	0.761703	2.22059	8/30		HLEEPGETQNAFLNER	P05060	Homo sapiens		79.3079	0.004	0.2388	0.621966	2.22059	8/30	TRUE	TRUE	TRUE	TRUE	TRUE	TRUE
1_4996	cALEDETYADGAETEVDcNR	Q12841	Homo sapiens	1234.29	0	0.0002072	3.68361	2.31559	21/38		cALEDETYADGAETEVDcNR	Q12841	Homo sapiens		1234.29	0	1.187e-06	5.92555	2.31559	21/38		cALEDETYADGAETEVDcNR	Q58D84	Bos taurus		1234.29	0	0.0001653	3.78173	2.31559	21/38	TRUE	TRUE	TRUE	TRUE	FALSE	FALSE
1_5004	ELDRNYLNYGEEGAPGK	P05060	Homo sapiens	293.345	0	0.01478	1.83033	2.98386	15/32		ELDRNYLNYGEEGAPGK	P05060	Homo sapiens		293.345	0	0.0007735	3.11154	2.98386	15/32		ELDRNYLNYGEEGAPGK	P05060	Homo sapiens		293.345	0	0.01325	1.87778	2.98386	15/32	TRUE	TRUE	TRUE	TRUE	TRUE	TRUE
1_5008	IESPGYLTSPGYPHSYHPSEK	Q5T7F1	Homo sapiens	431.243	0	0.02515	1.59946	2.14525	15/40		IESPGYLTSPGYPHSYHPSEK	Q5T7F1	Homo sapiens		431.243	0	0.001405	2.85232	2.14525	15/40		IESPGYLTSPGYPHSYHPSEK	Q5T7F1	Homo sapiens		431.243	0	0.02246	1.64859	2.14525	15/40	TRUE	TRUE	TRUE	TRUE	TRUE	TRUE
1_5020	GDRSEDFGVNEDLADSDAR	P04083	Homo sapiens	561.375	0.001	0.1244	0.90518	2.12085	16/36		GDRSEDFGVNEDLADSDAR	P04083	Homo sapiens		561.375	0.001	0.03373	1.47198	2.12085	16/36		GDRSEDFGVNEDLADSDAR	P04083	Homo sapiens		561.375	0.003	0.1888	0.723998	2.12085	16/36	TRUE	TRUE	TRUE	TRUE	TRUE	TRUE
1_5027	KALHEGVGSGSGSPDGAVVQGLVEK	Q13753	Homo sapiens	138.511	0	0.03196	1.49539	2.8886	12/48		KALHEGVGSGSGSPDGAVVQGLVEK	Q13753	Homo sapiens		138.511	0	0.004535	2.34342	2.8886	12/48		KALHEGVGSGSGSPDGAVVQGLVEK	Q13753	Homo sapiens		138.511	0	0.05246	1.28017	2.8886	12/48	TRUE	TRUE	TRUE	TRUE	TRUE	TRUE
1_5029	LVDKSTELNEEPLMR	P12111-2	Homo sapiens	1015.48	0	0.003723	2.42911	3.03148	16/28		LVDKSTELNEEPLMR	P12111-2	Homo sapiens		1015.48	0	0.0005098	3.2926	3.03148	16/28		LVDKSTELNEEPLMR	P12111-2	Homo sapiens		1015.48	0	0.004771	2.32139	3.03148	16/28	TRUE	TRUE	TRUE	TRUE	TRUE	TRUE
1_5040	YKFENWGAcDGGTGTK	E9PPJ5	Homo sapiens	1166.41	0	0.001178	2.92885	3.19535	18/30		YKFENWGAcDGGTGTK	E9PPJ5	Homo sapiens		1166.41	0	1.493e-06	5.82594	3.19535	18/30		YKFENWGAcDGGTGTK	E9PPJ5	Homo sapiens		1166.41	0	0.000728	3.13787	3.19535	18/30	TRUE	TRUE	TRUE	TRUE	TRUE	TRUE
1_5048	SSSGTLVHGHSVNGEYLNVHMK	Q16363-2	Homo sapiens	118.735	0.003	0.1818	0.740406	2.32646	14/42		SSSGTLVHGHSVNGEYLNVHMK	Q16363-2	Homo sapiens		118.735	0.003	0.1145	0.941195	2.32646	14/42		SSSGTLVHGHSVNGEYLNVHMK	Q16363-2	Homo sapiens		118.735	0.009	0.3166	0.499489	2.32646	14/42	TRUE	TRUE	TRUE	TRUE	TRUE	TRUE
1_5049	LGEMWNNTAADDKQPYEK	P09429	Homo sapiens	282.629	0	0.03659	1.43664	2.35504	12/34		LGEMWNNTAADDKQPYEK	P09429	Homo sapiens		282.629	0	0.003263	2.48638	2.35504	12/34		LGEMWNNTAADDKQPYEK	P09429	Homo sapiens		282.629	0	0.0386	1.41341	2.35504	12/34	TRUE	TRUE	TRUE	TRUE	TRUE	TRUE
1_5053	AKIDDPTDSKPEDWDKPEHIPDPDAK	P27797	Homo sapiens	811.403	0	0.009704	2.01305	2.79158	31/100		AKIDDPTDSKPEDWDKPEHIPDPDAK	P27797	Homo sapiens		811.403	0	0.002637	2.57889	2.79158	31/100		AKIDDPTDSKPEDWDKPEHIPDPDAK	P27797;A5D7J6	Homo sapiens, Bos taurus		811.403	0	0.01688	1.77263	2.79158	31/100	TRUE	TRUE	TRUE	TRUE	FALSE	FALSE
1_5063	FTFEEAAKEcENQDAR	P13611-2	Homo sapiens	839.242	0	0.0007216	3.1417	2.18701	16/30		FTFEEAAKEcENQDAR	P13611-2	Homo sapiens		839.242	0	1.508e-05	4.8216	2.18701	16/30		FTFEEAAKEcENQDAR	P13611-2	Homo sapiens		839.242	0	0.002364	2.62635	2.18701	16/30	TRUE	TRUE	TRUE	TRUE	TRUE	TRUE
1_5067	ELDRNYLNYGEEGAPGK	P05060	Homo sapiens	634.896	0	0.005681	2.24558	3.15692	18/32		ELDRNYLNYGEEGAPGK	P05060	Homo sapiens		634.896	0	0.0001979	3.70355	3.15692	18/32		ELDRNYLNYGEEGAPGK	P05060	Homo sapiens		634.896	0	0.005375	2.26962	3.15692	18/32	TRUE	TRUE	TRUE	TRUE	TRUE	TRUE
1_5076	YKDDDDDQLFYTR	O60568	Homo sapiens	1578.28	0	0.0003442	3.46319	2.03616	19/24		YKDDDDDQLFYTR	O60568	Homo sapiens		1578.28	0	1.241e-06	5.90623	2.03616	19/24		YKDDDDDQLFYTR	O60568	Homo sapiens		1578.28	0	0.0004839	3.31524	2.03616	19/24	TRUE	TRUE	TRUE	TRUE	TRUE	TRUE
1_5077	EGQEcGVYTPNcAPGLQcHPPKDDEAPLR	F8VYK9	Homo sapiens	478.789	0	0.005473	2.26177	2.44988	24/112		EGQEcGVYTPNcAPGLQcHPPKDDEAPLR	F8VYK9	Homo sapiens		478.789	0	0.000148	3.82974	2.44988	24/112		EGQEcGVYTPNcAPGLQcHPPKDDEAPLR	F8VYK9	Homo sapiens		478.789	0	0.007818	2.1069	2.44988	24/112	TRUE	TRUE	TRUE	TRUE	TRUE	TRUE
1_5082	LASVPAGGAVAVSAAPGSAAPAAGSAPAAAEEK	P05387	Homo sapiens	274.238	0	0.002431	2.61422	2.37486	17/64		LASVPAGGAVAVSAAPGSAAPAAGSAPAAAEEK	P05387	Homo sapiens		274.238	0	0.0002011	3.69659	2.37486	17/64		LASVPAGGAVAVSAAPGSAAPAAGSAPAAAEEK	H0YDD8	Homo sapiens		274.238	0	0.006259	2.2035	2.37486	17/64	TRUE	TRUE	TRUE	TRUE	TRUE	TRUE
1_5087	cGAcPPGYSGNGIQcTDVDEcKEVPDAcFNHNGEHR	P07996	Homo sapiens	418.878	0	0.005486	2.26074	3.18499	28/140		cGAcPPGYSGNGIQcTDVDEcKEVPDAcFNHNGEHR	P07996	Homo sapiens		418.878	0	0.0003692	3.43274	3.18499	28/140		cGAcPPGYSGNGIQcTDVDEcKEVPDAcFNHNGEHR	P07996	Homo sapiens		418.878	0	0.008135	2.08964	3.18499	28/140	TRUE	TRUE	TRUE	TRUE	TRUE	TRUE
1_5090	SSPLDNKLNVEDVDSTK	Q8WXD2	Homo sapiens	957.607	0	0.001561	2.8066	2.1959	20/32		SSPLDNKLNVEDVDSTK	Q8WXD2	Homo sapiens		957.607	0	2.687e-05	4.57073	2.1959	20/32		SSPLDNKLNVEDVDSTK	Q8WXD2	Homo sapiens		957.607	0	0.003602	2.44346	2.1959	20/32	TRUE	TRUE	TRUE	TRUE	TRUE	TRUE
1_5092	FTAVAQTDLKEPLK	P07093-2	Homo sapiens	1089.31	0	0.003274	2.48492	2.24168	17/26		FTAVAQTDLKEPLK	P07093-2	Homo sapiens		1089.31	0	0.0004935	3.30671	2.24168	17/26		FTAVAQTDLKEPLK	P07093-2	Homo sapiens		1089.31	0	0.002397	2.62033	2.24168	17/26	TRUE	TRUE	TRUE	TRUE	TRUE	TRUE
1_5117	AKIDDPTDSKPEDWDKPEHIPDPDAK	P27797	Homo sapiens	549.12	0	0.008012	2.09626	2.94078	26/100		AKIDDPTDSKPEDWDKPEHIPDPDAK	P27797	Homo sapiens		549.12	0	0.0002917	3.53506	2.94078	26/100		AKIDDPTDSKPEDWDKPEHIPDPDAK	P27797;A5D7J6	Homo sapiens, Bos taurus		549.12	0	0.01407	1.85171	2.94078	26/100	TRUE	TRUE	TRUE	TRUE	FALSE	FALSE
1_5119	YTVQDESHSEWVScVR	J3KPE3	Homo sapiens	781.632	0	0.0004675	3.33022	2.9662	17/30		YTVQDESHSEWVScVR	J3KPE3	Homo sapiens		781.632	0	5.257e-06	5.27926	2.9662	17/30		YTVQDESHSEWVScVR	J3KPE3	Homo sapiens		781.632	0	0.0009284	3.03226	2.9662	17/30	TRUE	TRUE	TRUE	TRUE	TRUE	TRUE
1_5145	LNMHMNVQNGKWDSDPSGTK	E9PEV0	Homo sapiens	367.404	0	0.04492	1.34756	2.63744	15/38		LNMHMNVQNGKWDSDPSGTK	E9PEV0	Homo sapiens		367.404	0	0.004398	2.35674	2.63744	15/38		LNMHMNVQNGKWDSDPSGTK	E9PEV0	Homo sapiens		367.404	0	0.04396	1.35694	2.63744	15/38	TRUE	TRUE	TRUE	TRUE	TRUE	TRUE
1_5150	SSPLDNKLNVEDVDSTK	Q8WXD2	Homo sapiens	474.493	0	0.003235	2.49013	2.5864	15/32		SSPLDNKLNVEDVDSTK	Q8WXD2	Homo sapiens		474.493	0	0.0005455	3.26321	2.5864	15/32		SSPLDNKLNVEDVDSTK	Q8WXD2	Homo sapiens		474.493	0	0.004986	2.30225	2.5864	15/32	TRUE	TRUE	TRUE	TRUE	TRUE	TRUE
1_5151	cGAcPPGYSGNGIQcTDVDEcKEVPDAcFNHNGEHR	P07996	Homo sapiens	250.652	0	0.003347	2.47534	4.24482	22/140		cGAcPPGYSGNGIQcTDVDEcKEVPDAcFNHNGEHR	P07996	Homo sapiens		250.652	0	0.0001382	3.85949	4.24482	22/140		cGAcPPGYSGNGIQcTDVDEcKEVPDAcFNHNGEHR	P07996	Homo sapiens		250.652	0	0.003566	2.44782	4.24482	22/140	TRUE	TRUE	TRUE	TRUE	TRUE	TRUE
1_5153	ASFNHFDKDHGGALGPEEFK	O43707	Homo sapiens	299.022	0	0.03418	1.46623	2.34339	13/38		ASFNHFDKDHGGALGPEEFK	O43707	Homo sapiens		299.022	0	0.00376	2.42481	2.34339	13/38		ASFNHFDKDHGGALGPEEFK	O43707	Homo sapiens		299.022	0	0.03933	1.40528	2.34339	13/38	TRUE	TRUE	TRUE	TRUE	TRUE	TRUE
1_5168	VTTVASHTSDSDVPSGVTEVVVK	P10909-3	Homo sapiens	548.842	0	0.0004178	3.37903	2.69708	18/44		VTTVASHTSDSDVPSGVTEVVVK	P10909-3	Homo sapiens		548.842	0	1.009e-06	5.99611	2.69708	18/44		VTTVASHTSDSDVPSGVTEVVVK	P10909-3	Homo sapiens		548.842	0	0.0003159	3.50045	2.69708	18/44	TRUE	TRUE	TRUE	TRUE	TRUE	TRUE
1_5192	KYEDIcPSTHNMDVPNIK	P63241	Homo sapiens	806.855	0	0.001153	2.93817	2.99819	18/34		KYEDIcPSTHNMDVPNIK	P63241	Homo sapiens		806.855	0	1.798e-05	4.74521	2.99819	18/34		KYEDIcPSTHNMDVPNIK	P63241	Homo sapiens		806.855	0	0.002713	2.56655	2.99819	18/34	TRUE	TRUE	TRUE	TRUE	TRUE	TRUE
1_5193	YPGPQAEGDSEGLSQGLVDREK	P10645	Homo sapiens	215.555	0	0.06725	1.17231	2.3917	16/42		YPGPQAEGDSEGLSQGLVDREK	P10645	Homo sapiens		215.555	0	0.00614	2.21183	2.3917	16/42		YPGPQAEGDSEGLSQGLVDREK	P10645	Homo sapiens		215.555	0	0.06375	1.19552	2.3917	16/42	TRUE	TRUE	TRUE	TRUE	TRUE	TRUE
1_5199	cDDcASGYFGNPSEVGGScQPcQcHNNIDTTDPEAcDKETGR	P07942	Homo sapiens	98.324	0	0.09007	1.04542	2.61412	18/164		cDDcASGYFGNPSEVGGScQPcQcHNNIDTTDPEAcDKETGR	P07942	Homo sapiens		98.324	0.001	0.05589	1.25267	2.61412	18/164		cDDcASGYFGNPSEVGGScQPcQcHNNIDTTDPEAcDKETGR	P07942	Homo sapiens		98.324	0.003	0.212	0.673664	2.61412	18/164	TRUE	TRUE	TRUE	TRUE	TRUE	TRUE
1_5200	DcRDWSDEPIKEcGTNEcLDNNGGcSHVcNDLK	P01130-2	Homo sapiens	246.985	0.001	0.1416	0.848937	2.27645	21/128		DcRDWSDEPIKEcGTNEcLDNNGGcSHVcNDLK	P01130-2	Homo sapiens		246.985	0.001	0.05155	1.28777	2.27645	21/128		DcRDWSDEPIKEcGTNEcLDNNGGcSHVcNDLK	P01130-2	Homo sapiens		246.985	0.002	0.1517	0.819014	2.27645	21/128	TRUE	TRUE	TRUE	TRUE	TRUE	TRUE
1_5208	LNMHMNVQNGKWDSDPSGTK	E9PEV0	Homo sapiens	453.396	0	0.007106	2.14837	2.59667	17/38		LNMHMNVQNGKWDSDPSGTK	E9PEV0	Homo sapiens		453.396	0	0.001001	2.99957	2.59667	17/38		LNMHMNVQNGKWDSDPSGTK	E9PEV0	Homo sapiens		453.396	0	0.00778	2.10902	2.59667	17/38	TRUE	TRUE	TRUE	TRUE	TRUE	TRUE
1_5210	cGNTIPDDDNQVVSLSPGSR	P07942	Homo sapiens	443.469	0	0.0003648	3.43795	2.3952	18/38		cGNTIPDDDNQVVSLSPGSR	P07942	Homo sapiens		443.469	0	3.396e-06	5.46903	2.3952	18/38		cGNTIPDDDNQVVSLSPGSR	P07942	Homo sapiens		443.469	0	0.00117	2.93181	2.3952	18/38	TRUE	TRUE	TRUE	TRUE	TRUE	TRUE
1_5213	ASFNHFDKDHGGALGPEEFK	O43707	Homo sapiens	1107.79	0	3.055e-05	4.51499	2.81188	21/38		ASFNHFDKDHGGALGPEEFK	O43707	Homo sapiens		1107.79	0	9.798e-08	7.00886	2.81188	21/38		ASFNHFDKDHGGALGPEEFK	O43707	Homo sapiens		1107.79	0	0.0001902	3.72079	2.81188	21/38	TRUE	TRUE	TRUE	TRUE	TRUE	TRUE
1_5214	DTDMDGVGDQcDNcPLEHNPDQLDSDSDR	P07996	Homo sapiens	447.862	0	4.149e-05	4.38206	3.09133	29/112		DTDMDGVGDQcDNcPLEHNPDQLDSDSDR	P07996	Homo sapiens		447.862	0	1.565e-07	6.80549	3.09133	29/112		DTDMDGVGDQcDNcPLEHNPDQLDSDSDR	P07996	Homo sapiens		447.862	0	0.0001139	3.94348	3.09133	29/112	TRUE	TRUE	TRUE	TRUE	TRUE	TRUE
1_5231							0				EVVDPTKcNLLAEK	P12763	Bos taurus	*	310.048	0	0.01985	1.70224	2.61463	15/26		EVVDPTKcNLLAEK	P12763	Bos taurus	*	310.048	0	0.08586	1.06621	2.61463	15/26	FALSE	FALSE	TRUE	FALSE	FALSE	TRUE
1_5243	SIQEIQELDKDDESLRK	P52565-2	Homo sapiens	865.268	0	0.0001774	3.75105	3.21382	18/32		SIQEIQELDKDDESLRK	P52565-2	Homo sapiens		865.268	0	1.594e-06	5.79751	3.21382	18/32		SIQEIQELDKDDESLRK	P52565-2	Homo sapiens		865.268	0	0.0007375	3.13224	3.21382	18/32	TRUE	TRUE	TRUE	TRUE	TRUE	TRUE
1_5245	HVSPAGAAVGIPLSEDEAK	F5GWY2	Homo sapiens	619.642	0	0.007996	2.09713	2.05087	17/36		HVSPAGAAVGIPLSEDEAK	F5GWY2	Homo sapiens		619.642	0	9.565e-05	4.01932	2.05087	17/36		HVSPAGAAVGIPLSEDEAK	F5GWY2	Homo sapiens		619.642	0	0.002617	2.5822	2.05087	17/36	TRUE	TRUE	TRUE	TRUE	TRUE	TRUE
1_5248	LEAGDHPVELLAR	P09486	Homo sapiens	723.431	0	0.002966	2.52783	2.12533	18/24		LEAGDHPVELLAR	P09486	Homo sapiens		723.431	0	0.0002049	3.68846	2.12533	18/24		LEAGDHPVELLAR	P09486	Homo sapiens		723.431	0	0.003096	2.5092	2.12533	18/24	TRUE	TRUE	TRUE	TRUE	TRUE	TRUE
1_5269	DcDGGYRPSPLGDScEDVDEcEDPQSScLGGEcK	G3V511	Homo sapiens	748.357	0	4.356e-05	4.36091	4.03727	32/132		DcDGGYRPSPLGDScEDVDEcEDPQSScLGGEcK	G3V511	Homo sapiens		748.357	0	8.617e-07	6.06464	4.03727	32/132		DcDGGYRPSPLGDScEDVDEcEDPQSScLGGEcK	G3V511	Homo sapiens		748.357	0	3.952e-05	4.40318	4.03727	32/132	TRUE	TRUE	TRUE	TRUE	TRUE	TRUE
1_5271	TEIDKPSQMQVTDVQDNSISVK	P02751-14;P02751-7	Homo sapiens	782.47	0	0.000507	3.29499	2.55543	20/42		TEIDKPSQMQVTDVQDNSISVK	P02751-14;P02751-7	Homo sapiens		782.47	0	2.557e-07	6.59227	2.55543	20/42		TEIDKPSQMQVTDVQDNSISVK	P02751-14;P02751-7	Homo sapiens		782.47	0	0.0002786	3.55502	2.55543	20/42	TRUE	TRUE	TRUE	TRUE	TRUE	TRUE
1_5279	GEDEDEVSEAQETPDHAIFR	Q8IUX7	Homo sapiens	705.579	0	5.593e-05	4.25236	3.39186	17/38		GEDEDEVSEAQETPDHAIFR	Q8IUX7	Homo sapiens		705.579	0	8.565e-07	6.06727	3.39186	17/38		GEDEDEVSEAQETPDHAIFR	Q8IUX7	Homo sapiens		705.579	0	0.0001939	3.71242	3.39186	17/38	TRUE	TRUE	TRUE	TRUE	TRUE	TRUE
1_5287	GYTQDNNIVNYGIPAHR	Q9NS15-2	Homo sapiens	439.027	0	0.0227	1.64397	2.37328	14/32		GYTQDNNIVNYGIPAHR	Q9NS15-2	Homo sapiens		439.027	0	0.001905	2.72011	2.37328	14/32		GYTQDNNIVNYGIPAHR	Q9NS15-2	Homo sapiens		439.027	0	0.02253	1.64724	2.37328	14/32	TRUE	TRUE	TRUE	TRUE	TRUE	TRUE
1_5295	LNEQASEEILKVEQK	Q01105-2	Homo sapiens	2202.19	0	4.384e-06	5.35813	2.64912	22/28		LNEQASEEILKVEQK	Q01105-2	Homo sapiens		2202.19	0	3.304e-09	8.48096	2.64912	22/28		LNEQASEEILKVEQK	Q01105-2	Homo sapiens		2202.19	0	7.455e-05	4.12755	2.64912	22/28	TRUE	TRUE	TRUE	TRUE	TRUE	TRUE
1_5297							0				EVVDPTKcNLLAEK	P12763	Bos taurus	*	425.479	0	0.0006323	3.19908	2.88952	16/26		EVVDPTKcNLLAEK	P12763	Bos taurus	*	425.479	0	0.006809	2.16692	2.88952	16/26	FALSE	FALSE	TRUE	FALSE	FALSE	TRUE
1_5302	ILDSVGIEADDDRLNK	P05387	Homo sapiens	835.654	0	0.006456	2.19004	2.42814	17/30		ILDSVGIEADDDRLNK	P05387	Homo sapiens		835.654	0	7.349e-05	4.13377	2.42814	17/30		ILDSVGIEADDNRLNK	F1MH76	Bos taurus		1156.66	0	0.003648	2.43795	2.61397	19/30	TRUE	FALSE	FALSE	TRUE	FALSE	FALSE
1_5304	SDGTcVcKPGFGGPNcEHGAFScPAcYNQVK	Q13753	Homo sapiens	415.808	0	0.01949	1.71019	2.31862	27/120		SDGTcVcKPGFGGPNcEHGAFScPAcYNQVK	Q13753	Homo sapiens		415.808	0	0.005882	2.23047	2.31862	27/120		SDGTcVcKPGFGGPNcEHGAFScPAcYNQVK	Q13753	Homo sapiens		415.808	0	0.0324	1.48945	2.31862	27/120	TRUE	TRUE	TRUE	TRUE	TRUE	TRUE
1_5312	VNQIGSVTESIQAcK	P13929-3	Homo sapiens	1377.82	0	7.313e-06	5.1359	2.95952	20/28		VNQIGSVTESIQAcK	P13929-3	Homo sapiens		1377.82	0	1.139e-07	6.94348	2.95952	20/28		VNQIGSVTESIQAcK	P13929-3	Homo sapiens		1377.82	0	2.208e-05	4.656	2.95952	20/28	TRUE	TRUE	TRUE	TRUE	TRUE	TRUE
1_5321							0				LKPDPNTLcDEFKADEKK	P02769	Bos taurus	*	320.742	0	0.0008579	3.06656	2.7175	15/34		LKPDPNTLcDEFKADEKK	P02769	Bos taurus	*	320.742	0	0.01345	1.87128	2.7175	15/34	FALSE	FALSE	TRUE	FALSE	FALSE	TRUE
1_5330	LGQSDPAPLQHQMDIYQK	B4E022	Homo sapiens	484.798	0	0.01144	1.94157	2.22723	16/34		LGQSDPAPLQHQMDIYQK	B4E022	Homo sapiens		484.798	0	0.002902	2.5373	2.22723	16/34		LGQSDPAPLQHQMDIYQK	B4E022	Homo sapiens		484.798	0	0.01427	1.84558	2.22723	16/34	TRUE	TRUE	TRUE	TRUE	TRUE	TRUE
1_5348	GFNcESKPEAEETcFDKYTGNTYR	P02751-14;P02751-7	Homo sapiens	824.914	0	0.004619	2.33545	2.46306	30/92		GFNcESKPEAEETcFDKYTGNTYR	P02751-14;P02751-7	Homo sapiens		824.914	0	0.0001373	3.86233	2.46306	30/92		GFNcESKPEAEETcFDKYTGNTYR	P02751-14;P02751-7	Homo sapiens		824.914	0	0.008655	2.06273	2.46306	30/92	TRUE	TRUE	TRUE	TRUE	TRUE	TRUE
1_5364	DPQALSEHLKNPVIAQK	F5H0T1	Homo sapiens	310.65	0.006	0.2454	0.610125	2.31865	16/32		DPQALSEHLKNPVIAQK	F5H0T1	Homo sapiens		310.65	0.003	0.102	0.9914	2.31865	16/32									0			TRUE	FALSE	FALSE	TRUE	FALSE	FALSE
1_5368	SDGTcVcKPGFGGPNcEHGAFScPAcYNQVK	Q13753	Homo sapiens	461.022	0	0.007902	2.10226	2.9275	27/120		SDGTcVcKPGFGGPNcEHGAFScPAcYNQVK	Q13753	Homo sapiens		461.022	0	0.0005271	3.27811	2.9275	27/120		SDGTcVcKPGFGGPNcEHGAFScPAcYNQVK	Q13753	Homo sapiens		461.022	0	0.01263	1.8986	2.9275	27/120	TRUE	TRUE	TRUE	TRUE	TRUE	TRUE
1_5397	AMKDEEKMELQEMQLK	P07951	Homo sapiens	1775.89	0	2.167e-06	5.66414	4.10283	20/30		AMKDEEKMELQEMQLK	P07951	Homo sapiens		1775.89	0	6.605e-10	9.18013	4.10283	20/30		AMKDEEKMELQEMQLK	P07951	Homo sapiens		1775.89	0	2.713e-05	4.56655	4.10283	20/30	TRUE	TRUE	TRUE	TRUE	TRUE	TRUE
1_5403	GPPQEEEEEEDEEEEATKEDAEAPGIRDHESL	A8K8G0	Homo sapiens	346.159	0	0.007036	2.15267	3.29772	23/124		GPPQEEEEEEDEEEEATKEDAEAPGIRDHESL	A8K8G0	Homo sapiens		346.159	0	0.0001845	3.734	3.29772	23/124		GPPQEEEEEEDEEEEATKEDAEAPGIRDHESL	A8K8G0	Homo sapiens		346.159	0	0.005268	2.27835	3.29772	23/124	TRUE	TRUE	TRUE	TRUE	TRUE	TRUE
1_5406	LcMVRPcEADLEENIKK	P29279-2	Homo sapiens	844.274	0	0.005111	2.29149	2.38053	16/32		LcMVRPcEADLEENIKK	P29279-2	Homo sapiens		844.274	0	0.0002392	3.62124	2.38053	16/32		LcMVRPcEADLEENIKK	P29279-2	Homo sapiens		844.274	0	0.009743	2.01131	2.38053	16/32	TRUE	TRUE	TRUE	TRUE	TRUE	TRUE
1_5409	GFNcESKPEAEETcFDKYTGNTYR	P02751-14;P02751-7	Homo sapiens	998.985	0	3.178e-05	4.49785	3.49583	33/92		GFNcESKPEAEETcFDKYTGNTYR	P02751-14;P02751-7	Homo sapiens		998.985	0	2.436e-07	6.61332	3.49583	33/92		GFNcESKPEAEETcFDKYTGNTYR	P02751-14;P02751-7	Homo sapiens		998.985	0	7.616e-06	5.11827	3.49583	33/92	TRUE	TRUE	TRUE	TRUE	TRUE	TRUE
1_5411	YPGPQAEGDSEGLSQGLVDR	P10645	Homo sapiens	664.764	0	0.002149	2.66776	3.07028	19/38		YPGPQAEGDSEGLSQGLVDR	P10645	Homo sapiens		664.764	0	6.1e-05	4.21467	3.07028	19/38		YPGPQAEGDSEGLSQGLVDR	P10645	Homo sapiens		664.764	0	0.002169	2.66374	3.07028	19/38	TRUE	TRUE	TRUE	TRUE	TRUE	TRUE
1_5412	TPENYPNAGLTMNYcR	P00747	Homo sapiens	493.684	0	0.02966	1.52783	2.05464	16/30		TPENYPNAGLTMNYcR	E1B726	Bos taurus	*	493.684	0	0.001628	2.78835	2.05464	16/30		TPENYPNAGLTMNYcR	A7E350	Bos taurus		493.684	0	0.02859	1.54379	2.05464	16/30	TRUE	TRUE	TRUE	FALSE	FALSE	TRUE
1_5427	ELISNSSDALDKIR	P07900	Homo sapiens	580.121	0	0.0333	1.47756	2.16535	18/26		ELISNSSDALDKIR	P07900	Homo sapiens		580.121	0	0.001766	2.75301	2.16535	18/26		ELISNSSDALDKIR	P07900	Homo sapiens		580.121	0	0.02892	1.5388	2.16535	18/26	TRUE	TRUE	TRUE	TRUE	TRUE	TRUE
1_5432	TSRPENAIIYNNNEDFQVGQAK	B4E022	Homo sapiens	1203.6	0	0.0003507	3.45506	2.01712	23/42		TSRPENAIIYNNNEDFQVGQAK	B4E022	Homo sapiens		1203.6	0	2.373e-06	5.6247	2.01712	23/42		TSRPENAIIYNNNEDFQVGQAK	B4E022	Homo sapiens		1203.6	0	0.000826	3.08302	2.01712	23/42	TRUE	TRUE	TRUE	TRUE	TRUE	TRUE
1_5442	YLYHGQTLETLGGK	G8JLA8	Homo sapiens	997.916	0	0.005006	2.30051	2.3534	18/26		YLYHGQTLETLGGK	G8JLA8	Homo sapiens		997.916	0	3.565e-05	4.44794	2.3534	18/26		YLYHGQTLETLGGK	G8JLA8	Homo sapiens		997.916	0	0.003124	2.50529	2.3534	18/26	TRUE	TRUE	TRUE	TRUE	TRUE	TRUE
1_5451	DVYKEHFQDDVFNEK	P43490	Homo sapiens	732.976	0	0.002968	2.52754	2.15503	14/28		DVYKEHFQDDVFNEK	P43490	Homo sapiens		732.976	0	0.0001831	3.73731	2.15503	14/28		DVYKEHFQDDVFNEK	P43490	Homo sapiens		732.976	0	0.004758	2.32258	2.15503	14/28	TRUE	TRUE	TRUE	TRUE	TRUE	TRUE
1_5452	KLVIIEGDLERTEER	P06753-3	Homo sapiens	474.806	0.007	0.276	0.559091	2.00498	13/28		KLVIIEGDLERTEER	P06753-3	Homo sapiens		474.806	0.009	0.2071	0.68382	2.00498	13/28									0			TRUE	FALSE	FALSE	TRUE	FALSE	FALSE
1_5454	TQTAIASEDMPNTLTEAEK	Q01082-3	Homo sapiens	111.407	0.004	0.2047	0.688882	2.16273	9/36		TQTAIASEDMPNTLTEAEK	Q01082-3	Homo sapiens		111.407	0.002	0.07241	1.1402	2.16273	9/36		TQTAIASEDMPNTLTEAEK	Q01082-3	Homo sapiens		111.407	0.002	0.172	0.764472	2.16273	9/36	TRUE	TRUE	TRUE	TRUE	TRUE	TRUE
1_5458	VGEEDEEAAEAEAEAEEAER	O15240	Homo sapiens	2316.67	0	1.935e-06	5.71332	3.63094	25/38		VGEEDEEAAEAEAEAEEAER	O15240	Homo sapiens		2316.67	0	1.529e-12	11.8156	3.63094	25/38		VGEEDEEAAEAEAEAEEAER	O15240	Homo sapiens		2316.67	0	4.114e-08	7.38574	3.63094	25/38	TRUE	TRUE	TRUE	TRUE	TRUE	TRUE
1_5461	YLYHGQTLETLGGK	G8JLA8	Homo sapiens	481.937	0	0.002569	2.59024	1.75405	13/26		YLYHGQTLETLGGK	G8JLA8	Homo sapiens		481.937	0	8.228e-05	4.08471	1.75405	13/26		YLYHGQTLETLGGK	G8JLA8	Homo sapiens		481.937	0	0.006713	2.17308	1.75405	13/26	TRUE	TRUE	TRUE	TRUE	TRUE	TRUE
1_5465	FQMTQEVVcDEcPNVK	Q9UBS4	Homo sapiens	429.426	0	0.009272	2.03283	2.16642	13/30		FQMTQEVVcDEcPNVK	Q9UBS4	Homo sapiens		429.426	0	0.000703	3.15304	2.16642	13/30		FQMTQEVVcDEcPNVK	Q3ZBA6	Bos taurus		429.426	0	0.01154	1.93779	2.16642	13/30	TRUE	TRUE	TRUE	TRUE	FALSE	FALSE
1_5466	TELLPGDRDNLAIQTR	Q16270-2	Homo sapiens	436.597	0	0.05286	1.27687	2.45133	16/30		TELLPGDRDNLAIQTR	Q16270-2	Homo sapiens		436.597	0	0.007671	2.11515	2.45133	16/30									0			TRUE	FALSE	FALSE	TRUE	FALSE	FALSE
1_5469	MEIATKDPLNPIKQDVK	Q15181	Homo sapiens	224.851	0.001	0.1396	0.855115	2.33774	11/32		MEIATKDPLNPIKQDVK	Q15181	Homo sapiens		224.851	0.001	0.06514	1.18615	2.33774	11/32		MEIATKDPLNPIKQDVK	Q15181	Homo sapiens		224.851	0.003	0.1887	0.724228	2.33774	11/32	TRUE	TRUE	TRUE	TRUE	TRUE	TRUE
1_5472	YPGPQAEGDSEGLSQGLVDR	P10645	Homo sapiens	778.836	0	2.425e-05	4.61529	3.14553	21/38		YPGPQAEGDSEGLSQGLVDR	P10645	Homo sapiens		778.836	0	1.851e-09	8.73259	3.14553	21/38		YPGPQAEGDSEGLSQGLVDR	P10645	Homo sapiens		778.836	0	2.922e-06	5.53432	3.14553	21/38	TRUE	TRUE	TRUE	TRUE	TRUE	TRUE
1_5479	LQDEIQNMKEEMAR	B0YJC4	Homo sapiens	1473.68	0	1.991e-05	4.70093	2.85997	20/26		LQDEIQNMKEEMAR	B0YJC4	Homo sapiens		1473.68	0	7.301e-07	6.13662	2.85997	20/26		LQDEIQNMKEEMAR	B0YJC4	Homo sapiens		1473.68	0	1.467e-05	4.83357	2.85997	20/26	TRUE	TRUE	TRUE	TRUE	TRUE	TRUE
1_5482	YSSDYFQAPSDYR	Q08380	Homo sapiens	262.674	0	0.04684	1.32938	1.81366	11/24		YSSDYFQAPSDYR	Q08380	Homo sapiens		262.674	0	0.008693	2.06083	1.81366	11/24		YSSDYFQAPSDYR	Q08380	Homo sapiens		262.674	0	0.07476	1.12633	1.81366	11/24	TRUE	TRUE	TRUE	TRUE	TRUE	TRUE
1_5489	STYPRPHEYLSPADLPK	Q9UBR2	Homo sapiens	327.852	0	0.072	1.14267	2.22161	12/32		STYPRPHEYLSPADLPK	Q9UBR2	Homo sapiens		327.852	0	0.03027	1.51899	2.22161	12/32		STYPRPHEYLSPADLPK	Q9UBR2	Homo sapiens		327.852	0.001	0.1037	0.984221	2.22161	12/32	TRUE	TRUE	TRUE	TRUE	TRUE	TRUE
1_5493	cQPGFHSLTEAGcRPcScDPSGSIDEcNIETGR	P11047	Homo sapiens	398.073	0	0.006489	2.18782	3.23102	25/128		cQPGFHSLTEAGcRPcScDPSGSIDEcNIETGR	P11047	Homo sapiens		398.073	0	0.0005814	3.23552	3.23102	25/128		cQPGFHSLTEAGcRPcScDPSGSIDEcNIETGR	P11047	Homo sapiens		398.073	0	0.00807	2.09313	3.23102	25/128	TRUE	TRUE	TRUE	TRUE	TRUE	TRUE
1_5497	GELDcHQLADSFRE	P22692	Homo sapiens	822.165	0	0.03339	1.47638	2.50144	15/26		GELDcHQLADSFRE	P22692	Homo sapiens		822.165	0	0.0009737	3.01157	2.50144	15/26		GELDcHQLADSFRE	P22692	Homo sapiens		822.165	0	0.01859	1.73072	2.50144	15/26	TRUE	TRUE	TRUE	TRUE	TRUE	TRUE
1_5507	YLYHGQTLETLGGK	G8JLA8	Homo sapiens	1469.4	0	1.845e-05	4.734	3.10554	21/26		YLYHGQTLETLGGK	G8JLA8	Homo sapiens		1469.4	0	1.726e-08	7.76296	3.10554	21/26		YLYHGQTLETLGGK	G8JLA8	Homo sapiens		1469.4	0	0.0001199	3.92118	3.10554	21/26	TRUE	TRUE	TRUE	TRUE	TRUE	TRUE
1_5510	GPPQEEEEEEDEEEEATKEDAEAPGIRDHESL	A8K8G0	Homo sapiens	89.9221	0.002	0.1634	0.786748	2.63075	15/124		GPPQEEEEEEDEEEEATKEDAEAPGIRDHESL	A8K8G0	Homo sapiens		89.9221	0.004	0.1247	0.904134	2.63075	15/124		GPPQEEEEEEDEEEEATKEDAEAPGIRDHESL	A8K8G0	Homo sapiens		89.9221	0.001	0.1157	0.936667	2.63075	15/124	TRUE	TRUE	TRUE	TRUE	TRUE	TRUE
1_5515	TFYScTTEGRQDGHLWcSTTSNYEQDQK	P02751-14;P02751-7	Homo sapiens	94.5125	0	0.02908	1.53641	2.72072	15/108		TFYScTTEGRQDGHLWcSTTSNYEQDQK	P02751-14;P02751-7	Homo sapiens		94.5125	0	0.01139	1.94348	2.72072	15/108		TFYScTTEGRQDGHLWcSTTSNYEQDQK	P02751-14;P02751-7	Homo sapiens		94.5125	0	0.04503	1.3465	2.72072	15/108	TRUE	TRUE	TRUE	TRUE	TRUE	TRUE
1_5519	IEGDEEMHcSDDGFWSK	P08603	Homo sapiens	597.082	0.006	0.2591	0.586533	2.02148	15/32		IEGDEEMHcSDDGFWSK	P08603	Homo sapiens		597.082	0.004	0.1415	0.849244	2.02148	15/32		IEGDEEMHcSDDGFWSK	P08603	Homo sapiens		597.082	0.003	0.1988	0.701584	2.02148	15/32	TRUE	TRUE	TRUE	TRUE	TRUE	TRUE
1_5521	VGEEDEEAAEAEAEAEEAER	O15240	Homo sapiens	1761.47	0	3.811e-07	6.41896	2.85325	24/38		VGEEDEEAAEAEAEAEEAER	O15240	Homo sapiens		1761.47	0	3.676e-11	10.4346	2.85325	24/38		VGEEDEEAAEAEAEAEEAER	O15240	Homo sapiens		1761.47	0	4.129e-06	5.38416	2.85325	24/38	TRUE	TRUE	TRUE	TRUE	TRUE	TRUE
1_5524	LGcSLNQNSVPDIHGVEAPAR	Q14118	Homo sapiens	408.834	0	0.000285	3.54516	3.44512	18/40		LGcSLNQNSVPDIHGVEAPAR	Q14118	Homo sapiens		408.834	0	2.015e-06	5.69572	3.44512	18/40		LGcSLNQNSVPDIHGVEAPAR	Q14118	Homo sapiens		408.834	0	0.0006405	3.19348	3.44512	18/40	TRUE	TRUE	TRUE	TRUE	TRUE	TRUE
1_5526	VLAVNQENEHLMEDYEK	O43707	Homo sapiens	1498.84	0	1.717e-05	4.76523	3.76365	19/32		VLAVNQENEHLMEDYEK	O43707	Homo sapiens		1498.84	0	8.121e-09	8.09039	3.76365	19/32		VLAVNQENEHLMEDYEK	O43707	Homo sapiens		1498.84	0	1.158e-05	4.93629	3.76365	19/32	TRUE	TRUE	TRUE	TRUE	TRUE	TRUE
1_5529	SYTITGLQPGTDYK	P02751-14;P02751-7	Homo sapiens	771.934	0	0.001591	2.79833	2.00105	18/26		SYTITGLQPGTDYK	P02751-14;P02751-7	Homo sapiens		771.934	0	0.0002457	3.60959	2.00105	18/26		SYTITGLQPGTDYK	P02751-14;P02751-7	Homo sapiens		771.934	0	0.001617	2.79129	2.00105	18/26	TRUE	TRUE	TRUE	TRUE	TRUE	TRUE
1_5537	YSFcTDHTVLVQTR	P02751-14;P02751-7	Homo sapiens	786.472	0	0.0004323	3.36421	3.21175	17/26		YSFcTDHTVLVQTR	P02751-14;P02751-7	Homo sapiens		786.472	0	4.879e-07	6.31167	3.21175	17/26		YSFcTDHTVLVQTR	P02751-14;P02751-7	Homo sapiens		786.472	0	0.0001072	3.96981	3.21175	17/26	TRUE	TRUE	TRUE	TRUE	TRUE	TRUE
1_5542	NMQNVEHVPLSLDR	P20618	Homo sapiens	761.518	0	0.001543	2.81163	2.01306	17/26		NMQNVEHVPLSLDR	P20618	Homo sapiens		761.518	0	2.922e-05	4.53432	2.01306	17/26		NMQNVEHVPLSLDR	G5E589	Bos taurus		761.518	0	0.002613	2.58286	2.01306	17/26	TRUE	TRUE	TRUE	TRUE	FALSE	FALSE
1_5544	NRPTSISWDGLDSGK	P30086	Homo sapiens	1228.62	0	0.001566	2.80521	2.01717	20/28		NRPTSISWDGLDSGK	P30086	Homo sapiens		1228.62	0	3.119e-06	5.50598	2.01717	20/28		NRPTSISWDGLDSGK	P30086	Homo sapiens		1228.62	0	0.00125	2.90309	2.01717	20/28	TRUE	TRUE	TRUE	TRUE	TRUE	TRUE
1_5557	AGAIAPcEVTVPAQNTGLGPEK	F8VQY6	Homo sapiens	217.451	0	0.05663	1.24695	2.29039	13/42		AGAIAPcEVTVPAQNTGLGPEK	F8VQY6	Homo sapiens		217.451	0	0.01085	1.96457	2.29039	13/42		AGAIAPcEVTVPAQNTGLGPEK	F8VQY6	Homo sapiens		217.451	0	0.07806	1.10757	2.29039	13/42	TRUE	TRUE	TRUE	TRUE	TRUE	TRUE
1_5563	GELDcHQLADSFRE	P22692	Homo sapiens	680.134	0	0.02199	1.65777	2.52492	16/26		GELDcHQLADSFRE	P22692	Homo sapiens		680.134	0	0.001282	2.89211	2.52492	16/26		GELDcHQLADSFRE	P22692	Homo sapiens		680.134	0	0.01826	1.7385	2.52492	16/26	TRUE	TRUE	TRUE	TRUE	TRUE	TRUE
1_5565	VSVPTHPEAVGDASLTVVK	P13611-2	Homo sapiens	299.915	0	0.006347	2.19743	2.63218	14/36		VSVPTHPEAVGDASLTVVK	P13611-2	Homo sapiens		299.915	0	0.0004177	3.37914	2.63218	14/36		VSVPTHPEAVGDASLTVVK	P13611-2	Homo sapiens		299.915	0	0.01465	1.83416	2.63218	14/36	TRUE	TRUE	TRUE	TRUE	TRUE	TRUE
1_5566	cVPRPGGAVcEcPGGFQLDASR	Q9NS15-2	Homo sapiens	233.341	0	0.01419	1.84802	2.39624	16/42		cVPRPGGAVcEcPGGFQLDASR	Q9NS15-2	Homo sapiens		233.341	0	0.0008981	3.04668	2.39624	16/42		cVPRPGGAVcEcPGGFQLDASR	Q9NS15-2	Homo sapiens		233.341	0	0.01841	1.73495	2.39624	16/42	TRUE	TRUE	TRUE	TRUE	TRUE	TRUE
1_5577							0				LKPDPNTLcDEFKADEK	P02769	Bos taurus	*	178.634	0	0.03313	1.47978	2.09884	13/32		LKPDPNTLcDEFKADEK	P02769	Bos taurus	*	178.634	0.001	0.1227	0.911155	2.09884	13/32	FALSE	FALSE	TRUE	FALSE	FALSE	TRUE
1_5579							0				TPIVGQPSIPGGPVR	P12763	Bos taurus	*	819.262	0	1.015e-05	4.99353	2.18488	18/28		TPIVGQPSIPGGPVR	P12763	Bos taurus	*	819.262	0	0.0004791	3.31957	2.18488	18/28	FALSE	FALSE	TRUE	FALSE	FALSE	TRUE
1_5581	GGRHPSAHDVILEGAGLR	Q13753	Homo sapiens	312.883	0	0.02908	1.53641	2.24433	13/34		GGRHPSAHDVILEGAGLR	Q13753	Homo sapiens		312.883	0	0.0109	1.96257	2.24433	13/34		GGRHPSAHDVILEGAGLR	Q13753	Homo sapiens		312.883	0	0.05014	1.29982	2.24433	13/34	TRUE	TRUE	TRUE	TRUE	TRUE	TRUE
1_5582	YLYHGQTLETLGGKK	G8JLA8	Homo sapiens	209.536	0.001	0.1155	0.937418	2.29336	12/28		YLYHGQTLETLGGKK	G8JLA8	Homo sapiens		209.536	0.001	0.05146	1.28853	2.29336	12/28		YLYHGQTLETLGGKK	G8JLA8	Homo sapiens		209.536	0.001	0.1319	0.879755	2.29336	12/28	TRUE	TRUE	TRUE	TRUE	TRUE	TRUE
1_5592	VLAVNQENEHLMEDYEK	O43707	Homo sapiens	612.378	0	0.02236	1.65053	2.37503	17/32		VLAVNQENEHLMEDYEK	O43707	Homo sapiens		612.378	0	0.001112	2.9539	2.37503	17/32		VLAVNQENEHLMEDYEK	O43707	Homo sapiens		612.378	0	0.01446	1.83983	2.37503	17/32	TRUE	TRUE	TRUE	TRUE	TRUE	TRUE
1_5595	FcHLPIPQPDREPPGR	G3V511	Homo sapiens	210.836	0.006	0.2545	0.594312	2.14238	10/30		FcHLPIPQPDREPPGR	G3V511	Homo sapiens		210.836	0.005	0.1474	0.831503	2.14238	10/30		FcHLPIPQPDREPPGR	G3V511	Homo sapiens		210.836	0.007	0.2914	0.53551	2.14238	10/30	TRUE	TRUE	TRUE	TRUE	TRUE	TRUE
1_5598	YSFcTDHTVLVQTR	P02751-14;P02751-7	Homo sapiens	920.476	0	0.001736	2.76045	3.39729	16/26		YSFcTDHTVLVQTR	P02751-14;P02751-7	Homo sapiens		920.476	0	3.831e-06	5.41669	3.39729	16/26		YSFcTDHTVLVQTR	P02751-14;P02751-7	Homo sapiens		920.476	0	0.00165	2.78252	3.39729	16/26	TRUE	TRUE	TRUE	TRUE	TRUE	TRUE
1_5600							0				HTFSGVASVESSSGEAFHVGK	P12763	Bos taurus	*	838.914	0	4.028e-08	7.39491	2.27405	22/40		HTFSGVASVESSSGEAFHVGK	P12763	Bos taurus	*	838.914	0	0.0001241	3.90623	2.27405	22/40	FALSE	FALSE	TRUE	FALSE	FALSE	TRUE
1_5612	VILHLKEDQTEYLEER	P07900;P08238	Homo sapiens	1944.95	0	4.884e-07	6.31122	3.12416	23/30		VILHLKEDQTEYLEER	P07900;P08238	Homo sapiens		1944.95	0	4.033e-09	8.39437	3.12416	23/30		VILHLKEDQTEYLEER	P07900;P08238	Homo sapiens		1944.95	0	3.105e-07	6.50794	3.12416	23/30	TRUE	TRUE	TRUE	TRUE	TRUE	TRUE
1_5619	KPTDGASSSNcVTDISHLVR	P49321-2	Homo sapiens	302.86	0	0.001295	2.88773	3.51794	17/38		KPTDGASSSNcVTDISHLVR	P49321-2	Homo sapiens		302.86	0	4.937e-05	4.30654	3.51794	17/38		KPTDGASSSNcVTDISHLVR	P49321-2	Homo sapiens		302.86	0	0.002214	2.65482	3.51794	17/38	TRUE	TRUE	TRUE	TRUE	TRUE	TRUE
1_5626	VSVPTHPEAVGDASLTVVK	P13611-2	Homo sapiens	569.903	0	0.0003013	3.521	2.52451	19/36		VSVPTHPEAVGDASLTVVK	P13611-2	Homo sapiens		569.903	0	3.59e-06	5.44491	2.52451	19/36		VSVPTHPEAVGDASLTVVK	P13611-2	Homo sapiens		569.903	0	0.0003299	3.48162	2.52451	19/36	TRUE	TRUE	TRUE	TRUE	TRUE	TRUE
1_5627	NVIIWGNHSSTQYPDVNHAK	B8ZZ51	Homo sapiens	209.24	0	0.01522	1.81759	2.48636	14/38		NVIIWGNHSSTQYPDVNHAK	B8ZZ51	Homo sapiens		209.24	0	0.002762	2.55878	2.48636	14/38		NVIIWGNHSSTQYPDVNHAK	B8ZZ51	Homo sapiens		209.24	0	0.03166	1.49949	2.48636	14/38	TRUE	TRUE	TRUE	TRUE	TRUE	TRUE
1_5643	HYGPGWVSMANAGK	P23284	Homo sapiens	429.407	0	0.04445	1.35213	2.42072	16/26		HYGPGWVSMANAGK	P23284	Homo sapiens		429.407	0	0.008153	2.08868	2.42072	16/26		HYGPGWVSMANAGK	P23284	Homo sapiens		429.407	0	0.06219	1.20628	2.42072	16/26	TRUE	TRUE	TRUE	TRUE	TRUE	TRUE
1_5661	YSFcTDHTVLVQTR	P02751-14;P02751-7	Homo sapiens	1536.3	0	0.000216	3.66555	2.86853	19/26		YSFcTDHTVLVQTR	P02751-14;P02751-7	Homo sapiens		1536.3	0	6.841e-07	6.16488	2.86853	19/26		YSFcTDHTVLVQTR	P02751-14;P02751-7	Homo sapiens		1536.3	0	0.0006848	3.16444	2.86853	19/26	TRUE	TRUE	TRUE	TRUE	TRUE	TRUE
1_5668							0				HTFSGVASVESSSGEAFHVGK	P12763	Bos taurus	*	1256.67	0	3.377e-11	10.4715	3.21252	23/40		HTFSGVASVESSSGEAFHVGK	P12763	Bos taurus	*	1256.67	0	4.527e-06	5.34419	3.21252	23/40	FALSE	FALSE	TRUE	FALSE	FALSE	TRUE
1_5677	HYGPGWVSMANAGK	P23284	Homo sapiens	101.146	0	0.01817	1.74065	1.72763	10/26		HYGPGWVSMANAGK	P23284	Homo sapiens		101.146	0	0.002285	2.64111	1.72763	10/26		HYGPGWVSMANAGK	P23284	Homo sapiens		101.146	0	0.02664	1.57447	1.72763	10/26	TRUE	TRUE	TRUE	TRUE	TRUE	TRUE
1_5682	KVPQVSTPTLVEVSR	P02768	Homo sapiens	528.696	0	0.002061	2.68592	2.63133	19/28		KVPQVSTPTLVEVSR	P02768;P02769	Homo sapiens, Bos taurus	*	528.696	0	3.326e-05	4.47808	2.63133	19/28		KVPQVSTPTLVEVSR	P02768;P02769	Homo sapiens, Bos taurus	*	528.696	0	0.001913	2.71829	2.63133	19/28	TRUE	TRUE	TRUE	FALSE	FALSE	TRUE
1_5692	NVIIWGNHSSTQYPDVNHAK	B8ZZ51	Homo sapiens	311.403	0	0.006901	2.16109	2.70721	15/38		NVIIWGNHSSTQYPDVNHAK	B8ZZ51	Homo sapiens		311.403	0	0.0006081	3.21602	2.70721	15/38		NVIIWGNHSSTQYPDVNHAK	B8ZZ51	Homo sapiens		311.403	0	0.01186	1.92592	2.70721	15/38	TRUE	TRUE	TRUE	TRUE	TRUE	TRUE
1_5701	VLLESIGSHEELTQDSR	Q12913-2	Homo sapiens	1045.67	0	0.001003	2.9987	2.80524	18/32		VLLESIGSHEELTQDSR	Q12913-2	Homo sapiens		1045.67	0	1.059e-05	4.9751	2.80524	18/32		VLLESIGSHEELTQDSR	Q12913-2	Homo sapiens		1045.67	0	0.002126	2.67244	2.80524	18/32	TRUE	TRUE	TRUE	TRUE	TRUE	TRUE
1_5706	MIQDGKGDVTITNDGATILK	B7Z9L0	Homo sapiens	375.19	0	0.004239	2.37274	2.71799	17/38		MIQDGKGDVTITNDGATILK	B7Z9L0	Homo sapiens		375.19	0	0.0001683	3.77392	2.71799	17/38		MIQDGKGDVTITNDGATILK	B7Z9L0	Homo sapiens		375.19	0	0.003621	2.44117	2.71799	17/38	TRUE	TRUE	TRUE	TRUE	TRUE	TRUE
1_5707	HYGPGWVSMANAGK	P23284	Homo sapiens	749.378	0	0.05037	1.29783	2.04632	17/26		HYGPGWVSMANAGK	P23284	Homo sapiens		749.378	0	0.003708	2.43086	2.04632	17/26		HYGPGWVSMANAGK	P23284	Homo sapiens		749.378	0	0.03052	1.51542	2.04632	17/26	TRUE	TRUE	TRUE	TRUE	TRUE	TRUE
1_5725	YSFcTDHTVLVQTR	P02751-14;P02751-7	Homo sapiens	888.976	0	0.0005823	3.23485	2.73032	17/26		YSFcTDHTVLVQTR	P02751-14;P02751-7	Homo sapiens		888.976	0	7.049e-06	5.15187	2.73032	17/26		YSFcTDHTVLVQTR	P02751-14;P02751-7	Homo sapiens		888.976	0	0.001141	2.94271	2.73032	17/26	TRUE	TRUE	TRUE	TRUE	TRUE	TRUE
1_5726							0				VLTEDEMGHPEIGDAIAR	P14324-2	Homo sapiens		214.246	0.008	0.1935	0.713319	2.00148	12/34		VLTEDEMGHPEIGDAIAR	P14324-2	Homo sapiens		214.246	0.006	0.2681	0.571703	2.00148	12/34	FALSE	FALSE	TRUE	FALSE	FALSE	TRUE
1_5731							0				HTFSGVASVESSSGEAFHVGK	P12763	Bos taurus	*	1632.63	0	1.025e-12	11.9893	3.69726	27/40		HTFSGVASVESSSGEAFHVGK	P12763	Bos taurus	*	1632.63	0	6.329e-07	6.19866	3.69726	27/40	FALSE	FALSE	TRUE	FALSE	FALSE	TRUE
1_5735	RGEAHLAVNDFELAR	Q02790	Homo sapiens	673.819	0.001	0.138	0.860121	2.02859	16/28		RGEAHLAVNDFELAR	Q02790	Homo sapiens		673.819	0	0.01372	1.86265	2.02859	16/28		RGEAHLAVNDFELAR	Q02790	Homo sapiens		673.819	0.001	0.1116	0.952336	2.02859	16/28	TRUE	TRUE	TRUE	TRUE	TRUE	TRUE
1_5745	KVPQVSTPTLVEVSR	P02768	Homo sapiens	340.449	0	0.007838	2.10579	2.38214	17/28		KVPQVSTPTLVEVSR	P02768;P02769	Homo sapiens, Bos taurus	*	340.449	0	0.0003931	3.4055	2.38214	17/28		KVPQVSTPTLVEVSR	P02768;P02769	Homo sapiens, Bos taurus	*	340.449	0	0.00365	2.43771	2.38214	17/28	TRUE	TRUE	TRUE	FALSE	FALSE	TRUE
1_5756	SVPTSTVFYPSDGVATEK	B4E022	Homo sapiens	99.1458	0	0.05461	1.26273	2.19516	9/34		SVPTSTVFYPSDGVATEK	B4E022	Homo sapiens		99.1458	0	0.008725	2.05923	2.19516	9/34		SVPTSTVFYPSDGVATEK	B4E022	Homo sapiens		99.1458	0	0.04983	1.30251	2.19516	9/34	TRUE	TRUE	TRUE	TRUE	TRUE	TRUE
1_5775	FVSDYETHGAGFSIR	Q5T7F1	Homo sapiens	492.839	0	0.01074	1.969	2.48811	15/28		FVSDYETHGAGFSIR	Q5T7F1	Homo sapiens		492.839	0	0.0003096	3.5092	2.48811	15/28		FVSDYETHGAGFSIR	Q5T7F1	Homo sapiens		492.839	0	0.008259	2.08307	2.48811	15/28	TRUE	TRUE	TRUE	TRUE	TRUE	TRUE
1_5776	HYGPGWVSMANAGK	P23284	Homo sapiens	431.61	0	0.03422	1.46572	2.07233	13/26		HYGPGWVSMANAGK	P23284	Homo sapiens		431.61	0	0.00429	2.36754	2.07233	13/26		HYGPGWVSMANAGK	P23284	Homo sapiens		431.61	0	0.04758	1.32258	2.07233	13/26	TRUE	TRUE	TRUE	TRUE	TRUE	TRUE
1_5783	DHASIQMNVAEVDKVTGR	Q8WVC2	Homo sapiens	947.277	0	0.002393	2.62106	3.36841	23/34		DHASIQMNVAEVDKVTGR	Q8WVC2	Homo sapiens		947.277	0	5.641e-06	5.24864	3.36841	23/34		DHASIQMNVAEVDKVTGR	Q8WVC2	Homo sapiens		947.277	0	0.0007504	3.12471	3.36841	23/34	TRUE	TRUE	TRUE	TRUE	TRUE	TRUE
1_5784	NKDQGTYEDYVEGLR	F8VZU9	Homo sapiens	704.671	0	0.0002235	3.65072	3.58403	18/28		NKDQGTYEDYVEGLR	F8VZU9	Homo sapiens		704.671	0	3.224e-06	5.4916	3.58403	18/28		NKDQGTYEDYVEGLR	F8VZU9	Homo sapiens		704.671	0	0.0003035	3.51784	3.58403	18/28	TRUE	TRUE	TRUE	TRUE	TRUE	TRUE
1_5788	YSFcTDHTVLVQTR	P02751-14;P02751-7	Homo sapiens	1053.38	0	0.0003978	3.40034	2.82454	17/26		YSFcTDHTVLVQTR	P02751-14;P02751-7	Homo sapiens		1053.38	0	3.291e-06	5.48267	2.82454	17/26		YSFcTDHTVLVQTR	P02751-14;P02751-7	Homo sapiens		1053.38	0	0.0005579	3.25344	2.82454	17/26	TRUE	TRUE	TRUE	TRUE	TRUE	TRUE
1_5791	SIQEIQELDKDDESLR	P52565-2	Homo sapiens	1279.62	0	0.0007417	3.12977	2.7265	20/30		SIQEIQELDKDDESLR	P52565-2	Homo sapiens		1279.62	0	0.0001354	3.86838	2.7265	20/30		SIQEIQELDKDDESLR	P52565-2	Homo sapiens		1279.62	0	0.00207	2.68403	2.7265	20/30	TRUE	TRUE	TRUE	TRUE	TRUE	TRUE
1_5799							0				HTFSGVASVESSSGEAFHVGK	P12763	Bos taurus	*	609.894	0	1.527e-07	6.81616	2.78043	21/40		HTFSGVASVESSSGEAFHVGK	P12763	Bos taurus	*	609.894	0	0.0001297	3.88706	2.78043	21/40	FALSE	FALSE	TRUE	FALSE	FALSE	TRUE
1_5801	RGEAHLAVNDFELAR	Q02790	Homo sapiens	349.74	0	0.01557	1.80771	2.10222	14/28		RGEAHLAVNDFELAR	Q02790	Homo sapiens		349.74	0	0.00354	2.451	2.10222	14/28		RGEAHLAVNDFELAR	Q02790	Homo sapiens		349.74	0	0.02024	1.69379	2.10222	14/28	TRUE	TRUE	TRUE	TRUE	TRUE	TRUE
1_5819	VPEARPNSMVVEHPEFLK	P06396	Homo sapiens	191.81	0.001	0.1288	0.890084	2.43871	10/34		VPEARPNSMVVEHPEFLK	P06396	Homo sapiens		191.81	0.002	0.0736	1.13312	2.43871	10/34		VPEARPNSMVVEHPEFLK	P06396	Homo sapiens		191.81	0.002	0.1486	0.827981	2.43871	10/34	TRUE	TRUE	TRUE	TRUE	TRUE	TRUE
1_5820	AYKSELEEQLTPVAEETR	E9PEV4	Homo sapiens	517.881	0	0.00169	2.77211	2.15834	17/34		AYKSELEEQLTPVAEETR	E9PEV4	Homo sapiens		517.881	0	5.933e-05	4.22673	2.15834	17/34		AYKSELEEQLTPVAEETR	E9PEV4	Homo sapiens		517.881	0	0.005196	2.28433	2.15834	17/34	TRUE	TRUE	TRUE	TRUE	TRUE	TRUE
1_5847	LGDVYVNDAFGTAHR	B7Z7A9	Homo sapiens	1287.92	0	0.00012	3.92082	2.14979	19/28		LGDVYVNDAFGTAHR	B7Z7A9	Homo sapiens		1287.92	0	6.353e-06	5.19702	2.14979	19/28		LGDVYVNDAFGTAHR	B7Z7A9;Q3T0P6	Homo sapiens, Bos taurus		1287.92	0	0.0004791	3.31957	2.14979	19/28	TRUE	TRUE	TRUE	TRUE	FALSE	FALSE
1_5858	VSHVSTGGGASLELLEGK	B7Z7A9	Homo sapiens	1521.62	0	0.0001911	3.71874	3.06285	25/34		VSHVSTGGGASLELLEGK	B7Z7A9	Homo sapiens		1521.62	0	1.804e-05	4.74376	3.06285	25/34		VSHVSTGGGASLELLEGK	B7Z7A9;Q3T0P6	Homo sapiens, Bos taurus		1521.62	0	0.001244	2.90518	3.06285	25/34	TRUE	TRUE	TRUE	TRUE	FALSE	FALSE
1_5864	DVYVGKPSLDRPIQAMER	Q8NES3-3	Homo sapiens	135.694	0	0.01414	1.84955	2.30339	12/34		DVYVGKPSLDRPIQAMER	Q8NES3-3	Homo sapiens		135.694	0	0.001247	2.90413	2.30339	12/34		DVYVGKPSLDRPIQAMER	Q8NES3-3	Homo sapiens		135.694	0	0.02553	1.59295	2.30339	12/34	TRUE	TRUE	TRUE	TRUE	TRUE	TRUE
1_5872	cDNcPYNHNPDQADTDNNGEGDAcAADIDGDGILNER	P07996	Homo sapiens	566.375	0	0.0005513	3.25861	3.44886	30/144		cDNcPYNHNPDQADTDNNGEGDAcAADIDGDGILNER	P07996	Homo sapiens		566.375	0	2.15e-05	4.66756	3.44886	30/144		cDNcPYNHNPDQADTDNNGEGDAcAADIDGDGILNER	P07996	Homo sapiens		566.375	0	0.0009229	3.03485	3.44886	30/144	TRUE	TRUE	TRUE	TRUE	TRUE	TRUE
1_5873	cEVNHFGFGPEGcKPcDcHPEGSLSLQcK	P11047	Homo sapiens	245.693	0	0.0371	1.43063	2.81294	23/112		cEVNHFGFGPEGcKPcDcHPEGSLSLQcK	P11047	Homo sapiens		245.693	0	0.006883	2.16222	2.81294	23/112		cEVNHFGFGPEGcKPcDcHPEGSLSLQcK	P11047	Homo sapiens		245.693	0	0.04607	1.33658	2.81294	23/112	TRUE	TRUE	TRUE	TRUE	TRUE	TRUE
1_5879	YYTSASGDEMVSLKDYcTR	P07900	Homo sapiens	849.718	0	0.0002976	3.52637	2.48815	17/36		YYTSASGDEMVSLKDYcTR	P07900	Homo sapiens		849.718	0	1.481e-06	5.82944	2.48815	17/36		YYTSASGDEMVSLKDYcTR	P07900	Homo sapiens		849.718	0	0.000372	3.42946	2.48815	17/36	TRUE	TRUE	TRUE	TRUE	TRUE	TRUE
1_5882	KESEETIIQTDEDVPGPVPVK	Q15262	Homo sapiens	436.705	0	0.01082	1.96577	3.10238	17/40		KESEETIIQTDEDVPGPVPVK	Q15262	Homo sapiens		436.705	0	0.00208	2.68194	3.10238	17/40		KESEETIIQTDEDVPGPVPVK	Q15262	Homo sapiens		436.705	0	0.01874	1.72723	3.10238	17/40	TRUE	TRUE	TRUE	TRUE	TRUE	TRUE
1_5901	GFGDGYNGYGGGPGGGNFGGSPGYGGGR	P22626-2	Homo sapiens	554.903	0	0.001086	2.96417	2.79556	18/54		GFGDGYNGYGGGPGGGNFGGSPGYGGGR	P22626-2	Homo sapiens		554.903	0	1.999e-05	4.69919	2.79556	18/54		GFGDGYNGYGGGPGGGNFGGSPGYGGGR	P22626-2	Homo sapiens		554.903	0	0.003495	2.45655	2.79556	18/54	TRUE	TRUE	TRUE	TRUE	TRUE	TRUE
1_5932	HLEINPDHPIVETLR	P08238	Homo sapiens	1541.01	0	0.0002194	3.65876	2.52263	21/28		HLEINPDHPIVETLR	P08238	Homo sapiens		1541.01	0	7.308e-07	6.1362	2.52263	21/28		HLEINPDHPIVETLR	P08238;G3N2V5	Homo sapiens, Bos taurus		1541.01	0	9.258e-05	4.03348	2.52263	21/28	TRUE	TRUE	TRUE	TRUE	FALSE	FALSE
1_5939	SVQGSDQGLYHcIATENSFK	Q99985	Homo sapiens	704.645	0	0.0005766	3.23913	3.02618	18/38		SVQGSDQGLYHcIATENSFK	Q99985	Homo sapiens		704.645	0	3.536e-05	4.45149	3.02618	18/38		SVQGSDQGLYHcIATENSFK	Q99985	Homo sapiens		704.645	0	0.001614	2.7921	3.02618	18/38	TRUE	TRUE	TRUE	TRUE	TRUE	TRUE
1_5942	cEVNHFGFGPEGcKPcDcHPEGSLSLQcK	P11047	Homo sapiens	349.601	0	0.005201	2.28391	3.33002	25/112		cEVNHFGFGPEGcKPcDcHPEGSLSLQcK	P11047	Homo sapiens		349.601	0	0.0002259	3.64608	3.33002	25/112		cEVNHFGFGPEGcKPcDcHPEGSLSLQcK	P11047	Homo sapiens		349.601	0	0.006445	2.19078	3.33002	25/112	TRUE	TRUE	TRUE	TRUE	TRUE	TRUE
1_5943	GYELHGSSLLIcQSNKR	P78539-3	Homo sapiens	847.336	0	0.0007314	3.13585	2.57712	17/32		GYELHGSSLLIcQSNKR	P78539-3	Homo sapiens		847.336	0	6.371e-05	4.19579	2.57712	17/32		GYELHGSSLLIcQSNKR	P78539-3	Homo sapiens		847.336	0	0.001008	2.99654	2.57712	17/32	TRUE	TRUE	TRUE	TRUE	TRUE	TRUE
1_5946	cDNcPYNHNPDQADTDNNGEGDAcAADIDGDGILNER	P07996	Homo sapiens	269.695	0	0.00321	2.49349	3.72602	25/144		cDNcPYNHNPDQADTDNNGEGDAcAADIDGDGILNER	P07996	Homo sapiens		269.695	0	6.891e-05	4.16172	3.72602	25/144		cDNcPYNHNPDQADTDNNGEGDAcAADIDGDGILNER	P07996	Homo sapiens		269.695	0	0.002659	2.57528	3.72602	25/144	TRUE	TRUE	TRUE	TRUE	TRUE	TRUE
1_5951							0				cIGIQESEIIYTDEKK	Q3SZR3	Bos taurus	*	454.598	0	0.007656	2.116	2.5033	16/30		cIGIQESEIIYTDEKK	Q3SZR3	Bos taurus	*	454.598	0	0.04333	1.36321	2.5033	16/30	FALSE	FALSE	TRUE	FALSE	FALSE	TRUE
1_5956	AKESWEMNSEEKLEQSTIVK	Q02790	Homo sapiens	622.233	0	0.008281	2.08192	2.65661	17/38		AKESWEMNSEEKLEQSTIVK	Q02790	Homo sapiens		622.233	0	0.001409	2.85109	2.65661	17/38		AKESWEMNSEEKLEQSTIVK	Q02790	Homo sapiens		622.233	0	0.02114	1.6749	2.65661	17/38	TRUE	TRUE	TRUE	TRUE	TRUE	TRUE
1_5959	KVIGIEcSSISDYAVK	E9PMW9	Homo sapiens	397.805	0	0.02285	1.64111	2.40986	13/30		KVIGIEcSSISDYAVK	E9PMW9	Homo sapiens		397.805	0	0.003874	2.41184	2.40986	13/30		KVIGIEcSSISDYAVK	E9PMW9	Homo sapiens		397.805	0	0.0187	1.72816	2.40986	13/30	TRUE	TRUE	TRUE	TRUE	TRUE	TRUE
1_5970							0				EYEATLEEccAKDDPHAcYSTVFDK	P02769	Bos taurus	*	220.563	0	0.006293	2.20114	3.39781	21/96		EYEATLEEccAKDDPHAcYSTVFDK	P02769	Bos taurus	*	220.563	0	0.02725	1.56463	3.39781	21/96	FALSE	FALSE	TRUE	FALSE	FALSE	TRUE
1_5987	NPDDITNEEYGEFYK	P07900	Homo sapiens	1764.69	0	8.686e-05	4.06118	3.12256	21/28		NPDDITNEEYGEFYK	P07900	Homo sapiens		1764.69	0	2.221e-07	6.65345	3.12256	21/28		NPDDITNEEYGEFYK	P07900	Homo sapiens		1764.69	0	7.299e-06	5.13674	3.12256	21/28	TRUE	TRUE	TRUE	TRUE	TRUE	TRUE
1_5997	RPHETGGYMLEcVcLGNGK	P02751-14;P02751-7	Homo sapiens	544.209	0	0.0002209	3.6558	2.10708	17/36		RPHETGGYMLEcVcLGNGK	P02751-14;P02751-7	Homo sapiens		544.209	0	1.05e-07	6.97881	2.10708	17/36		RPHETGGYMLEcVcLGNGK	P02751-14;P02751-7	Homo sapiens		544.209	0	4.014e-05	4.39642	2.10708	17/36	TRUE	TRUE	TRUE	TRUE	TRUE	TRUE
1_5998	KHLEINPDHSIIETLR	P07900	Homo sapiens	628.778	0	0.0002568	3.5904	2.68081	17/30		KHLEINPDHSIIETLR	P07900	Homo sapiens		628.778	0	1.243e-05	4.90553	2.68081	17/30		KHLEINPDHSIIETLR	P07900	Homo sapiens		628.778	0	0.0009598	3.01782	2.68081	17/30	TRUE	TRUE	TRUE	TRUE	TRUE	TRUE
1_5999	HLEINPDHPIVETLR	P08238	Homo sapiens	486.973	0	0.01922	1.71625	2.35423	13/28		HLEINPDHPIVETLR	P08238	Homo sapiens		486.973	0	0.001874	2.72723	2.35423	13/28		HLEINPDHPIVETLR	P08238;G3N2V5	Homo sapiens, Bos taurus		486.973	0	0.02201	1.65738	2.35423	13/28	TRUE	TRUE	TRUE	TRUE	FALSE	FALSE
1_6002	ARLEIEPEWAYGKK	Q00688	Homo sapiens	952.24	0	0.03877	1.4115	2.24554	16/26		ARLEIEPEWAYGKK	Q00688	Homo sapiens		952.24	0	0.005836	2.23388	2.24554	16/26		ARLEIEPEWAYGKK	Q00688	Homo sapiens		952.24	0	0.05086	1.29362	2.24554	16/26	TRUE	TRUE	TRUE	TRUE	TRUE	TRUE
1_6012	KGGPGSEcAEWAWGPcTPSSK	E9PPJ5	Homo sapiens	742.416	0	0.001659	2.78015	3.11158	17/40		KGGPGSEcAEWAWGPcTPSSK	E9PPJ5	Homo sapiens		742.416	0	0.0001729	3.76221	3.11158	17/40		KGGPGSEcAEWAWGPcTPSSK	E9PPJ5	Homo sapiens		742.416	0	0.002277	2.64264	3.11158	17/40	TRUE	TRUE	TRUE	TRUE	TRUE	TRUE
1_6023	cGDTIKIESPGYLTSPGYPHSYHPSEK	Q5T7F1	Homo sapiens	294.834	0.001	0.1413	0.849858	2.48251	22/104		cGDTIKIESPGYLTSPGYPHSYHPSEK	Q5T7F1	Homo sapiens		294.834	0	0.03042	1.51684	2.48251	22/104		cGDTIKIESPGYLTSPGYPHSYHPSEK	Q5T7F1	Homo sapiens		294.834	0.001	0.1319	0.879755	2.48251	22/104	TRUE	TRUE	TRUE	TRUE	TRUE	TRUE
1_6026							0				cAcSNHEPYFGYSGAFK	G3X6N3	Bos taurus	*	654.949	0	2.613e-07	6.58286	3.04482	18/32		cAcSNHEPYFGYSGAFK	G3X6N3	Bos taurus	*	654.949	0	0.0001047	3.98005	3.04482	18/32	FALSE	FALSE	TRUE	FALSE	FALSE	TRUE
1_6032							0				EYEATLEEccAKDDPHAcYSTVFDK	P02769	Bos taurus	*	329.603	0	1.457e-05	4.83654	3.24775	24/96		EYEATLEEccAKDDPHAcYSTVFDK	P02769	Bos taurus	*	329.603	0	0.0004729	3.32523	3.24775	24/96	FALSE	FALSE	TRUE	FALSE	FALSE	TRUE
1_6033	TVIGcSGFHGDcLTLTK	P20618	Homo sapiens	419.38	0	0.005066	2.29533	2.74293	16/32		TVIGcSGFHGDcLTLTK	P20618	Homo sapiens		419.38	0	0.0003206	3.49404	2.74293	16/32		TVIGcSGFHGDcLTLTK	G5E589	Bos taurus		419.38	0	0.006107	2.21417	2.74293	16/32	TRUE	TRUE	TRUE	TRUE	FALSE	FALSE
1_6035	NFDNGDSRLDSSEFLK	Q12841	Homo sapiens	419.072	0	0.006442	2.19098	2.98784	14/30		NFDNGDSRLDSSEFLK	Q12841	Homo sapiens		419.072	0	0.000313	3.50446	2.98784	14/30		NFDNGDSRLDSSEFLK	Q58D84	Bos taurus		419.072	0	0.003538	2.45124	2.98784	14/30	TRUE	TRUE	TRUE	TRUE	FALSE	FALSE
1_6054	NPDDITNEEYGEFYK	P07900	Homo sapiens	486.976	0	0.02165	1.66454	2.63718	15/28		NPDDITNEEYGEFYK	P07900	Homo sapiens		486.976	0	0.002871	2.54197	2.63718	15/28		NPDDITNEEYGEFYK	P07900	Homo sapiens		486.976	0	0.02623	1.5812	2.63718	15/28	TRUE	TRUE	TRUE	TRUE	TRUE	TRUE
1_6056	LDKSQIHDIVLVGGSTR	E9PKE3	Homo sapiens	1132.3	0	0.0009644	3.01574	2.41531	21/32		LDKSQIHDIVLVGGSTR	E9PKE3	Homo sapiens		1132.3	0	9.91e-07	6.00393	2.41531	21/32		LDKSQIHDIVLVGGSTR	E9PKE3	Homo sapiens		1132.3	0	0.0001347	3.87063	2.41531	21/32	TRUE	TRUE	TRUE	TRUE	TRUE	TRUE
1_6060	KHLEINPDHSIIETLR	P07900	Homo sapiens	574.459	0	0.001216	2.91507	3.22628	17/30		KHLEINPDHSIIETLR	P07900	Homo sapiens		187.536	0	3.395e-05	4.46916	3.22628	17/30		KHLEINPDHSIIETLR	P07900	Homo sapiens		574.459	0	0.002436	2.61332	3.22628	17/30	TRUE	TRUE	TRUE	TRUE	TRUE	TRUE
1_6061	TTQFScTLGEKFEETTADGRK	I6L8B7	Homo sapiens	492.078	0	0.02108	1.67613	2.81661	18/40		TTQFScTLGEKFEETTADGRK	I6L8B7	Homo sapiens		492.078	0	0.0006568	3.18257	2.81661	18/40		TTQFScTLGEKFEETTADGRK	I6L8B7	Homo sapiens		492.078	0	0.01293	1.8884	2.81661	18/40	TRUE	TRUE	TRUE	TRUE	TRUE	TRUE
1_6062	RPHETGGYMLEcVcLGNGK	P02751-14;P02751-7	Homo sapiens	579.141	0	0.001022	2.99055	2.49389	18/36		RPHETGGYMLEcVcLGNGK	P02751-14;P02751-7	Homo sapiens		579.141	0	1.611e-05	4.7929	2.49389	18/36		RPHETGGYMLEcVcLGNGK	P02751-14;P02751-7	Homo sapiens		579.141	0	0.001295	2.88773	2.49389	18/36	TRUE	TRUE	TRUE	TRUE	TRUE	TRUE
1_6075	FSGWYDADLSPAGHEEAKR	P18669	Homo sapiens	875.313	0	0.0003782	3.42228	2.3907	20/36		FSGWYDADLSPAGHEEAKR	P18669	Homo sapiens		875.313	0	4.304e-06	5.36613	2.3907	20/36		FSGWYDADLSPAGHEEAKR	P18669	Homo sapiens		875.313	0	0.0004736	3.32459	2.3907	20/36	TRUE	TRUE	TRUE	TRUE	TRUE	TRUE
1_6077	IQLVEEELDRAQER	P06753-3;P07951;P67936	Homo sapiens	645.972	0	0.04057	1.39179	2.65641	14/26		IQLVEEELDRAQER	P06753-3;P07951;P67936	Homo sapiens		645.972	0	0.027	1.56864	2.65641	14/26		IQLVEEELDRAQER	P06753-3;P07951;P67936	Homo sapiens		645.972	0.001	0.08973	1.04706	2.65641	14/26	TRUE	TRUE	TRUE	TRUE	TRUE	TRUE
1_6086	KTQTVcNFTDGALVQHQEWDGK	I6L8B7	Homo sapiens	199.62	0	0.04736	1.32459	2.53336	14/42		KTQTVcNFTDGALVQHQEWDGK	I6L8B7	Homo sapiens		199.62	0	0.009956	2.00192	2.53336	14/42		KTQTVcNFTDGALVQHQEWDGK	I6L8B7	Homo sapiens		199.62	0	0.06714	1.17302	2.53336	14/42	TRUE	TRUE	TRUE	TRUE	TRUE	TRUE
1_6103	KKELEEIVQPIISK	P11021	Homo sapiens	585.561	0	0.007266	2.1387	2.16839	15/26		KKELEEIVQPIISK	P11021	Homo sapiens		585.561	0	6.702e-05	4.1738	2.16839	15/26		KKELEEIVQPIISK	P11021	Homo sapiens		585.561	0	0.004655	2.33208	2.16839	15/26	TRUE	TRUE	TRUE	TRUE	TRUE	TRUE
1_6119	MPHVQYIHTEASESLcGLK	P35625	Homo sapiens	126.74	0	0.09977	1.001	2.62244	11/36		MPHVQYIHTEASESLcGLK	P35625	Homo sapiens		126.74	0.001	0.04996	1.30138	2.62244	11/36		MPHVQYIHTEASESLcGLK	A5PKB4	Bos taurus		126.74	0.001	0.1178	0.928855	2.62244	11/36	TRUE	TRUE	TRUE	TRUE	FALSE	FALSE
1_6120	GIYAYGFEKPSAIQQR	J3KT12	Homo sapiens	783.58	0	0.001507	2.82189	2.68486	19/30		GIYAYGFEKPSAIQQR	J3KT12	Homo sapiens		783.58	0	4.392e-05	4.35734	2.68486	19/30		GIYAYGFEKPSAIQQR	J3KT12	Homo sapiens		783.58	0	0.001574	2.803	2.68486	19/30	TRUE	TRUE	TRUE	TRUE	TRUE	TRUE
1_6126	SNTPILVDGKDVMPEVNK	P06744	Homo sapiens	641.797	0	0.0137	1.86328	2.41411	15/34		SNTPILVDGKDVMPEVNK	P06744	Homo sapiens		641.797	0	0.001142	2.94233	2.41411	15/34		SNTPILVDGKDVMPEVNK	P06744	Homo sapiens		641.797	0	0.02963	1.52827	2.41411	15/34	TRUE	TRUE	TRUE	TRUE	TRUE	TRUE
1_6133	IISNAScTTNcLAPLAK	P04406-2	Homo sapiens	1091.75	0	0.0001015	3.99353	2.25005	19/32		IISNAScTTNcLAPLAK	P04406-2	Homo sapiens		1091.75	0	2.125e-06	5.67264	2.25005	19/32		IISNAScTTNcLAPLAK	P04406-2	Homo sapiens		1091.75	0	4.627e-05	4.3347	2.25005	19/32	TRUE	TRUE	TRUE	TRUE	TRUE	TRUE
1_6137	FSGWYDADLSPAGHEEAKR	P18669	Homo sapiens	894.626	0	0.001424	2.84649	2.12281	19/36		FSGWYDADLSPAGHEEAKR	P18669	Homo sapiens		894.626	0	2.142e-05	4.66918	2.12281	19/36		FSGWYDADLSPAGHEEAKR	P18669	Homo sapiens		894.626	0	0.004049	2.39265	2.12281	19/36	TRUE	TRUE	TRUE	TRUE	TRUE	TRUE
1_6147	VFEGNRPTNSIVFTK	P06744	Homo sapiens	376.281	0.003	0.176	0.754487	2.13592	12/28		VFEGNRPTNSIVFTK	P06744	Homo sapiens		376.281	0.002	0.08197	1.08635	2.13592	12/28		VFEGNRPTNSIVFTK	P06744	Homo sapiens		376.281	0.001	0.1226	0.91151	2.13592	12/28	TRUE	TRUE	TRUE	TRUE	TRUE	TRUE
1_6151	KTQTVcNFTDGALVQHQEWDGKESTITR	I6L8B7	Homo sapiens	681.829	0	0.0002837	3.54714	4.01312	30/108		KTQTVcNFTDGALVQHQEWDGKESTITR	I6L8B7	Homo sapiens		681.829	0	1.843e-07	6.73447	4.01312	30/108		KTQTVcNFTDGALVQHQEWDGKESTITR	I6L8B7	Homo sapiens		681.829	0	0.0002563	3.59125	4.01312	30/108	TRUE	TRUE	TRUE	TRUE	TRUE	TRUE
1_6155	KVDVDEYDENKFVDEEDGGDGQAGPDEGEVDScLR	B1ALC0	Homo sapiens	1034.81	0	0.001288	2.89008	3.60727	35/136		KVDVDEYDENKFVDEEDGGDGQAGPDEGEVDScLR	B1ALC0	Homo sapiens		1034.81	0	1.279e-05	4.89313	3.60727	35/136		KVDVDEYDENKFVDEEDGGDGQAGPDEGEVDScLR	B1ALC0	Homo sapiens		1034.81	0	0.0007867	3.10419	3.60727	35/136	TRUE	TRUE	TRUE	TRUE	TRUE	TRUE
1_6175	GNRGDSIDQcALIQSIK	P12111-2	Homo sapiens	306.726	0	0.1066	0.972243	3.19638	13/32		GNRGDSIDQcALIQSIK	P12111-2	Homo sapiens		306.726	0	0.02372	1.62489	3.19638	13/32		GNRGDSIDQcALIQSIK	P12111-2	Homo sapiens		306.726	0.001	0.1	1	3.19638	13/32	TRUE	TRUE	TRUE	TRUE	TRUE	TRUE
1_6183	KSDIDEIVLVGGSTR	P11021	Homo sapiens	1485.9	0	5.689e-05	4.24496	2.32884	19/28		KSDIDEIVLVGGSTR	P11021	Homo sapiens		1485.9	0	2.252e-06	5.64743	2.32884	19/28		KSDIDEIVLVGGSTR	P11021	Homo sapiens		1485.9	0	0.0002741	3.56209	2.32884	19/28	TRUE	TRUE	TRUE	TRUE	TRUE	TRUE
1_6184	GPDGLTAFEATDNQAIK	C9JL85	Homo sapiens	445.331	0	0.001015	2.99353	2.64188	15/32		GPDGLTAFEATDNQAIK	C9JL85	Homo sapiens		445.331	0	2.858e-05	4.54394	2.64188	15/32		GPDGLTAFEATDNQAIK	C9JL85	Homo sapiens		445.331	0	0.001458	2.83624	2.64188	15/32	TRUE	TRUE	TRUE	TRUE	TRUE	TRUE
1_6186	VAPEEHPVLLTEAPLNPK	P60709	Homo sapiens	503.043	0	0.01265	1.89791	2.66506	19/34		VAPEEHPVLLTEAPLNPK	P60709	Homo sapiens		503.043	0	0.0002719	3.56559	2.66506	19/34		VAPEEHPVLLTEAPLNPK	P60709	Homo sapiens		503.043	0	0.009893	2.00467	2.66506	19/34	TRUE	TRUE	TRUE	TRUE	TRUE	TRUE
1_6188	VKEGMNIVEAMER	P62937	Homo sapiens	1637.33	0	0.0001131	3.94654	2.28757	20/24		VKEGMNIVEAMER	P62937	Homo sapiens		1637.33	0	2.044e-07	6.68952	2.28757	20/24		VKEGMNIVEAMER	Q567Q0	Homo sapiens		1637.33	0	0.0005691	3.24481	2.28757	20/24	TRUE	TRUE	TRUE	TRUE	TRUE	TRUE
1_6190	YHTSQSGDEMTSLSEYVSR	P08238	Homo sapiens	933.802	0	4.437e-05	4.35291	2.74217	21/36		YHTSQSGDEMTSLSEYVSR	P08238	Homo sapiens		933.802	0	5.251e-08	7.27976	2.74217	21/36		YHTSQSGDEMTSLSEYVSR	P08238;G3N2V5	Homo sapiens, Bos taurus		933.802	0	0.000198	3.70333	2.74217	21/36	TRUE	TRUE	TRUE	TRUE	FALSE	FALSE
1_6193							0				RPcFSALTPDETYVPK	P02769	Bos taurus	*	233.756	0	0.002166	2.66434	2.36922	13/30		RPcFSALTPDETYVPK	P02769	Bos taurus	*	233.756	0	0.02266	1.64474	2.36922	13/30	FALSE	FALSE	TRUE	FALSE	FALSE	TRUE
1_6195	IISNAScTTNcLAPLAK	P04406-2	Homo sapiens	913.94	0	0.001495	2.82536	2.43057	18/32		IISNAScTTNcLAPLAK	P04406-2	Homo sapiens		913.94	0	2.034e-05	4.69165	2.43057	18/32		IISNAScTTNcLAPLAK	P04406-2	Homo sapiens		913.94	0	0.0038	2.42022	2.43057	18/32	TRUE	TRUE	TRUE	TRUE	TRUE	TRUE
1_6197	VLAGDKNFITAEELR	O43707	Homo sapiens	1061.93	0	0.0004082	3.38913	2.17115	18/28		VLAGDKNFITAEELR	O43707	Homo sapiens		1061.93	0	3.199e-06	5.49499	2.17115	18/28		VLAGDKNFITAEELR	O43707	Homo sapiens		1061.93	0	0.0002652	3.57643	2.17115	18/28	TRUE	TRUE	TRUE	TRUE	TRUE	TRUE
1_6200	ScKPcPcHNGFScSVMPETEEVVcNNcPPGVTGAR	Q13753	Homo sapiens	819.528	0	0.0001577	3.80217	4.1925	32/136		ScKPcPcHNGFScSVMPETEEVVcNNcPPGVTGAR	Q13753	Homo sapiens		819.528	0	6.427e-07	6.19199	4.1925	32/136		ScKPcPcHNGFScSVMPETEEVVcNNcPPGVTGAR	Q13753	Homo sapiens		819.528	0	0.0003028	3.51884	4.1925	32/136	TRUE	TRUE	TRUE	TRUE	TRUE	TRUE
1_6201	VDKGVVPLAGTNGETTTQGLDGLSER	P04075	Homo sapiens	512.398	0	0.002201	2.65738	2.75468	20/50		VDKGVVPLAGTNGETTTQGLDGLSER	P04075	Homo sapiens		512.398	0	8.75e-05	4.05799	2.75468	20/50		VDKGVVPLAGTNGETTTQGLDGLSER	P04075	Homo sapiens		512.398	0	0.001905	2.72011	2.75468	20/50	TRUE	TRUE	TRUE	TRUE	TRUE	TRUE
1_6204	FQSSHHPTDITSLDQYVER	P14625	Homo sapiens	606.139	0	0.001822	2.73945	2.3118	17/36		FQSSHHPTDITSLDQYVER	P14625	Homo sapiens		606.139	0	3.732e-05	4.42806	2.3118	17/36		FQSSHHPTDITSLDQYVER	P14625	Homo sapiens		606.139	0	0.00377	2.42366	2.3118	17/36	TRUE	TRUE	TRUE	TRUE	TRUE	TRUE
1_6205	MAPYQGPDAVPGALDYK	O43707	Homo sapiens	404.758	0	0.02106	1.67654	2.43925	19/32		MAPYQGPDAVPGALDYK	O43707	Homo sapiens		404.758	0	0.001515	2.81959	2.43925	19/32		MAPYQGPDAVPGALDYK	O43707	Homo sapiens		404.758	0	0.02603	1.58453	2.43925	19/32	TRUE	TRUE	TRUE	TRUE	TRUE	TRUE
1_6222	AKMDAEQDPNVQVDHLNLLK	Q02818	Homo sapiens	660.285	0	0.008483	2.07145	3.17299	20/38		AKMDAEQDPNVQVDHLNLLK	Q02818	Homo sapiens		660.285	0	0.000382	3.41794	3.17299	20/38		AKMDAEQDPNVQVDHLNLLK	Q02818	Homo sapiens		660.285	0	0.009198	2.03631	3.17299	20/38	TRUE	TRUE	TRUE	TRUE	TRUE	TRUE
1_6229	EDLRLPEGDLGKEIEQK	P63241	Homo sapiens	308.126	0.001	0.1598	0.796423	2.23678	16/32		EDLRLPEGDLGKEIEQK	P63241	Homo sapiens		308.126	0.002	0.08084	1.09237	2.23678	16/32									0			TRUE	FALSE	FALSE	TRUE	FALSE	FALSE
1_6233	TPcQQELDQVLER	P18065	Homo sapiens	1609.84	0	0.0004177	3.37914	2.12302	18/24		TPcQQELDQVLER	P18065	Homo sapiens		1609.84	0	4.192e-05	4.37758	2.12302	18/24		TPcQQELDQVLER	P18065	Homo sapiens		1609.84	0	0.001438	2.84224	2.12302	18/24	TRUE	TRUE	TRUE	TRUE	TRUE	TRUE
1_6236	HETAQQLEVLEQQSTSLGQDAR	O15230	Homo sapiens	224.734	0	0.01229	1.91045	2.19691	16/42		HETAQQLEVLEQQSTSLGQDAR	O15230	Homo sapiens		224.734	0	0.0006815	3.16653	2.19691	16/42		HETAQQLEVLEQQSTSLGQDAR	O15230	Homo sapiens		224.734	0	0.01355	1.86806	2.19691	16/42	TRUE	TRUE	TRUE	TRUE	TRUE	TRUE
1_6238	VIAINVDDPDAANYNDINDVKR	Q15181	Homo sapiens	766.997	0	0.0001306	3.88406	2.17612	23/42		VIAINVDDPDAANYNDINDVKR	Q15181	Homo sapiens		766.997	0	5.389e-06	5.26849	2.17612	23/42		VIAINVDDPDAANYNDINDVKR	Q15181	Homo sapiens		766.997	0	9.814e-05	4.00815	2.17612	23/42	TRUE	TRUE	TRUE	TRUE	TRUE	TRUE
1_6242	MVSDINNGWQHLEQAEK	O43707	Homo sapiens	1231.25	0	1.759e-05	4.75473	3.28425	19/32		MVSDINNGWQHLEQAEK	O43707	Homo sapiens		1231.25	0	1.813e-07	6.7416	3.28425	19/32		MVSDINNGWQHLEQAEK	O43707	Homo sapiens		1231.25	0	6.616e-05	4.1794	3.28425	19/32	TRUE	TRUE	TRUE	TRUE	TRUE	TRUE
1_6251	VKEGMNIVEAMER	P62937	Homo sapiens	1547.57	0	0.0001862	3.73002	2.34738	20/24		VKEGMNIVEAMER	P62937	Homo sapiens		1547.57	0	3.692e-05	4.43274	2.34738	20/24		VKEGMNIVEAMER	Q567Q0	Homo sapiens		1547.57	0	0.001309	2.88306	2.34738	20/24	TRUE	TRUE	TRUE	TRUE	TRUE	TRUE
1_6258	TKTETITGFQVDAVPANGQTPIQR	P02751-14;P02751-7	Homo sapiens	779.847	0	0.0001182	3.92738	2.29972	23/46		TKTETITGFQVDAVPANGQTPIQR	P02751-14;P02751-7	Homo sapiens		779.847	0	3.026e-08	7.51913	2.29972	23/46		TKTETITGFQVDAVPANGQTPIQR	P02751-14;P02751-7	Homo sapiens		779.847	0	7.5e-05	4.12494	2.29972	23/46	TRUE	TRUE	TRUE	TRUE	TRUE	TRUE
1_6260	MVQEQccHSQLEELHcATGISLANEQDR	P23142;P23142-4	Homo sapiens	1462.33	0	6.014e-05	4.22084	3.56739	33/108		MVQEQccHSQLEELHcATGISLANEQDR	P23142;P23142-4	Homo sapiens		1462.33	0	2.44e-06	5.61261	3.56739	33/108		MVQEQccHSQLEELHcATGISLANEQDR	P23142;P23142-4	Homo sapiens		1462.33	0	3.848e-05	4.41476	3.56739	33/108	TRUE	TRUE	TRUE	TRUE	TRUE	TRUE
1_6266	ScKPcPcHNGFScSVMPETEEVVcNNcPPGVTGAR	Q13753	Homo sapiens	1032.73	0	2.14e-05	4.66959	4.79309	32/136		ScKPcPcHNGFScSVMPETEEVVcNNcPPGVTGAR	Q13753	Homo sapiens		1032.73	0	2.909e-07	6.53626	4.79309	32/136		ScKPcPcHNGFScSVMPETEEVVcNNcPPGVTGAR	Q13753	Homo sapiens		1032.73	0	6.22e-05	4.20621	4.79309	32/136	TRUE	TRUE	TRUE	TRUE	TRUE	TRUE
1_6267	LSGSNPYTTVTPQIINSK	O43707	Homo sapiens	595.876	0	0.009345	2.02942	2.74604	15/34		LSGSNPYTTVTPQIINSK	O43707	Homo sapiens		595.876	0	0.0001912	3.71851	2.74604	15/34		LSGSNPYTTVTPQIINSK	O43707	Homo sapiens		595.876	0	0.007706	2.11317	2.74604	15/34	TRUE	TRUE	TRUE	TRUE	TRUE	TRUE
1_6280	HNDDEQYAWESSAGGSFTVR	P07900;P08238	Homo sapiens	496.683	0	0.002886	2.5397	2.45527	17/38		HNDDEQYAWESSAGGSFTVR	P07900;P08238	Homo sapiens		496.683	0	6.822e-05	4.16609	2.45527	17/38		HNDDEQYAWESSAGGSFTVR	P07900;P08238	Homo sapiens		496.683	0	0.005682	2.2455	2.45527	17/38	TRUE	TRUE	TRUE	TRUE	TRUE	TRUE
1_6281	ETIELVHTEPTDVAQLPSR	D6RG15	Homo sapiens	539.128	0	0.006834	2.16533	2.33906	18/36		ETIELVHTEPTDVAQLPSR	D6RG15	Homo sapiens		539.128	0	0.0003445	3.46281	2.33906	18/36		ETIELVHTEPTDVAQLPSR	D6RG15	Homo sapiens		539.128	0	0.006527	2.18529	2.33906	18/36	TRUE	TRUE	TRUE	TRUE	TRUE	TRUE
1_6295	ALKDEEKMELQEIQLK	P06753-3	Homo sapiens	1536.06	0	3.291e-06	5.48267	4.01224	20/30		ALKDEEKMELQEIQLK	P06753-3	Homo sapiens		1536.06	0	1.643e-09	8.78436	4.01224	20/30		ALKDEEKMELQEIQLK	P06753-3	Homo sapiens		1536.06	0	3.745e-05	4.42655	4.01224	20/30	TRUE	TRUE	TRUE	TRUE	TRUE	TRUE
1_6299							0				LQQLEDKLNNELLAK	P34955	Bos taurus	*	1598.64	0	1.017e-06	5.99268	2.93178	21/28		LQQLEDKLNNELLAK	P34955	Bos taurus	*	1598.64	0	0.0009003	3.04561	2.93178	21/28	FALSE	FALSE	TRUE	FALSE	FALSE	TRUE
1_6328	MVQEQccHSQLEELHcATGISLANEQDR	P23142;P23142-4	Homo sapiens	1654.98	0	1.248e-06	5.90379	2.6134	32/108		MVQEQccHSQLEELHcATGISLANEQDR	P23142;P23142-4	Homo sapiens		1654.98	0	1.963e-08	7.70708	2.6134	32/108		MVQEQccHSQLEELHcATGISLANEQDR	P23142;P23142-4	Homo sapiens		1654.98	0	1.019e-05	4.99183	2.6134	32/108	TRUE	TRUE	TRUE	TRUE	TRUE	TRUE
1_6330	VLAVNQENEQLMEDYEK	P12814-2	Homo sapiens	1386.29	0	0.0003064	3.51371	2.29307	18/32		VLAVNQENEQLMEDYEK	P12814-2	Homo sapiens		1386.29	0	7.257e-08	7.13924	2.29307	18/32		VLAVNQENEQLMEDYEK	P12814-2	Homo sapiens		1386.29	0	0.0001796	3.74569	2.29307	18/32	TRUE	TRUE	TRUE	TRUE	TRUE	TRUE
1_6334	ATESGAQSAPLPMEGVDISPK	Q02790	Homo sapiens	280.349	0	0.008679	2.06153	2.02876	14/40		ATESGAQSAPLPMEGVDISPK	Q02790	Homo sapiens		280.349	0	0.0008702	3.06038	2.02876	14/40		ATESGAQSAPLPMEGVDISPK	Q02790	Homo sapiens		280.349	0	0.007721	2.11233	2.02876	14/40	TRUE	TRUE	TRUE	TRUE	TRUE	TRUE
1_6335	MVQEQccHSQLEELHcATGISLANEQDR	P23142;P23142-4	Homo sapiens	227.406	0	0.02401	1.61961	2.16008	13/54		MVQEQccHSQLEELHcATGISLANEQDR	P23142;P23142-4	Homo sapiens		227.406	0	0.003666	2.43581	2.16008	13/54		MVQEQccHSQLEELHcATGISLANEQDR	P23142;P23142-4	Homo sapiens		227.406	0	0.03339	1.47638	2.16008	13/54	TRUE	TRUE	TRUE	TRUE	TRUE	TRUE
1_6336	LSGSNPYTTVTPQIINSK	O43707	Homo sapiens	1057.48	0	0.0005004	3.30068	2.4134	19/34		LSGSNPYTTVTPQIINSK	O43707	Homo sapiens		1057.48	0	4.003e-06	5.39761	2.4134	19/34		LSGSNPYTTVTPQIINSK	O43707	Homo sapiens		1057.48	0	0.0003311	3.48004	2.4134	19/34	TRUE	TRUE	TRUE	TRUE	TRUE	TRUE
1_6340	HNDDEQYAWESSAGGSFTVR	P07900;P08238	Homo sapiens	2795.02	0	1.603e-07	6.79507	3.37371	26/38		HNDDEQYAWESSAGGSFTVR	P07900;P08238	Homo sapiens		2795.02	0	2.103e-12	11.6772	3.37371	26/38		HNDDEQYAWESSAGGSFTVR	P07900;P08238	Homo sapiens		2795.02	0	7.391e-08	7.1313	3.37371	26/38	TRUE	TRUE	TRUE	TRUE	TRUE	TRUE
1_6350	VLMVETHNEIYDKFK	P01137	Homo sapiens	824.208	0	0.0009198	3.03631	3.1225	15/28		VLMVETHNEIYDKFK	P01137	Homo sapiens		824.208	0	2.106e-05	4.67654	3.1225	15/28		VLMVETHNEIYDKFK	P01137	Homo sapiens		824.208	0	0.002641	2.57823	3.1225	15/28	TRUE	TRUE	TRUE	TRUE	TRUE	TRUE
1_6357	SLTNDWEDHLAVK	P07900;P08238	Homo sapiens	1090.53	0	0.003917	2.40705	3.22372	18/24		SLTNDWEDHLAVK	P07900;P08238	Homo sapiens		1090.53	0	7.558e-05	4.12159	3.22372	18/24		SLTNDWENHLAVK	G3N2V5	Bos taurus		1090.53	0	0.001348	2.87031	3.33076	18/24	TRUE	FALSE	FALSE	TRUE	FALSE	FALSE
1_6362							0				LQQLEDKLNNELLAK	P34955	Bos taurus	*	1262.14	0	9.573e-06	5.01895	2.82521	20/28		LQQLEDKLNNELLAK	P34955	Bos taurus	*	1262.14	0	0.0007469	3.12674	2.82521	20/28	FALSE	FALSE	TRUE	FALSE	FALSE	TRUE
1_6376	SLYYYIQQDTKGDYQK	P07355	Homo sapiens	1129.07	0	0.001045	2.98088	2.94381	18/30		SLYYYIQQDTKGDYQK	P07355	Homo sapiens		1129.07	0	0.0001048	3.97964	2.94381	18/30		SLYYYIQQDTKGDYQK	P07355	Homo sapiens		1129.07	0	0.00123	2.91009	2.94381	18/30	TRUE	TRUE	TRUE	TRUE	TRUE	TRUE
1_6377	SLTNDWEDHLAVK	P07900;P08238	Homo sapiens	188.766	0.001	0.1297	0.88706	1.64035	9/24		SLTNDWEDHLAVK	P07900;P08238	Homo sapiens		188.766	0.002	0.07198	1.14279	1.64035	9/24		SLTNDWEDHLAVK	P07900;P08238	Homo sapiens		188.766	0.002	0.1501	0.823619	1.64035	9/24	TRUE	TRUE	TRUE	TRUE	TRUE	TRUE
1_6386	EYLGAIcScTcFGGQR	P02751-14;P02751-7	Homo sapiens	393.991	0	0.06482	1.18829	2.50276	12/30		EYLGAIcScTcFGGQR	P02751-14;P02751-7	Homo sapiens		393.991	0	0.009978	2.00096	2.50276	12/30		EYLGAIcScTcFGGQR	P02751-14;P02751-7	Homo sapiens		393.991	0	0.0517	1.28651	2.50276	12/30	TRUE	TRUE	TRUE	TRUE	TRUE	TRUE
1_6400	NVAYDTLPIVVHGNGPTK	O60568	Homo sapiens	301.261	0	0.03148	1.50197	2.10098	14/34		NVAYDTLPIVVHGNGPTK	O60568	Homo sapiens		301.261	0	0.004082	2.38913	2.10098	14/34		NVAYDTLPIVVHGNGPTK	O60568	Homo sapiens		301.261	0	0.03529	1.45235	2.10098	14/34	TRUE	TRUE	TRUE	TRUE	TRUE	TRUE
1_6404	cPNPTcENMNFSWR	P35637-2	Homo sapiens	708.893	0	0.0003172	3.49867	2.34296	15/26		cPNPTcENMNFSWR	P35637-2	Homo sapiens		708.893	0	2.057e-05	4.68677	2.34296	15/26		cPNPTcENMNFSWR	Q28009	Bos taurus		708.893	0	0.001253	2.90205	2.34296	15/26	TRUE	TRUE	TRUE	TRUE	FALSE	FALSE
1_6405	ScKPcPcHNGFScSVMPETEEVVcNNcPPGVTGAR	Q13753	Homo sapiens	1163.74	0	0.0009108	3.04058	3.78509	35/136		ScKPcPcHNGFScSVMPETEEVVcNNcPPGVTGAR	Q13753	Homo sapiens		1163.74	0	9.488e-07	6.02283	3.78509	35/136		ScKPcPcHNGFScSVMPETEEVVcNNcPPGVTGAR	Q13753	Homo sapiens		1163.74	0	0.0001462	3.83505	3.78509	35/136	TRUE	TRUE	TRUE	TRUE	TRUE	TRUE
1_6407	GTAHPGEVTATcWAQSALPAPK	H0YFQ1	Homo sapiens	279.736	0	0.02168	1.66394	2.25352	14/42		GTAHPGEVTATcWAQSALPAPK	H0YFQ1	Homo sapiens		279.736	0	0.003151	2.50155	2.25352	14/42		GTAHPGEVTATcWAQSALPAPK	H0YFQ1	Homo sapiens		279.736	0	0.0246	1.60906	2.25352	14/42	TRUE	TRUE	TRUE	TRUE	TRUE	TRUE
1_6414	TTQFScTLGEKFEETTADGR	I6L8B7	Homo sapiens	744.235	0	0.0004202	3.37654	3.43222	18/38		TTQFScTLGEKFEETTADGR	I6L8B7	Homo sapiens		744.235	0	2.058e-05	4.68655	3.43222	18/38		TTQFScTLGEKFEETTADGR	I6L8B7	Homo sapiens		744.235	0	0.001764	2.7535	3.43222	18/38	TRUE	TRUE	TRUE	TRUE	TRUE	TRUE
1_6415	QTNPSAMEVEEDDPVPEIR	P55072	Homo sapiens	122.914	0.001	0.1442	0.841035	2.45066	12/36		QTNPSAMEVEEDDPVPEIR	P55072	Homo sapiens		122.914	0.002	0.06974	1.15652	2.45066	12/36		QTNPSAMEVEEDDPVPEIR	G3X757	Bos taurus		122.914	0.001	0.1424	0.84649	2.45066	12/36	TRUE	TRUE	TRUE	TRUE	FALSE	FALSE
1_6421	SLTNDWEDHLAVK	P07900;P08238	Homo sapiens	890.767	0	0.002903	2.53715	3.17722	17/24		SLTNDWEDHLAVK	P07900;P08238	Homo sapiens		890.767	0	5.819e-05	4.23515	3.17722	17/24		SLTNDWENHLAVK	G3N2V5	Bos taurus		890.767	0	0.002003	2.69832	3.32725	17/24	TRUE	FALSE	FALSE	TRUE	FALSE	FALSE
1_6425	VDKGVVPLAGTDGETTTQGLDGLSER	P09972	Homo sapiens	433.142	0	0.02116	1.67448	2.06819	19/50		VDKGVVPLAGTDGETTTQGLDGLSER	P09972	Homo sapiens		433.142	0	0.001565	2.80549	2.06819	19/50		VDKGVVPLAGTDGETTTQGLDGLSER	P09972	Homo sapiens		433.142	0	0.02777	1.55642	2.06819	19/50	TRUE	TRUE	TRUE	TRUE	TRUE	TRUE
1_6426	TKTETITGFQVDAVPANGQTPIQR	P02751-14;P02751-7	Homo sapiens	551.792	0	0.002923	2.53417	3.03714	19/46		TKTETITGFQVDAVPANGQTPIQR	P02751-14;P02751-7	Homo sapiens		551.792	0	2.375e-05	4.62434	3.03714	19/46		TKTETITGFQVDAVPANGQTPIQR	P02751-14;P02751-7	Homo sapiens		551.792	0	0.001003	2.9987	3.03714	19/46	TRUE	TRUE	TRUE	TRUE	TRUE	TRUE
1_6439	HGGYKPSDEHKTDLNPDNLQGGDDLDPNYVLSSR	P12277	Homo sapiens	227.593	0	0.001477	2.83062	3.56003	26/132		HGGYKPSDEHKTDLNPDNLQGGDDLDPNYVLSSR	P12277	Homo sapiens		227.593	0	2.449e-05	4.61101	3.56003	26/132		HGGYKPSDEHKTDLNPDNLQGGDDLDPNYVLSSR	P12277	Homo sapiens		227.593	0	0.001415	2.84924	3.56003	26/132	TRUE	TRUE	TRUE	TRUE	TRUE	TRUE
1_6440							0				LVARPEPATGYTLEFR	J3KNT0	Homo sapiens		500.99	0.005	0.1571	0.803824	2.03913	14/30									0			FALSE	TRUE	FALSE	FALSE	TRUE	FALSE
1_6441	HPVTGQFLYQDSNWASK	G3V0E5	Homo sapiens	237.549	0	0.008081	2.09253	2.03289	13/32		HPVTGQFLYQDSNWASK	G3V0E5	Homo sapiens		237.549	0	0.001079	2.96698	2.03289	13/32		HPVTGQFLYQDSNWASK	G3V0E5	Homo sapiens		237.549	0	0.01605	1.79452	2.03289	13/32	TRUE	TRUE	TRUE	TRUE	TRUE	TRUE
1_6446	VGTASENVYVNIAHLK	P53634	Homo sapiens	924.002	0	0.0001446	3.83983	3.42626	17/30		VGTASENVYVNIAHLK	P53634	Homo sapiens		924.002	0	5.607e-07	6.25127	3.42626	17/30		VGTASENVYVNIAHLK	P53634	Homo sapiens		924.002	0	0.0003425	3.46534	3.42626	17/30	TRUE	TRUE	TRUE	TRUE	TRUE	TRUE
1_6449	VSVPLIAQGNSYPSETTVK	P11047	Homo sapiens	238.895	0	0.0193	1.71444	2.97166	12/36		VSVPLIAQGNSYPSETTVK	P11047	Homo sapiens		238.895	0	0.001616	2.79156	2.97166	12/36		VSVPLIAQGNSYPSETTVK	P11047	Homo sapiens		238.895	0	0.01745	1.7582	2.97166	12/36	TRUE	TRUE	TRUE	TRUE	TRUE	TRUE
1_6450	YGKDATNVGDEGGFAPNILENK	P06733	Homo sapiens	1004.01	0	0.0001393	3.85605	2.75714	20/42		YGKDATNVGDEGGFAPNILENK	P06733	Homo sapiens		1004.01	0	7.2e-06	5.14267	2.75714	20/42		YGKDATNVGDEGGFAPNILENK	P06733	Homo sapiens		1004.01	0	0.0005431	3.26512	2.75714	20/42	TRUE	TRUE	TRUE	TRUE	TRUE	TRUE
1_6454	ETFNLYYYESDNDKER	C9JEM6	Homo sapiens	473.848	0	0.03748	1.4262	2.08626	14/30		ETFNLYYYESDNDKER	C9JEM6	Homo sapiens		473.848	0	0.003161	2.50018	2.08626	14/30		ETFNLYYYESDNDKER	C9JEM6	Homo sapiens		473.848	0	0.03637	1.43926	2.08626	14/30	TRUE	TRUE	TRUE	TRUE	TRUE	TRUE
1_6460	TYLGNALVcTcYGGSR	P02751-14;P02751-7	Homo sapiens	554.539	0	0.00239	2.6216	2.07829	15/30		TYLGNALVcTcYGGSR	P02751-14;P02751-7	Homo sapiens		554.539	0	9.585e-05	4.01841	2.07829	15/30		TYLGNALVcTcYGGSR	P02751-14;P02751-7	Homo sapiens		554.539	0	0.001215	2.91542	2.07829	15/30	TRUE	TRUE	TRUE	TRUE	TRUE	TRUE
1_6467	cVcAcGNWVcTAMTcDGK	Q12841	Homo sapiens	318.115	0	0.008689	2.06103	2.59719	16/34		cVcAcGNWVcTAMTcDGK	Q12841	Homo sapiens		318.115	0	0.0002547	3.59397	2.59719	16/34		cVcAcGNWVcTAMTcDGK	Q58D84	Bos taurus		318.115	0	0.007513	2.12419	2.59719	16/34	TRUE	TRUE	TRUE	TRUE	FALSE	FALSE
1_6468	ELVFKEDGQEYAQVIK	A6NJH9	Homo sapiens	264.283	0	0.02544	1.59448	2.54812	12/30		ELVFKEDGQEYAQVIK	A6NJH9	Homo sapiens		264.283	0	0.002161	2.66535	2.54812	12/30		ELVFKEDGQEYAQVIK	A6NJH9	Homo sapiens		264.283	0	0.02116	1.67448	2.54812	12/30	TRUE	TRUE	TRUE	TRUE	TRUE	TRUE
1_6483	TTQFScTLGEKFEETTADGR	I6L8B7	Homo sapiens	747.309	0	0.005761	2.2395	3.19789	17/38		TTQFScTLGEKFEETTADGR	I6L8B7	Homo sapiens		747.309	0	5.966e-05	4.22432	3.19789	17/38		TTQFScTLGEKFEETTADGR	I6L8B7	Homo sapiens		747.309	0	0.002747	2.56114	3.19789	17/38	TRUE	TRUE	TRUE	TRUE	TRUE	TRUE
1_6487	TKTETITGFQVDAVPANGQTPIQR	P02751-14;P02751-7	Homo sapiens	811.895	0	0.00117	2.93181	2.60334	22/46		TKTETITGFQVDAVPANGQTPIQR	P02751-14;P02751-7	Homo sapiens		811.895	0	1.632e-05	4.78728	2.60334	22/46		TKTETITGFQVDAVPANGQTPIQR	P02751-14;P02751-7	Homo sapiens		811.895	0	0.002145	2.66857	2.60334	22/46	TRUE	TRUE	TRUE	TRUE	TRUE	TRUE
1_6496	MLDAEDIVNTARPDEK	O43707	Homo sapiens	966.163	0	0.0003193	3.4958	2.0757	20/30		MLDAEDIVNTARPDEK	O43707	Homo sapiens		966.163	0	1.545e-06	5.81107	2.0757	20/30		MLDAEDIVNTARPDEK	O43707	Homo sapiens		966.163	0	0.0001271	3.89585	2.0757	20/30	TRUE	TRUE	TRUE	TRUE	TRUE	TRUE
1_6503	HGGYKPSDEHKTDLNPDNLQGGDDLDPNYVLSSR	P12277	Homo sapiens	315.948	0	0.01061	1.97428	2.61055	28/132		HGGYKPSDEHKTDLNPDNLQGGDDLDPNYVLSSR	P12277	Homo sapiens		315.948	0	0.001456	2.83684	2.61055	28/132		HGGYKPSDEHKTDLNPDNLQGGDDLDPNYVLSSR	P12277	Homo sapiens		315.948	0	0.006289	2.20142	2.61055	28/132	TRUE	TRUE	TRUE	TRUE	TRUE	TRUE
1_6505	LVARPEPATGYTLEFR	J3KNT0	Homo sapiens	612.172	0	0.0324	1.48945	2.58008	15/30		LVARPEPATGYTLEFR	J3KNT0	Homo sapiens		612.172	0	0.002972	2.52695	2.58008	15/30		LVARPEPATGYTLEFR	J3KNT0	Homo sapiens		612.172	0	0.04475	1.34921	2.58008	15/30	TRUE	TRUE	TRUE	TRUE	TRUE	TRUE
1_6520	LEDTENWLYEDGEDQPK	P34932	Homo sapiens	788.388	0	0.0004983	3.30251	3.16866	17/32		LEDTENWLYEDGEDQPK	P34932	Homo sapiens		788.388	0	7.609e-07	6.11867	3.16866	17/32		LEDTENWLYEDGEDQPK	P34932	Homo sapiens		788.388	0	0.0003467	3.46005	3.16866	17/32	TRUE	TRUE	TRUE	TRUE	TRUE	TRUE
1_6522	TYLGNALVcTcYGGSR	P02751-14;P02751-7	Homo sapiens	1053.7	0	2.565e-05	4.59091	3.16122	21/30		TYLGNALVcTcYGGSR	P02751-14;P02751-7	Homo sapiens		1053.7	0	2.76e-07	6.55909	3.16122	21/30		TYLGNALVcTcYGGSR	P02751-14;P02751-7	Homo sapiens		1053.7	0	5.949e-05	4.22556	3.16122	21/30	TRUE	TRUE	TRUE	TRUE	TRUE	TRUE
1_6525	KAGTQIENIDEDFRDGLK	O43707	Homo sapiens	246.385	0	0.02145	1.66857	2.63048	13/34		KAGTQIENIDEDFRDGLK	O43707	Homo sapiens		246.385	0	0.001841	2.73495	2.63048	13/34		KAGTQIENIDEDFRDGLK	O43707	Homo sapiens		246.385	0	0.02606	1.58403	2.63048	13/34	TRUE	TRUE	TRUE	TRUE	TRUE	TRUE
1_6526	KGVNLPGAAVDLPAVSEK	P14618-3	Homo sapiens	821.528	0	0.0004089	3.38838	2.55516	20/34		KGVNLPGAAVDLPAVSEK	P14618-3	Homo sapiens		821.528	0	5.321e-07	6.27401	2.55516	20/34		KGVNLPGAAVDLPAVSEK	P14618-3;A5D984	Homo sapiens, Bos taurus		821.528	0	0.0003864	3.41296	2.55516	20/34	TRUE	TRUE	TRUE	TRUE	FALSE	FALSE
1_6529	cVcAcGNWVcTAMTcDGK	Q12841	Homo sapiens	1108.54	0	0.001347	2.87063	2.04992	19/34		cVcAcGNWVcTAMTcDGK	Q12841	Homo sapiens		1108.54	0	3.853e-05	4.4142	2.04992	19/34		cVcAcGNWVcTAMTcDGK	Q58D84	Bos taurus		1108.54	0	0.002232	2.65131	2.04992	19/34	TRUE	TRUE	TRUE	TRUE	FALSE	FALSE
1_6531	VTNGAFTGEISPGMIK	P60174-1	Homo sapiens	1042.47	0	0.002704	2.56799	2.25846	17/30		VTNGAFTGEISPGMIK	P60174-1	Homo sapiens		1042.47	0	9.47e-06	5.02365	2.25846	17/30		VTNGAFTGEISPGMIK	P60174-1	Homo sapiens		1042.47	0	0.001596	2.79697	2.25846	17/30	TRUE	TRUE	TRUE	TRUE	TRUE	TRUE
1_6552	ELISNASDALDKIR	P08238;P14625	Homo sapiens	781.761	0	0.01123	1.94962	2.53356	19/26		ELISNASDALDKIR	P08238;P14625	Homo sapiens		781.761	0	0.0004854	3.3139	2.53356	19/26		ELISNASDALDKIR	P08238;P14625;G3N2V5	Homo sapiens, Bos taurus		781.761	0	0.02536	1.59585	2.53356	19/26	TRUE	TRUE	TRUE	TRUE	FALSE	FALSE
1_6558	VTHAVVTVPAYFNDAQR	P11021	Homo sapiens	416.152	0	0.02634	1.57938	2.3699	16/32		VTHAVVTVPAYFNDAQR	P11021	Homo sapiens		416.152	0	0.004843	2.31489	2.3699	16/32		VTHAVVTVPAYFNDAQR	P11021	Homo sapiens		416.152	0	0.01961	1.70752	2.3699	16/32	TRUE	TRUE	TRUE	TRUE	TRUE	TRUE
1_6559	YTPVQQGPVGVNVTYGGDPIPK	Q5HY54	Homo sapiens	263.695	0	0.01409	1.85109	2.37741	17/42		YTPVQQGPVGVNVTYGGDPIPK	Q5HY54	Homo sapiens		263.695	0	0.0007576	3.12056	2.37741	17/42		YTPVQQGPVGVNVTYGGDPIPK	Q5HY54	Homo sapiens		263.695	0	0.01261	1.89928	2.37741	17/42	TRUE	TRUE	TRUE	TRUE	TRUE	TRUE
1_6561	VTGEADVEFATHEEAVAAMSK	P52597	Homo sapiens	733.669	0	0.002365	2.62617	2.44838	18/40		VTGEADVEFATHEEAVAAMSK	P52597	Homo sapiens		733.669	0	4.31e-05	4.36552	2.44838	18/40		VTGEADVEFATHEEAVAAMSK	P52597	Homo sapiens		733.669	0	0.0007829	3.10629	2.44838	18/40	TRUE	TRUE	TRUE	TRUE	TRUE	TRUE
1_6565	GVVPLAGTNGETTTQGLDGLSER	P04075	Homo sapiens	367.659	0	0.005122	2.29056	2.71707	19/44		GVVPLAGTNGETTTQGLDGLSER	P04075	Homo sapiens		367.659	0	6.559e-05	4.18316	2.71707	19/44		GVVPLAGTNGETTTQGLDGLSER	P04075	Homo sapiens		367.659	0	0.002548	2.5938	2.71707	19/44	TRUE	TRUE	TRUE	TRUE	TRUE	TRUE
1_6568	KTSLEDFYLDEER	P36955	Homo sapiens	1282.41	0	0.0004922	3.30786	2.35812	16/24		KTSLEDFYLDEER	P36955	Homo sapiens		1282.41	0	7.597e-06	5.11936	2.35812	16/24		KTSLEDFYLDEER	P36955	Homo sapiens		1282.41	0	0.0009915	3.00371	2.35812	16/24	TRUE	TRUE	TRUE	TRUE	TRUE	TRUE
1_6571	FSGWYDADLSPAGHEEAK	P18669	Homo sapiens	919.137	0	0.0005138	3.28921	2.4081	18/34		FSGWYDADLSPAGHEEAK	P18669	Homo sapiens		919.137	0	5.149e-06	5.28828	2.4081	18/34		FSGWYDADLSPAGHEEAK	P18669	Homo sapiens		919.137	0	0.002029	2.69272	2.4081	18/34	TRUE	TRUE	TRUE	TRUE	TRUE	TRUE
1_6572	SGLGSQVGLmPGSVGPVGPR	P05997	Homo sapiens	453.185	0	0.006158	2.21056	2.02449	15/38		SGLGSQVGLmPGSVGPVGPR	P05997	Homo sapiens		453.185	0	0.0002819	3.5499	2.02449	15/38		SGLGSQVGLmPGSVGPVGPR	P05997	Homo sapiens		453.185	0	0.005353	2.2714	2.02449	15/38	TRUE	TRUE	TRUE	TRUE	TRUE	TRUE
1_6573	DKFSFDLGKGEVIK	Q02790	Homo sapiens	1097.93	0	0.002964	2.52812	2.82069	17/26		DKFSFDLGKGEVIK	Q02790	Homo sapiens		1097.93	0	9.845e-05	4.00678	2.82069	17/26		DKFSFDLGKGEVIK	Q02790	Homo sapiens		1097.93	0	0.007984	2.09778	2.82069	17/26	TRUE	TRUE	TRUE	TRUE	TRUE	TRUE
1_6574	WFHNAccEcIGPEcIDYGSK	Q9GZX9	Homo sapiens	407.199	0	0.006524	2.18549	2.44188	15/38		WFHNAccEcIGPEcIDYGSK	Q9GZX9	Homo sapiens		407.199	0	0.000497	3.30364	2.44188	15/38		WFHNAccEcIGPEcIDYGSK	Q0VD44	Bos taurus		407.199	0	0.009567	2.01922	2.44188	15/38	TRUE	TRUE	TRUE	TRUE	FALSE	FALSE
1_6582	VVIHFTDGADGDLADLHR	P12111-2	Homo sapiens	1616.33	0	4.277e-05	4.36886	3.21658	23/34		VVIHFTDGADGDLADLHR	P12111-2	Homo sapiens		1616.33	0	7.592e-08	7.11964	3.21658	23/34		VVIHFTDGADGDLADLHR	P12111-2	Homo sapiens		1616.33	0	1.683e-05	4.77392	3.21658	23/34	TRUE	TRUE	TRUE	TRUE	TRUE	TRUE
1_6589	IREIADGLcLEVEGK	P13693	Homo sapiens	1034.57	0	0.005252	2.27968	2.4323	19/28		IREIADGLcLEVEGK	P13693	Homo sapiens		1034.57	0	2.297e-05	4.63884	2.4323	19/28		IREIADGLcLEVEGK	P13693	Homo sapiens		1034.57	0	0.005005	2.3006	2.4323	19/28	TRUE	TRUE	TRUE	TRUE	TRUE	TRUE
1_6594	KGVNLPGAAVDLPAVSEK	P14618-3	Homo sapiens	1489.28	0	6.958e-05	4.15752	2.3845	23/34		KGVNLPGAAVDLPAVSEK	P14618-3	Homo sapiens		1489.28	0	1.733e-07	6.7612	2.3845	23/34		KGVNLPGAAVDLPAVSEK	P14618-3;A5D984	Homo sapiens, Bos taurus		1489.28	0	5.912e-05	4.22827	2.3845	23/34	TRUE	TRUE	TRUE	TRUE	FALSE	FALSE
1_6610	TQTVcNFTDGALVQHQEWDGKESTITR	I6L8B7	Homo sapiens	296.398	0	0.01451	1.83833	2.34897	15/52		TQTVcNFTDGALVQHQEWDGKESTITR	I6L8B7	Homo sapiens		296.398	0	0.001267	2.89722	2.34897	15/52		TQTVcNFTDGALVQHQEWDGKESTITR	I6L8B7	Homo sapiens		296.398	0	0.01489	1.82711	2.34897	15/52	TRUE	TRUE	TRUE	TRUE	TRUE	TRUE
1_6616	EMMSPGLTTEHIcSELR	B4DYR1	Homo sapiens	315.396	0	0.01293	1.8884	2.47236	14/32		EMMSPGLTTEHIcSELR	B4DYR1	Homo sapiens		315.396	0	0.00271	2.56703	2.47236	14/32		EMMSPGLTTEHIcSELR	B4DYR1	Homo sapiens		315.396	0	0.01745	1.7582	2.47236	14/32	TRUE	TRUE	TRUE	TRUE	TRUE	TRUE
1_6625	GEMSRPGEVcSALNLcESLQK	P07602	Homo sapiens	607.434	0	0.004793	2.31939	2.56868	18/40		GEMSRPGEVcSALNLcESLQK	P07602	Homo sapiens		607.434	0	0.0002487	3.60432	2.56868	18/40		GEMSRPGEVcSALNLcESLQK	P07602	Homo sapiens		607.434	0	0.0109	1.96257	2.56868	18/40	TRUE	TRUE	TRUE	TRUE	TRUE	TRUE
1_6627	GVVPLAGTNGETTTQGLDGLSER	P04075	Homo sapiens	476.034	0	2.589e-05	4.58687	2.53302	22/44		GVVPLAGTNGETTTQGLDGLSER	P04075	Homo sapiens		476.034	0	9.33e-09	8.03012	2.53302	22/44		GVVPLAGTNGETTTQGLDGLSER	P04075	Homo sapiens		476.034	0	8.047e-06	5.09437	2.53302	22/44	TRUE	TRUE	TRUE	TRUE	TRUE	TRUE
1_6634	KTSLEDFYLDEER	P36955	Homo sapiens	1426.58	0	0.0001665	3.77859	3.17894	17/24		KTSLEDFYLDEER	P36955	Homo sapiens		1426.58	0	4.267e-07	6.36988	3.17894	17/24		KTSLEDFYLDEER	P36955	Homo sapiens		1426.58	0	0.0009152	3.03848	3.17894	17/24	TRUE	TRUE	TRUE	TRUE	TRUE	TRUE
1_6635	WFHNAccEcIGPEcIDYGSK	Q9GZX9	Homo sapiens	796.943	0	0.003215	2.49282	2.12527	20/38		WFHNAccEcIGPEcIDYGSK	Q9GZX9	Homo sapiens		796.943	0	1.593e-05	4.79778	2.12527	20/38		WFHNAccEcIGPEcIDYGSK	Q0VD44	Bos taurus		796.943	0	0.001994	2.70027	2.12527	20/38	TRUE	TRUE	TRUE	TRUE	FALSE	FALSE
1_6636	SGLGSQVGLmPGSVGPVGPR	P05997	Homo sapiens	576.949	0	0.01775	1.7508	2.25024	17/38		SGLGSQVGLmPGSVGPVGPR	P05997	Homo sapiens		576.949	0	0.001317	2.88041	2.25024	17/38		SGLGSQVGLmPGSVGPVGPR	P05997	Homo sapiens		576.949	0	0.01499	1.8242	2.25024	17/38	TRUE	TRUE	TRUE	TRUE	TRUE	TRUE
1_6642	LGQGIGPIHLNEIQcTGNEK	Q9Y4K0	Homo sapiens	689.792	0	0.001014	2.99396	3.55649	19/38		LGQGIGPIHLNEIQcTGNEK	Q9Y4K0	Homo sapiens		689.792	0	1.468e-05	4.83327	3.55649	19/38		LGQGIGPIHLNEIQcTGNEK	Q9Y4K0	Homo sapiens		689.792	0	0.0021	2.67778	3.55649	19/38	TRUE	TRUE	TRUE	TRUE	TRUE	TRUE
1_6644	GENDETVSNTLTLTNGLER	Q8WXD2	Homo sapiens	526.08	0	0.0004701	3.32781	2.24915	17/36		GENDETVSNTLTLTNGLER	Q8WXD2	Homo sapiens		526.08	0	1.618e-05	4.79102	2.24915	17/36		GENDETVSNTLTLTNGLER	Q8WXD2	Homo sapiens		526.08	0	0.000881	3.05502	2.24915	17/36	TRUE	TRUE	TRUE	TRUE	TRUE	TRUE
1_6648	TQTVcNFTDGALVQHQEWDGKESTITR	I6L8B7	Homo sapiens	534.206	0	0.0002015	3.69572	2.97983	25/104		TQTVcNFTDGALVQHQEWDGKESTITR	I6L8B7	Homo sapiens		534.206	0	1.838e-06	5.73565	2.97983	25/104		TQTVcNFTDGALVQHQEWDGKESTITR	I6L8B7	Homo sapiens		534.206	0	0.0005464	3.26249	2.97983	25/104	TRUE	TRUE	TRUE	TRUE	TRUE	TRUE
1_6677	WNTEDKVSHVSTGGGASLELLEGK	B7Z7A9	Homo sapiens	401.872	0	0.0134	1.8729	2.49001	15/46		WNTEDKVSHVSTGGGASLELLEGK	B7Z7A9	Homo sapiens		401.872	0	0.0008797	3.05567	2.49001	15/46		WNTEDKVSHVSTGGGASLELLEGK	B7Z7A9;Q3T0P6	Homo sapiens, Bos taurus		401.872	0	0.02036	1.69122	2.49001	15/46	TRUE	TRUE	TRUE	TRUE	FALSE	FALSE
1_6680	ARPFPDGLAEDIDKGEVSAR	P13639	Homo sapiens	372.814	0	0.04857	1.31363	2.63623	14/38		ARPFPDGLAEDIDKGEVSAR	P13639	Homo sapiens		372.814	0	0.005421	2.26592	2.63623	14/38		ARPFPDGLAEDIDKGEVSAR	P13639	Homo sapiens		372.814	0	0.06928	1.15939	2.63623	14/38	TRUE	TRUE	TRUE	TRUE	TRUE	TRUE
1_6690	cKDGFFGNPLAPNPADK	P11047	Homo sapiens	372.958	0	0.01963	1.70708	3.2601	15/32		cKDGFFGNPLAPNPADK	P11047	Homo sapiens		372.958	0	0.0008759	3.05755	3.2601	15/32		cKDGFFGNPLAPNPADK	P11047	Homo sapiens		372.958	0	0.01472	1.83209	3.2601	15/32	TRUE	TRUE	TRUE	TRUE	TRUE	TRUE
1_6692	GYDQSAYDGKDYIALNEDLR	P10321	Homo sapiens	870.999	0	1.416e-05	4.84894	3.01079	20/38		GYDQSAYDGKDYIALNEDLR	P10321	Homo sapiens		870.999	0	2.787e-07	6.55486	3.01079	20/38		GYDQSAYDGKDYIALNEDLR	P10321	Homo sapiens		870.999	0	1.382e-05	4.85949	3.01079	20/38	TRUE	TRUE	TRUE	TRUE	TRUE	TRUE
1_6702	cDcSGNSDPNLIFEDcDEVTGQcR	Q16363-2	Homo sapiens	214.845	0	0.02022	1.69422	2.2579	13/46		cDcSGNSDPNLIFEDcDEVTGQcR	Q16363-2	Homo sapiens		214.845	0	0.001929	2.71467	2.2579	13/46		cDcSGNSDPNLIFEDcDEVTGQcR	Q16363-2	Homo sapiens		214.845	0	0.01098	1.9594	2.2579	13/46	TRUE	TRUE	TRUE	TRUE	TRUE	TRUE
1_6704	RAEDGSVIDYELIDQDAR	P07355	Homo sapiens	572.185	0	0.001733	2.7612	2.2995	16/34		RAEDGSVIDYELIDQDAR	P07355	Homo sapiens		572.185	0	0.0001572	3.80355	2.2995	16/34		RAEDGSVIDYELIDQDAR	P07355	Homo sapiens		572.185	0	0.00505	2.29671	2.2995	16/34	TRUE	TRUE	TRUE	TRUE	TRUE	TRUE
1_6706	STSSFPcPAGHFNGFR	Q08380	Homo sapiens	407.997	0	0.003629	2.44021	2.30363	15/30		STSSFPcPAGHFNGFR	Q08380	Homo sapiens		407.997	0	8.438e-05	4.07376	2.30363	15/30		STSSFPcPAGHFNGFR	Q08380	Homo sapiens		407.997	0	0.002746	2.5613	2.30363	15/30	TRUE	TRUE	TRUE	TRUE	TRUE	TRUE
1_6707	QQSScNPVTGQcEcLPHVTGQDcGAcDPGFYNLQSGQGcER	P11047	Homo sapiens	310.086	0	0.01805	1.74352	2.34304	25/160		QQSScNPVTGQcEcLPHVTGQDcGAcDPGFYNLQSGQGcER	P11047	Homo sapiens		310.086	0	0.001622	2.78995	2.34304	25/160		QQSScNPVTGQcEcLPHVTGQDcGAcDPGFYNLQSGQGcER	P11047	Homo sapiens		310.086	0	0.01393	1.85605	2.34304	25/160	TRUE	TRUE	TRUE	TRUE	TRUE	TRUE
1_6711	TDLEKDIISDTSGDFRK	P07355	Homo sapiens	755.482	0	0.002647	2.57725	2.09323	17/32		TDLEKDIISDTSGDFRK	P07355	Homo sapiens		755.482	0	5.705e-06	5.24374	2.09323	17/32		TDLEKDIISDTSGDFRK	P07355	Homo sapiens		755.482	0	0.002117	2.67428	2.09323	17/32	TRUE	TRUE	TRUE	TRUE	TRUE	TRUE
1_6713	MDAEQDPNVQVDHLNLLK	Q02818	Homo sapiens	627.999	0	0.0001525	3.81673	2.35846	19/34		MDAEQDPNVQVDHLNLLK	Q02818	Homo sapiens		627.999	0	1.369e-06	5.8636	2.35846	19/34		MDAEQDPNVQVDHLNLLK	Q02818	Homo sapiens		627.999	0	0.0004822	3.31677	2.35846	19/34	TRUE	TRUE	TRUE	TRUE	TRUE	TRUE
1_6719	VFSVAITPDHLEPR	P12109	Homo sapiens	739.689	0	0.001388	2.85761	2.06553	16/26		VFSVAITPDHLEPR	P12109;E1BI98	Homo sapiens, Bos taurus		739.689	0	2.345e-05	4.62986	2.06553	16/26		VFSVAITPDHLEPR	P12109;E1BI98	Homo sapiens, Bos taurus		739.689	0	0.0008989	3.04629	2.06553	16/26	TRUE	TRUE	TRUE	FALSE	FALSE	TRUE
1_6721	GNDISSGTVLSDYVGSGPPK	P30086	Homo sapiens	1026.57	0	0.0001179	3.92849	3.41021	20/38		GNDISSGTVLSDYVGSGPPK	P30086	Homo sapiens		1026.57	0	4.309e-07	6.36562	3.41021	20/38		GNDISSGTVLSDYVGSGPPK	P30086	Homo sapiens		1026.57	0	0.0005654	3.24764	3.41021	20/38	TRUE	TRUE	TRUE	TRUE	TRUE	TRUE
1_6722	HLEINPDHSIIETLR	P07900	Homo sapiens	661.869	0	0.0002084	3.6811	2.27218	16/28		HLEINPDHSIIETLR	P07900	Homo sapiens		661.869	0	9.53e-07	6.02091	2.27218	16/28		HLEINPDHSIIETLR	P07900	Homo sapiens		661.869	0	0.0001273	3.89517	2.27218	16/28	TRUE	TRUE	TRUE	TRUE	TRUE	TRUE
1_6729	EAENPEGEEKEAATLEVERPLPMEVEK	A8K8G0	Homo sapiens	515.346	0	0.00102	2.9914	2.33653	25/104		EAENPEGEEKEAATLEVERPLPMEVEK	A8K8G0	Homo sapiens		515.346	0	1.207e-05	4.91829	2.33653	25/104		EAENPEGEEKEAATLEVERPLPMEVEK	A8K8G0	Homo sapiens		515.346	0	0.0007431	3.12895	2.33653	25/104	TRUE	TRUE	TRUE	TRUE	TRUE	TRUE
1_6733	TAEYDVAYGESHLFR	P12109	Homo sapiens	1430.86	0	3.044e-05	4.51656	2.31828	20/28		TAEYDVAYGESHLFR	P12109	Homo sapiens		1430.86	0	9.377e-07	6.02794	2.31828	20/28		TAEYDVAYGESHLFR	P12109	Homo sapiens		1430.86	0	7.231e-05	4.1408	2.31828	20/28	TRUE	TRUE	TRUE	TRUE	TRUE	TRUE
1_6737	WFcHVDDDNYVNLR	Q8NES3-3	Homo sapiens	1221.27	0	0.0002539	3.59534	2.15437	19/26		WFcHVDDDNYVNLR	Q8NES3-3	Homo sapiens		1221.27	0	2.535e-06	5.59602	2.15437	19/26		WFcHVDDDNYVNLR	Q8NES3-3	Homo sapiens		1221.27	0	0.0004111	3.38605	2.15437	19/26	TRUE	TRUE	TRUE	TRUE	TRUE	TRUE
1_6741	EAENPEGEEKEAATLEVERPLPMEVEK	A8K8G0	Homo sapiens	185.493	0	0.03722	1.42922	2.17072	13/52		EAENPEGEEKEAATLEVERPLPMEVEK	A8K8G0	Homo sapiens		185.493	0	0.00959	2.01818	2.17072	13/52		EAENPEGEEKEAATLEVERPLPMEVEK	A8K8G0	Homo sapiens		185.493	0	0.0545	1.2636	2.17072	13/52	TRUE	TRUE	TRUE	TRUE	TRUE	TRUE
1_6742	KAELLDNEKPAAVVAPITTGYTVK	Q9HB71-3	Homo sapiens	550.424	0	0.05521	1.25798	2.46482	17/46		KAELLDNEKPAAVVAPITTGYTVK	Q9HB71-3	Homo sapiens		550.424	0	0.002761	2.55893	2.46482	17/46		KAELLDNEKPAAVVAPITTGYTVK	Q9HB71-3	Homo sapiens		550.424	0	0.04608	1.33649	2.46482	17/46	TRUE	TRUE	TRUE	TRUE	TRUE	TRUE
1_6746	YTPSGQAGAAASESLFVSNHAY	P04075	Homo sapiens	486.952	0	0.0005361	3.27075	2.69294	19/42		YTPSGQAGAAASESLFVSNHAY	P04075	Homo sapiens		153.969	0	9.801e-07	6.00873	2.69294	19/42		YTPSGQAGAAASESLFVSNHAY	P04075	Homo sapiens		486.952	0	0.0001375	3.8617	2.69294	19/42	TRUE	TRUE	TRUE	TRUE	TRUE	TRUE
1_6748							0				TYEPGEQIVFScQPGYVSR	P17690	Bos taurus	*	771.755	0	2.832e-06	5.54791	2.32987	20/36		TYEPGEQIVFScQPGYVSR	P17690	Bos taurus	*	771.755	0	0.0002829	3.54837	2.32987	20/36	FALSE	FALSE	TRUE	FALSE	FALSE	TRUE
1_6763	TETITGFQVDAVPANGQTPIQR	P02751-14;P02751-7	Homo sapiens	425.084	0	0.002215	2.65463	2.79481	20/42		TETITGFQVDAVPANGQTPIQR	P02751-14;P02751-7	Homo sapiens		425.084	0	6.209e-05	4.20698	2.79481	20/42		TETITGFQVDAVPANGQTPIQR	P02751-14;P02751-7	Homo sapiens		425.084	0	0.001944	2.7113	2.79481	20/42	TRUE	TRUE	TRUE	TRUE	TRUE	TRUE
1_6764	QLFHPEQLITGKEDAANNYAR	F8VQQ4	Homo sapiens	146.636	0	0.09269	1.03297	2.01699	12/40		QLFHPEQLITGKEDAANNYAR	F8VQQ4	Homo sapiens		146.636	0.001	0.0464	1.33348	2.01699	12/40		QLFHPEQLITGKEDAANNYAR	F8VQQ4	Homo sapiens		146.636	0.001	0.1142	0.942334	2.01699	12/40	TRUE	TRUE	TRUE	TRUE	TRUE	TRUE
1_6774	TDLEKDIISDTSGDFRK	P07355	Homo sapiens	856.722	0	0.003316	2.47939	2.0926	17/32		TDLEKDIISDTSGDFRK	P07355	Homo sapiens		856.722	0	9.957e-05	4.00187	2.0926	17/32		TDLEKDIISDTSGDFRK	P07355	Homo sapiens		856.722	0	0.003307	2.48057	2.0926	17/32	TRUE	TRUE	TRUE	TRUE	TRUE	TRUE
1_6782	YGFIEGHVVIPR	H0YDX6	Homo sapiens	1389.28	0	0.0001097	3.95979	2.11185	17/22		YGFIEGHVVIPR	H0YDX6	Homo sapiens		1389.28	0	5.625e-06	5.24988	2.11185	17/22		YGFIEGHVVIPR	H0YDX6	Homo sapiens		1389.28	0	0.0003793	3.42102	2.11185	17/22	TRUE	TRUE	TRUE	TRUE	TRUE	TRUE
1_6783	GVVPLAGTDGETTTQGLDGLSER	P09972	Homo sapiens	115.258	0	0.03119	1.50598	2.21019	14/44		GVVPLAGTDGETTTQGLDGLSER	P09972	Homo sapiens		115.258	0	0.002632	2.57971	2.21019	14/44		GVVPLAGTDGETTTQGLDGLSER	P09972	Homo sapiens		115.258	0	0.02494	1.6031	2.21019	14/44	TRUE	TRUE	TRUE	TRUE	TRUE	TRUE
1_6784	VQAHAAAALINFTEDcPK	O00410-2	Homo sapiens	1772.32	0	9.179e-07	6.0372	2.70094	21/34		VQAHAAAALINFTEDcPK	O00410-2	Homo sapiens		1772.32	0	1.567e-10	9.80493	2.70094	21/34		VQAHAAAALINFTEDcPK	O00410-2	Homo sapiens		1772.32	0	7.266e-06	5.1387	2.70094	21/34	TRUE	TRUE	TRUE	TRUE	TRUE	TRUE
1_6786							0				SLHTLFGDELcK	P02769	Bos taurus	*	1385.47	0	2.622e-06	5.58137	2.2352	18/22		SLHTLFGDELcK	P02769	Bos taurus	*	1385.47	0	0.0002668	3.57381	2.2352	18/22	FALSE	FALSE	TRUE	FALSE	FALSE	TRUE
1_6789	HLEINPDHSIIETLR	P07900	Homo sapiens	1212.8	0	0.0002967	3.52768	2.37172	21/28		HLEINPDHSIIETLR	P07900	Homo sapiens		1212.8	0	1.255e-06	5.90136	2.37172	21/28		HLEINPDHSIIETLR	P07900	Homo sapiens		1212.8	0	3.549e-05	4.44989	2.37172	21/28	TRUE	TRUE	TRUE	TRUE	TRUE	TRUE
1_6790	AFQYVETHGEVcPANWTPDSPTIKPSPAASK	E9PH29	Homo sapiens	1023.1	0	0.0001958	3.70819	3.16959	31/120		AFQYVETHGEVcPANWTPDSPTIKPSPAASK	E9PH29	Homo sapiens		1023.1	0	8.027e-06	5.09545	3.16959	31/120		AFQYVETHGEVcPANWTPDSPTIKPSPAASK	E9PH29	Homo sapiens		1023.1	0	0.0006132	3.2124	3.16959	31/120	TRUE	TRUE	TRUE	TRUE	TRUE	TRUE
1_6796	TAEYDVAYGESHLFR	P12109	Homo sapiens	1238.78	0	7.16e-05	4.14509	2.47162	20/28		TAEYDVAYGESHLFR	P12109	Homo sapiens		1238.78	0	1.701e-07	6.7693	2.47162	20/28		TAEYDVAYGESHLFR	P12109	Homo sapiens		1238.78	0	0.0002341	3.6306	2.47162	20/28	TRUE	TRUE	TRUE	TRUE	TRUE	TRUE
1_6809	YTPSGQAGAAASESLFVSNHAY	P04075	Homo sapiens	563.195	0	4.31e-05	4.36552	2.16579	20/42		YTPSGQAGAAASESLFVSNHAY	P04075	Homo sapiens		563.195	0	4.416e-08	7.35497	2.16579	20/42		YTPSGQAGAAASESLFVSNHAY	P04075	Homo sapiens		563.195	0	8.1e-05	4.09151	2.16579	20/42	TRUE	TRUE	TRUE	TRUE	TRUE	TRUE
1_6825							0				SLHTLFGDELcK	P02769	Bos taurus	*	830.71	0	5.229e-05	4.28158	1.63049	15/22		SLHTLFGDELcK	P02769	Bos taurus	*	830.71	0	0.002045	2.68931	1.63049	15/22	FALSE	FALSE	TRUE	FALSE	FALSE	TRUE
1_6826	QATVGDINTERPGMLDFTGK	P07108	Homo sapiens	81.7101	0	0.07401	1.13071	2.36517	10/38		QATVGDINTERPGMLDFTGK	P07108	Homo sapiens		81.7101	0	0.0133	1.87615	2.36517	10/38		QATVGDINTERPGMLDFTGK	P07108	Homo sapiens		81.7101	0	0.06852	1.16418	2.36517	10/38	TRUE	TRUE	TRUE	TRUE	TRUE	TRUE
1_6840	TVcAPcPDHYYTDSWHTSDEcLYcSPVcK	E5RFV7	Homo sapiens	277.174	0	0.0369	1.43297	2.51795	21/112		TVcAPcPDHYYTDSWHTSDEcLYcSPVcK	E5RFV7	Homo sapiens		277.174	0	0.008957	2.04784	2.51795	21/112		TVcAPcPDHYYTDSWHTSDEcLYcSPVcK	E5RFV7	Homo sapiens		277.174	0	0.04057	1.39179	2.51795	21/112	TRUE	TRUE	TRUE	TRUE	TRUE	TRUE
1_6844	GVVPLAGTDGETTTQGLDGLSER	P09972	Homo sapiens	296.204	0	0.004453	2.35135	2.4946	20/44		GVVPLAGTDGETTTQGLDGLSER	P09972	Homo sapiens		296.204	0	4.281e-05	4.36845	2.4946	20/44		GVVPLAGTDGETTTQGLDGLSER	P09972	Homo sapiens		296.204	0	0.003813	2.41873	2.4946	20/44	TRUE	TRUE	TRUE	TRUE	TRUE	TRUE
1_6861	DATNVGDEGGFAPNILENK	P06733	Homo sapiens	1100.97	0	0.0001709	3.76726	2.48942	20/36		DATNVGDEGGFAPNILENK	P06733	Homo sapiens		1100.97	0	2.816e-08	7.55037	2.48942	20/36		DATNVGDEGGFAPNILENK	P06733	Homo sapiens		1100.97	0	0.000123	3.91009	2.48942	20/36	TRUE	TRUE	TRUE	TRUE	TRUE	TRUE
1_6869	cNAGFFHTLSGEcVPcDcNGNSNEcLDGSGYcVHcQR	Q16363-2	Homo sapiens	334.771	0	0.004181	2.37872	3.0018	26/144		cNAGFFHTLSGEcVPcDcNGNSNEcLDGSGYcVHcQR	Q16363-2	Homo sapiens		334.771	0	0.0002432	3.61404	3.0018	26/144		cNAGFFHTLSGEcVPcDcNGNSNEcLDGSGYcVHcQR	Q16363-2	Homo sapiens		334.771	0	0.005184	2.28534	3.0018	26/144	TRUE	TRUE	TRUE	TRUE	TRUE	TRUE
1_6876	VIKDFMIQGGDFTRGDGTGGK	P23284	Homo sapiens	564.935	0	0.0006708	3.17341	3.15906	18/40		VIKDFMIQGGDFTRGDGTGGK	P23284	Homo sapiens		564.935	0	4.84e-06	5.31515	3.15906	18/40		VIKDFMIQGGDFTRGDGTGGK	P23284	Homo sapiens		564.935	0	0.0007709	3.113	3.15906	18/40	TRUE	TRUE	TRUE	TRUE	TRUE	TRUE
1_6880	EAFSLFDKDGDGTITTK	P62158	Homo sapiens	826.87	0	0.00131	2.88273	2.18819	18/32		EAFSLFDKDGDGTITTK	P62158	Homo sapiens		826.87	0	4.093e-06	5.38796	2.18819	18/32		EAFSLFDKDGDGTITTK	P62158	Homo sapiens		826.87	0	0.001033	2.9859	2.18819	18/32	TRUE	TRUE	TRUE	TRUE	TRUE	TRUE
1_6903	ATGQcLcLPNVIGQNcDR	P07942	Homo sapiens	552.061	0	0.002892	2.5388	2.85152	15/34		ATGQcLcLPNVIGQNcDR	P07942	Homo sapiens		552.061	0	9.672e-05	4.01448	2.85152	15/34		ATGQcLcLPNVIGQNcDR	P07942	Homo sapiens		552.061	0	0.006613	2.1796	2.85152	15/34	TRUE	TRUE	TRUE	TRUE	TRUE	TRUE
1_6908	LVEALcAEHQINLIK	P25398	Homo sapiens	767.163	0	0.005043	2.29731	2.70391	15/28		LVEALcAEHQINLIK	P25398	Homo sapiens		767.163	0	0.001265	2.89791	2.70391	15/28		LVEALcAEHQINLIK	P25398	Homo sapiens		767.163	0	0.01315	1.88107	2.70391	15/28	TRUE	TRUE	TRUE	TRUE	TRUE	TRUE
1_6909	RPHETGGYMLEcVcLGNGKGEWTcKPIAEK	P02751-14;P02751-7	Homo sapiens	1024.1	0	2.481e-05	4.60537	4.77248	35/116		RPHETGGYMLEcVcLGNGKGEWTcKPIAEK	P02751-14;P02751-7	Homo sapiens		1024.1	0	2.363e-08	7.62654	4.77248	35/116		RPHETGGYMLEcVcLGNGKGEWTcKPIAEK	P02751-14;P02751-7	Homo sapiens		1024.1	0	0.0001273	3.89517	4.77248	35/116	TRUE	TRUE	TRUE	TRUE	TRUE	TRUE
1_6916	DEFTNTcPSDKEVEIAYSDVAK	Q9Y696	Homo sapiens	217.228	0	0.1001	0.999566	2.73041	13/42		DEFTNTcPSDKEVEIAYSDVAK	Q9Y696	Homo sapiens		217.228	0	0.02747	1.56114	2.73041	13/42		DEFTNTcPSDKEVEIAYSDVAK	Q9XSA7	Bos taurus		217.228	0	0.08416	1.07489	2.73041	13/42	TRUE	TRUE	TRUE	TRUE	FALSE	FALSE
1_6919	LQEEMLQREEAENTLQSFR	B0YJC4	Homo sapiens	505.14	0	0.02744	1.56162	2.91463	17/36		LQEEMLQREEAENTLQSFR	B0YJC4	Homo sapiens		505.14	0	0.002573	2.58956	2.91463	17/36		LQEEMLQREEAENTLQSFR	B0YJC4	Homo sapiens		505.14	0	0.03207	1.4939	2.91463	17/36	TRUE	TRUE	TRUE	TRUE	TRUE	TRUE
1_6929	EKLQEEMLQREEAENTLQSFR	B0YJC4	Homo sapiens	267.369	0	0.03695	1.43239	2.67572	16/40		EKLQEEMLQREEAENTLQSFR	B0YJC4	Homo sapiens		267.369	0	0.02103	1.67716	2.67572	16/40		EKLQEEMLQREEAENTLQSFR	B0YJC4	Homo sapiens		267.369	0.001	0.0999	1.00043	2.67572	16/40	TRUE	TRUE	TRUE	TRUE	TRUE	TRUE
1_6930	KDDPVTNLNNAFEVAEK	O43707	Homo sapiens	901.009	0	0.0006789	3.16819	2.38622	19/32		KDDPVTNLNNAFEVAEK	O43707	Homo sapiens		901.009	0	1.092e-05	4.96178	2.38622	19/32		KDDPVTNLNNAFEVAEK	O43707	Homo sapiens		901.009	0	0.002285	2.64111	2.38622	19/32	TRUE	TRUE	TRUE	TRUE	TRUE	TRUE
1_6937	IEWLESHQDADIEDFKAK	P11021	Homo sapiens	1517.38	0	1.396e-06	5.85511	3.38427	20/34		IEWLESHQDADIEDFKAK	P11021	Homo sapiens		1517.38	0	1.205e-08	7.91901	3.38427	20/34		IEWLESHQDADIEDFKAK	P11021	Homo sapiens		1517.38	0	1.61e-05	4.79317	3.38427	20/34	TRUE	TRUE	TRUE	TRUE	TRUE	TRUE
1_6951	IINEPTAAAIAYGLDKK	E9PKE3	Homo sapiens	1266.27	0	5.623e-05	4.25003	2.41512	23/32		IINEPTAAAIAYGLDKK	E9PKE3	Homo sapiens		1266.27	0	1.674e-06	5.77624	2.41512	23/32		IINEPTAAAIAYGLDKK	E9PKE3	Homo sapiens		1266.27	0	2.971e-05	4.5271	2.41512	23/32	TRUE	TRUE	TRUE	TRUE	TRUE	TRUE
1_6963	GLSEDTTEETLKESFDGSVR	P19338	Homo sapiens	500.289	0	0.002469	2.60748	2.59201	15/38		GLSEDTTEETLKESFDGSVR	P19338	Homo sapiens		500.289	0	9.247e-06	5.034	2.59201	15/38		GLSEDTTEETLKESFDGSVR	P19338	Homo sapiens		500.289	0	0.0006297	3.20087	2.59201	15/38	TRUE	TRUE	TRUE	TRUE	TRUE	TRUE
1_6970	RPHETGGYMLEcVcLGNGKGEWTcKPIAEK	P02751-14;P02751-7	Homo sapiens	615.805	0	0.0001882	3.72538	3.98632	28/116		RPHETGGYMLEcVcLGNGKGEWTcKPIAEK	P02751-14;P02751-7	Homo sapiens		615.805	0	1.557e-07	6.80771	3.98632	28/116		RPHETGGYMLEcVcLGNGKGEWTcKPIAEK	P02751-14;P02751-7	Homo sapiens		615.805	0	0.0001355	3.86806	3.98632	28/116	TRUE	TRUE	TRUE	TRUE	TRUE	TRUE
1_6978							0				EYEATLEEccAKDDPHAcYSTVFDKLK	P02769	Bos taurus	*	183.08	0.008	0.1906	0.719877	2.48886	21/104		EYEATLEEccAKDDPHAcYSTVFDKLK	P02769	Bos taurus	*	183.08	0.003	0.2169	0.66374	2.48886	21/104	FALSE	FALSE	TRUE	FALSE	FALSE	TRUE
1_6980	NLKPIKPMQFLGDEETVRK	P18669	Homo sapiens	237.214	0.001	0.1326	0.877456	2.59259	12/36		NLKPIKPMQFLGDEETVRK	P18669	Homo sapiens		237.214	0.001	0.03627	1.44045	2.59259	12/36		NLKPIKPMQFLGDEETVRK	P18669;G3N3V1	Homo sapiens, Bos taurus		237.214	0.001	0.1447	0.839531	2.59259	12/36	TRUE	TRUE	TRUE	TRUE	FALSE	FALSE
1_6987	LQEEMLQREEAENTLQSFR	B0YJC4	Homo sapiens	442.329	0	0.04403	1.35625	2.35111	15/36		LQEEMLQREEAENTLQSFR	B0YJC4	Homo sapiens		442.329	0	0.00338	2.47108	2.35111	15/36		LQEEMLQREEAENTLQSFR	B0YJC4	Homo sapiens		442.329	0	0.0217	1.66354	2.35111	15/36	TRUE	TRUE	TRUE	TRUE	TRUE	TRUE
1_6991	KDDPVTNLNNAFEVAEK	O43707	Homo sapiens	1802.78	0	4.427e-06	5.35389	2.84409	24/32		KDDPVTNLNNAFEVAEK	O43707	Homo sapiens		1802.78	0	2.263e-09	8.64532	2.84409	24/32		KDDPVTNLNNAFEVAEK	O43707	Homo sapiens		1802.78	0	5.311e-05	4.27482	2.84409	24/32	TRUE	TRUE	TRUE	TRUE	TRUE	TRUE
1_6994	SPDNKPVWYGLDMNR	P05997	Homo sapiens	602.226	0	0.003445	2.46281	2.95222	17/28		SPDNKPVWYGLDMNR	P05997	Homo sapiens		602.226	0	2.669e-05	4.57365	2.95222	17/28		SPDNKPVWYGLDMNR	P05997	Homo sapiens		602.226	0	0.001836	2.73613	2.95222	17/28	TRUE	TRUE	TRUE	TRUE	TRUE	TRUE
1_6998	REEEEEEEEEAEAGEEAVPEEEGPTVVLNPHPSLGYK	P10645	Homo sapiens	766.828	0	6.538e-06	5.18456	4.11262	36/144		REEEEEEEEEAEAGEEAVPEEEGPTVVLNPHPSLGYK	P10645	Homo sapiens		766.828	0	7.272e-08	7.13835	4.11262	36/144		REEEEEEEEEAEAGEEAVPEEEGPTVVLNPHPSLGYK	P10645	Homo sapiens		766.828	0	3.675e-05	4.43474	4.11262	36/144	TRUE	TRUE	TRUE	TRUE	TRUE	TRUE
1_7006	cQLQVQGEPPEVHWLR	P30530-2	Homo sapiens	381.598	0	0.01486	1.82798	2.08384	13/30		cQLQVQGEPPEVHWLR	P30530-2	Homo sapiens		381.598	0	0.001261	2.89928	2.08384	13/30		cQLQVQGEPPEVHWLR	P30530-2	Homo sapiens		381.598	0	0.02579	1.58855	2.08384	13/30	TRUE	TRUE	TRUE	TRUE	TRUE	TRUE
1_7012	IINEPTAAAIAYGLDKK	E9PKE3	Homo sapiens	901.373	0	0.0001317	3.88041	2.86167	21/32		IINEPTAAAIAYGLDKK	E9PKE3	Homo sapiens		901.373	0	2.391e-07	6.62142	2.86167	21/32		IINEPTAAAIAYGLDKK	E9PKE3	Homo sapiens		901.373	0	0.000295	3.53018	2.86167	21/32	TRUE	TRUE	TRUE	TRUE	TRUE	TRUE
1_7013	DIGcDQHTScPVGQTccPSLGGSWAccQLPHAVccEDR	K7EKL3	Homo sapiens	466.058	0	0.002266	2.64474	3.53194	30/148		DIGcDQHTScPVGQTccPSLGGSWAccQLPHAVccEDR	K7EKL3	Homo sapiens		466.058	0	0.0001502	3.82333	3.53194	30/148		DIGcDQHTScPVGQTccPSLGGSWAccQLPHAVccEDR	K7EKL3	Homo sapiens		466.058	0	0.002332	2.63227	3.53194	30/148	TRUE	TRUE	TRUE	TRUE	TRUE	TRUE
1_7021	FEPGQSYAGVVQYSHSQMQEHVSLR	P12109	Homo sapiens	148.453	0	0.002693	2.56976	2.42377	14/48		FEPGQSYAGVVQYSHSQMQEHVSLR	P12109	Homo sapiens		148.453	0	0.0002458	3.60942	2.42377	14/48		FEPGQSYAGVVQYSHSQMQEHVSLR	P12109	Homo sapiens		148.453	0	0.005004	2.30068	2.42377	14/48	TRUE	TRUE	TRUE	TRUE	TRUE	TRUE
1_7036	IIDKNGIHDLDNISFPK	P49721	Homo sapiens	1071.78	0	0.0009209	3.03579	2.8453	19/32		IIDKNGIHDLDNISFPK	P49721	Homo sapiens		1071.78	0	0.0001161	3.93517	2.8453	19/32		IIDKNGIHDLDNISFPK	P49721	Homo sapiens		1071.78	0	0.004908	2.3091	2.8453	19/32	TRUE	TRUE	TRUE	TRUE	TRUE	TRUE
1_7037	RPHETGGYMLEcVcLGNGKGEWTcKPIAEK	P02751-14;P02751-7	Homo sapiens	570.585	0	0.003134	2.5039	3.80545	28/116		RPHETGGYMLEcVcLGNGKGEWTcKPIAEK	P02751-14;P02751-7	Homo sapiens		570.585	0	8.488e-05	4.07119	3.80545	28/116		RPHETGGYMLEcVcLGNGKGEWTcKPIAEK	P02751-14;P02751-7	Homo sapiens		570.585	0	0.006781	2.16871	3.80545	28/116	TRUE	TRUE	TRUE	TRUE	TRUE	TRUE
1_7040							0				EYEATLEEccAKDDPHAcYSTVFDKLK	P02769	Bos taurus	*	179.025	0	0.01657	1.78068	2.7635	19/104		EYEATLEEccAKDDPHAcYSTVFDKLK	P02769	Bos taurus	*	179.025	0	0.07966	1.09876	2.7635	19/104	FALSE	FALSE	TRUE	FALSE	FALSE	TRUE
1_7041	NLKPIKPMQFLGDEETVRK	P18669	Homo sapiens	411.141	0	0.004784	2.32021	3.65035	15/36		NLKPIKPMQFLGDEETVRK	P18669	Homo sapiens		411.141	0	0.0004488	3.34795	3.65035	15/36		NLKPIKPMQFLGDEETVRK	P18669;G3N3V1	Homo sapiens, Bos taurus		411.141	0	0.01034	1.98548	3.65035	15/36	TRUE	TRUE	TRUE	TRUE	FALSE	FALSE
1_7045	DSMIWDcTcIGAGR	P02751-14;P02751-7	Homo sapiens	1518.08	0	0.0002697	3.56912	2.42174	19/26		DSMIWDcTcIGAGR	P02751-14;P02751-7	Homo sapiens		1518.08	0	6.558e-08	7.18323	2.42174	19/26		DSMIWDcTcIGAGR	P02751-14;P02751-7	Homo sapiens		1518.08	0	3.013e-05	4.521	2.42174	19/26	TRUE	TRUE	TRUE	TRUE	TRUE	TRUE
1_7057	SPDNKPVWYGLDMNR	P05997	Homo sapiens	480.546	0	0.001109	2.95507	2.75897	16/28		SPDNKPVWYGLDMNR	P05997	Homo sapiens		480.546	0	1.765e-05	4.75326	2.75897	16/28		SPDNKPVWYGLDMNR	P05997	Homo sapiens		480.546	0	0.002212	2.65521	2.75897	16/28	TRUE	TRUE	TRUE	TRUE	TRUE	TRUE
1_7061	REEEEEEEEEAEAGEEAVPEEEGPTVVLNPHPSLGYK	P10645	Homo sapiens	943.345	0	6.824e-05	4.16596	3.45606	39/144		REEEEEEEEEAEAGEEAVPEEEGPTVVLNPHPSLGYK	P10645	Homo sapiens		943.345	0	1.583e-06	5.80052	3.45606	39/144		REEEEEEEEEAEAGEEAVPEEEGPTVVLNPHPSLGYK	P10645	Homo sapiens		943.345	0	3.094e-05	4.50948	3.45606	39/144	TRUE	TRUE	TRUE	TRUE	TRUE	TRUE
1_7062	DLGLSESGEDVNAAILDESGKK	P13667	Homo sapiens	84.8434	0	0.008739	2.05854	2.60007	11/42		DLGLSESGEDVNAAILDESGKK	P13667	Homo sapiens		84.8434	0	0.0003429	3.46483	2.60007	11/42		DLGLSESGEDVNAAILDESGKK	P13667	Homo sapiens		84.8434	0	0.005267	2.27844	2.60007	11/42	TRUE	TRUE	TRUE	TRUE	TRUE	TRUE
1_7064	cLPGFHMLTDAGcTQDQR	Q13753	Homo sapiens	413.358	0	0.00118	2.92812	2.75824	16/34		cLPGFHMLTDAGcTQDQR	Q13753	Homo sapiens		413.358	0	1.853e-05	4.73212	2.75824	16/34		cLPGFHMLTDAGcTQDQR	Q13753	Homo sapiens		413.358	0	0.0009088	3.04153	2.75824	16/34	TRUE	TRUE	TRUE	TRUE	TRUE	TRUE
1_7075	YADLTEDQLPScESLKDTIAR	P18669	Homo sapiens	409.247	0	0.003495	2.45655	2.34221	17/40		YADLTEDQLPScESLKDTIAR	P18669	Homo sapiens		409.247	0	0.000187	3.72816	2.34221	17/40		YADITEDQLPScESLKDTIAR	G3N3V1	Bos taurus		409.247	0	0.002746	2.5613	2.34221	17/40	TRUE	FALSE	FALSE	TRUE	FALSE	FALSE
1_7082	FEPGQSYAGVVQYSHSQMQEHVSLR	P12109	Homo sapiens	271.922	0	0.002481	2.60537	2.39202	18/48		FEPGQSYAGVVQYSHSQMQEHVSLR	P12109	Homo sapiens		271.922	0	6.843e-05	4.16475	2.39202	18/48		FEPGQSYAGVVQYSHSQMQEHVSLR	P12109	Homo sapiens		271.922	0	0.003074	2.5123	2.39202	18/48	TRUE	TRUE	TRUE	TRUE	TRUE	TRUE
1_7099	mFSGFNVFRVGISFVIMcIFYMPTVNSLPELSPQK	Q9P2K2	Homo sapiens	99.8285	0.005	0.2303	0.637706	2.413	16/136		mFSGFNVFRVGISFVIMcIFYMPTVNSLPELSPQK	Q9P2K2	Homo sapiens		99.8285	0.003	0.1167	0.932929	2.413	16/136		mFSGFNVFRVGISFVIMcIFYMPTVNSLPELSPQK	Q9P2K2	Homo sapiens		99.8285	0.003	0.2208	0.656001	2.413	16/136	TRUE	TRUE	TRUE	TRUE	TRUE	TRUE
1_7122	YYSSEYHYVGGFYGGcNEALMK	P53634	Homo sapiens	274.202	0	0.1064	0.973058	2.00437	13/42		YYSSEYHYVGGFYGGcNEALMK	P53634	Homo sapiens		274.202	0	0.02894	1.5385	2.00437	13/42		YYSSEYHYVGGFYGGcNEALMK	P53634	Homo sapiens		274.202	0.001	0.1006	0.997402	2.00437	13/42	TRUE	TRUE	TRUE	TRUE	TRUE	TRUE
1_7125	IIVDELKQEVISTSSK	J3KPE3	Homo sapiens	2037.45	0	3.134e-05	4.5039	2.45424	22/30		IIVDELKQEVISTSSK	J3KPE3	Homo sapiens		2037.45	0	2.751e-08	7.56051	2.45424	22/30		IIVDELKQEVISTSSK	J3KPE3	Homo sapiens		2037.45	0	0.0001086	3.96417	2.45424	22/30	TRUE	TRUE	TRUE	TRUE	TRUE	TRUE
1_7129	TPSAAYLWVGTGASEAEK	P06396	Homo sapiens	780.913	0	0.0006353	3.19702	3.11541	17/34		TPSAAYLWVGTGASEAEK	P06396	Homo sapiens		780.913	0	8.171e-06	5.08772	3.11541	17/34		TPSAAYLWVGTGASEAEK	P06396	Homo sapiens		780.913	0	0.0007186	3.14351	3.11541	17/34	TRUE	TRUE	TRUE	TRUE	TRUE	TRUE
1_7135	KFSYDLSQcINQMK	Q8NBJ4-2	Homo sapiens	350.42	0.001	0.1274	0.894831	2.11607	13/26		KFSYDLSQcINQMK	Q8NBJ4-2	Homo sapiens		350.42	0.001	0.06705	1.1736	2.11607	13/26		KFSYDLSQcINQMK	Q8NBJ4-2	Homo sapiens		350.42	0.004	0.2341	0.630599	2.11607	13/26	TRUE	TRUE	TRUE	TRUE	TRUE	TRUE
1_7138	YADLTEDQLPScESLKDTIAR	P18669	Homo sapiens	302.574	0	0.001055	2.97675	2.27627	15/40		YADLTEDQLPScESLKDTIAR	P18669	Homo sapiens		302.574	0	8.598e-05	4.0656	2.27627	15/40		YADITEDQLPScESLKDTIAR	G3N3V1	Bos taurus		302.574	0	0.003115	2.50654	2.27627	15/40	TRUE	FALSE	FALSE	TRUE	FALSE	FALSE
1_7139	RPHETGGYMLEcVcLGNGKGEWTcKPIAEK	P02751-14;P02751-7	Homo sapiens	346.405	0	0.03002	1.52259	3.93879	24/116		RPHETGGYMLEcVcLGNGKGEWTcKPIAEK	P02751-14;P02751-7	Homo sapiens		346.405	0	0.003391	2.46967	3.93879	24/116		RPHETGGYMLEcVcLGNGKGEWTcKPIAEK	P02751-14;P02751-7	Homo sapiens		346.405	0	0.03284	1.4836	3.93879	24/116	TRUE	TRUE	TRUE	TRUE	TRUE	TRUE
1_7140	EQQIVIQSSGGLSKDDIENMVK	H0Y8S0	Homo sapiens	314.701	0	0.01115	1.95273	2.47892	16/42		EQQIVIQSSGGLSKDDIENMVK	H0Y8S0	Homo sapiens		314.701	0	0.001276	2.89415	2.47892	16/42		EQQIVIQSSGGLSKDDIENMVK	H0Y8S0	Homo sapiens		314.701	0	0.01428	1.84527	2.47892	16/42	TRUE	TRUE	TRUE	TRUE	TRUE	TRUE
1_7150	AGTQIENIDEDFRDGLK	O43707	Homo sapiens	1014.83	0	0.002391	2.62142	2.75895	19/32		AGTQIENIDEDFRDGLK	O43707	Homo sapiens		1014.83	0	3.618e-05	4.44153	2.75895	19/32		AGTQIENIDEDFRDGLK	O43707	Homo sapiens		1014.83	0	0.005631	2.24941	2.75895	19/32	TRUE	TRUE	TRUE	TRUE	TRUE	TRUE
1_7156	SFSTFDKDTDSAITNcALSYK	P24821-6	Homo sapiens	1314.13	0	8.056e-05	4.09388	2.56806	22/40		SFSTFDKDTDSAITNcALSYK	P24821-6	Homo sapiens		1314.13	0	2.87e-07	6.54212	2.56806	22/40		SFSTFDKDTDSAITNcALSYK	P24821-6	Homo sapiens		1314.13	0	0.0002824	3.54914	2.56806	22/40	TRUE	TRUE	TRUE	TRUE	TRUE	TRUE
1_7161	AEDGSVIDYELIDQDAR	P07355	Homo sapiens	1081.14	0	0.0005287	3.27679	2.78298	18/32		AEDGSVIDYELIDQDAR	P07355	Homo sapiens		1081.14	0	7.141e-06	5.14624	2.78298	18/32		AEDGSVIDYELIDQDAR	P07355	Homo sapiens		1081.14	0	0.0003565	3.44794	2.78298	18/32	TRUE	TRUE	TRUE	TRUE	TRUE	TRUE
1_7166	ATAVMPDGQFKDISLSDYK	Q06830	Homo sapiens	714.57	0	0.0001929	3.71467	2.57239	18/36		ATAVMPDGQFKDISLSDYK	Q06830	Homo sapiens		714.57	0	1.508e-06	5.8216	2.57239	18/36		ATAVMPDGQFKDISLSDYK	Q06830	Homo sapiens		714.57	0	0.0002688	3.57057	2.57239	18/36	TRUE	TRUE	TRUE	TRUE	TRUE	TRUE
1_7170	VcELDENNTPMcVcQDPTScPAPIGEFEK	P09486	Homo sapiens	274.434	0	0.008956	2.04789	2.46459	22/112		VcELDENNTPMcVcQDPTScPAPIGEFEK	P09486	Homo sapiens		274.434	0	0.0007123	3.14734	2.46459	22/112		VcELDENNTPMcVcQDPTScPAPIGEFEK	P09486	Homo sapiens		274.434	0	0.008615	2.06474	2.46459	22/112	TRUE	TRUE	TRUE	TRUE	TRUE	TRUE
1_7180	IINEPTAAAIAYGLDKR	P11021	Homo sapiens	1348.32	0	7.812e-05	4.10724	2.43445	22/32		IINEPTAAAIAYGLDKR	P11021	Homo sapiens		1348.32	0	1.687e-07	6.77288	2.43445	22/32		IINEPTAAAIAYGLDKR	P11021	Homo sapiens		1348.32	0	5.362e-05	4.27067	2.43445	22/32	TRUE	TRUE	TRUE	TRUE	TRUE	TRUE
1_7182	YPIEHGIITNWDDMEK	Q5T8M8	Homo sapiens	552.332	0	0.0192	1.7167	2.55381	14/30		YPIEHGIITNWDDMEK	Q5T8M8	Homo sapiens		552.332	0	0.003383	2.4707	2.55381	14/30		YPIEHGIITNWDDMEK	Q5T8M8	Homo sapiens		552.332	0	0.04158	1.38112	2.55381	14/30	TRUE	TRUE	TRUE	TRUE	TRUE	TRUE
1_7191	YYSSEYHYVGGFYGGcNEALMK	P53634	Homo sapiens	586.086	0	0.002662	2.57479	2.93149	15/42		YYSSEYHYVGGFYGGcNEALMK	P53634	Homo sapiens		586.086	0	0.000244	3.61261	2.93149	15/42		YYSSEYHYVGGFYGGcNEALMK	P53634	Homo sapiens		586.086	0	0.003488	2.45742	2.93149	15/42	TRUE	TRUE	TRUE	TRUE	TRUE	TRUE
1_7192	NDYATMLPDSTEIDQDTINR	P12110	Homo sapiens	583.404	0	0.0008394	3.07603	2.48025	20/38		NDYATMLPDSTEIDQDTINR	P12110	Homo sapiens		583.404	0	1.01e-05	4.99568	2.48025	20/38		NDYATMLPDSTEIDQDTINR	P12110	Homo sapiens		583.404	0	0.0004586	3.33857	2.48025	20/38	TRUE	TRUE	TRUE	TRUE	TRUE	TRUE
1_7195	KVESLQEEIAFLKK	B0YJC4	Homo sapiens	1452.36	0	0.000703	3.15304	2.8244	18/26		KVESLQEEIAFLKK	B0YJC4	Homo sapiens		234.551	0	3.802e-06	5.41999	2.8244	18/26		KVESLQEEIAFLKK	B0YJC4	Homo sapiens		1452.36	0	0.0002036	3.69122	2.8244	18/26	TRUE	TRUE	TRUE	TRUE	TRUE	TRUE
1_7197							0				TLLHLEAPAAGSPLEHAGLDK	Q28107	Bos taurus		669.857	0	1.281e-05	4.89245	2.7662	19/40		TLLHLEAPAAGSPLEHAGLDK	Q28107	Bos taurus		669.857	0	0.002543	2.59465	2.7662	19/40	FALSE	FALSE	TRUE	FALSE	FALSE	TRUE
1_7198	NLKPIKPMQFLGDEETVR	P18669	Homo sapiens	387.399	0	0.0009887	3.00494	3.16252	16/34		NLKPIKPMQFLGDEETVR	P18669	Homo sapiens		387.399	0	4.847e-05	4.31453	3.16252	16/34		NLKPIKPMQFLGDEETVR	P18669;G3N3V1	Homo sapiens, Bos taurus		387.399	0	0.002806	2.55191	3.16252	16/34	TRUE	TRUE	TRUE	TRUE	FALSE	FALSE
1_7206	LPGTYVVVLKEETHLSQSER	Q8NBP7	Homo sapiens	766.849	0	0.004061	2.39137	3.06294	17/38		LPGTYVVVLKEETHLSQSER	Q8NBP7	Homo sapiens		766.849	0	8.221e-05	4.08508	3.06294	17/38		LPGTYVVVLKEETHLSQSER	Q8NBP7	Homo sapiens		766.849	0	0.001348	2.87031	3.06294	17/38	TRUE	TRUE	TRUE	TRUE	TRUE	TRUE
1_7220	RDNMNDNFLEGEEENELTLNEK	P05060	Homo sapiens	116.064	0.008	0.3053	0.515273	2.11735	10/42		RDNMNDNFLEGEEENELTLNEK	P05060	Homo sapiens		116.064	0.008	0.1897	0.721933	2.11735	10/42									0			TRUE	FALSE	FALSE	TRUE	FALSE	FALSE
1_7224	VIKDFMIQGGDFTR	P23284	Homo sapiens	1607.8	0	2.465e-05	4.60818	2.7799	20/26		VIKDFMIQGGDFTR	P23284	Homo sapiens		1607.8	0	3.332e-08	7.4773	2.7799	20/26		VIKDFMIQGGDFTR	P23284	Homo sapiens		1607.8	0	0.000171	3.767	2.7799	20/26	TRUE	TRUE	TRUE	TRUE	TRUE	TRUE
1_7246							0				KcQcDELcSYYQSccADFMAEcKPQVTR	Q3ZBS7	Bos taurus	*	850.861	0	1.624e-07	6.78941	4.1463	27/108		KcQcDELcSYYQSccADFMAEcKPQVTR	Q3ZBS7	Bos taurus	*	850.861	0	0.0001124	3.94923	4.1463	27/108	FALSE	FALSE	TRUE	FALSE	FALSE	TRUE
1_7250	FTASAGIQVVGDDLTVTNPKR	P06733	Homo sapiens	795.937	0	8.339e-05	4.07889	3.12588	19/40		FTASAGIQVVGDDLTVTNPKR	P06733	Homo sapiens		795.937	0	5.1e-07	6.29243	3.12588	19/40		FTASAGIQVVGDDLTVTNPKR	P06733	Homo sapiens		795.937	0	0.0004651	3.33245	3.12588	19/40	TRUE	TRUE	TRUE	TRUE	TRUE	TRUE
1_7257	KVESLQEEIAFLKK	B0YJC4	Homo sapiens	690.929	0	0.0169	1.77211	2.98892	17/26		KVESLQEEIAFLKK	B0YJC4	Homo sapiens		690.929	0	0.006138	2.21197	2.98892	17/26		KVESLQEEIAFLKK	B0YJC4	Homo sapiens		690.929	0	0.04842	1.31498	2.98892	17/26	TRUE	TRUE	TRUE	TRUE	TRUE	TRUE
1_7264	NLKPIKPMQFLGDEETVR	P18669	Homo sapiens	629.138	0	0.002237	2.65033	3.13639	19/34		NLKPIKPMQFLGDEETVR	P18669	Homo sapiens		629.138	0	6.829e-05	4.16564	3.13639	19/34		NLKPIKPMQFLGDEETVR	P18669;G3N3V1	Homo sapiens, Bos taurus		629.138	0	0.006288	2.20149	3.13639	19/34	TRUE	TRUE	TRUE	TRUE	FALSE	FALSE
1_7265	RPHETGGYMLEcVcLGNGKGEWTcKPIAEK	P02751-14;P02751-7	Homo sapiens	196.194	0.007	0.282	0.549751	2.9095	22/116		RPHETGGYMLEcVcLGNGKGEWTcKPIAEK	P02751-14;P02751-7	Homo sapiens		196.194	0.009	0.208	0.681937	2.9095	22/116		RPHETGGYMLEcVcLGNGKGEWTcKPIAEK	P02751-14;P02751-7	Homo sapiens		196.194	0.007	0.2819	0.549905	2.9095	22/116	TRUE	TRUE	TRUE	TRUE	TRUE	TRUE
1_7266	GEHSIVYLKPSYAFGSVGK	Q02790	Homo sapiens	424.38	0	0.007267	2.13864	3.14525	15/36		GEHSIVYLKPSYAFGSVGK	Q02790	Homo sapiens		424.38	0	0.0004207	3.37603	3.14525	15/36		GEHSIVYLKPSYAFGSVGK	Q02790	Homo sapiens		424.38	0	0.01186	1.92592	3.14525	15/36	TRUE	TRUE	TRUE	TRUE	TRUE	TRUE
1_7269							0				INNcKFDEFFSAGcAPGSPR	G3X6N3	Bos taurus	*	1154.75	0	8.111e-08	7.09093	2.60558	19/38		INNcKFDEFFSAGcAPGSPR	G3X6N3	Bos taurus	*	1154.75	0	0.0001561	3.8066	2.60558	19/38	FALSE	FALSE	TRUE	FALSE	FALSE	TRUE
1_7272	SGSAHEYSSSPDDAIFQSLAR	P16870-2	Homo sapiens	1762.78	0	1.732e-05	4.76145	3.21152	25/40		SGSAHEYSSSPDDAIFQSLAR	P16870-2	Homo sapiens		1762.78	0	2.799e-10	9.553	3.21152	25/40		SGSAHEYSSSPDDAIFQSLAR	P16870-2	Homo sapiens		1762.78	0	1.196e-05	4.92227	3.21152	25/40	TRUE	TRUE	TRUE	TRUE	TRUE	TRUE
1_7273	QSGEYWIDPNQGSVEDAIK	P05997	Homo sapiens	479.722	0	0.009377	2.02794	2.2675	16/36		QSGEYWIDPNQGSVEDAIK	P05997	Homo sapiens		479.722	0	0.001894	2.72262	2.2675	16/36		QSGEYWIDPNQGSVEDAIK	P05997	Homo sapiens		479.722	0	0.0185	1.73283	2.2675	16/36	TRUE	TRUE	TRUE	TRUE	TRUE	TRUE
1_7274	FSHEEIAMATVTALR	P04075	Homo sapiens	2279	0	1.369e-05	4.8636	2.42575	22/28		FSHEEIAMATVTALR	P04075	Homo sapiens		2279	0	5.174e-11	10.2862	2.42575	22/28		FSHEEIAMATVTALR	P04075	Homo sapiens		2279	0	1.066e-05	4.97224	2.42575	22/28	TRUE	TRUE	TRUE	TRUE	TRUE	TRUE
1_7289	VcQSNLAWSGTEPTcAAMNVNVGVR	P78539-3	Homo sapiens	686.459	0	0.006601	2.18039	2.24211	19/48		VcQSNLAWSGTEPTcAAMNVNVGVR	P78539-3	Homo sapiens		686.459	0	0.0002545	3.59431	2.24211	19/48		VcQSNLAWSGTEPTcAAMNVNVGVR	P78539-3	Homo sapiens		686.459	0	0.00233	2.63264	2.24211	19/48	TRUE	TRUE	TRUE	TRUE	TRUE	TRUE
1_7290	TREDGPWIPYQYYSGScENTYSK	P11047	Homo sapiens	509.627	0	0.01704	1.76853	2.13772	18/44		TREDGPWIPYQYYSGScENTYSK	P11047	Homo sapiens		509.627	0	0.0005083	3.29388	2.13772	18/44		TREDGPWIPYQYYSGScENTYSK	P11047	Homo sapiens		509.627	0	0.0115	1.9393	2.13772	18/44	TRUE	TRUE	TRUE	TRUE	TRUE	TRUE
1_7294	KFGYVDFESAEDLEK	P19338	Homo sapiens	1849.34	0	2.367e-06	5.6258	2.7959	21/28		KFGYVDFESAEDLEK	P19338	Homo sapiens		1849.34	0	6.805e-10	9.16717	2.7959	21/28		KFGYVDFESAEDLEK	P19338	Homo sapiens		1849.34	0	2.746e-05	4.5613	2.7959	21/28	TRUE	TRUE	TRUE	TRUE	TRUE	TRUE
1_7296	LQSGTHcLWTDQLLQGSEK	Q5H9A7	Homo sapiens	918.098	0	0.001492	2.82623	2.78221	20/36		LQSGTHcLWTDQLLQGSEK	Q5H9A7	Homo sapiens		918.098	0	2.919e-06	5.53477	2.78221	20/36		LQSGTHcLWTDQLLQGSEK	Q5H9A7	Homo sapiens		918.098	0	0.0004581	3.33904	2.78221	20/36	TRUE	TRUE	TRUE	TRUE	TRUE	TRUE
1_7308	FQDDPDGLHQLDGTPLTAEDIVHK	Q8WXD2	Homo sapiens	338.289	0	0.01166	1.9333	2.38495	19/46		FQDDPDGLHQLDGTPLTAEDIVHK	Q8WXD2	Homo sapiens		338.289	0	0.000354	3.451	2.38495	19/46		FQDDPDGLHQLDGTPLTAEDIVHK	Q8WXD2	Homo sapiens		338.289	0	0.01047	1.98005	2.38495	19/46	TRUE	TRUE	TRUE	TRUE	TRUE	TRUE
1_7309	LVQAFQYTDEHGEVcPAGWKPGSDTIKPNVDDSKEYFSK	P32119	Homo sapiens	383.336	0	0.0203	1.6925	2.35487	26/152		LVQAFQYTDEHGEVcPAGWKPGSDTIKPNVDDSKEYFSK	P32119	Homo sapiens		383.336	0	0.001334	2.87484	2.35487	26/152		LVQAFQYTDEHGEVcPAGWKPGSDTIKPNVDDSKEYFSK	P32119	Homo sapiens		383.336	0	0.02242	1.64936	2.35487	26/152	TRUE	TRUE	TRUE	TRUE	TRUE	TRUE
1_7313	FTASAGIQVVGDDLTVTNPKR	P06733	Homo sapiens	871.124	0	5.737e-05	4.24132	2.68711	18/40		FTASAGIQVVGDDLTVTNPKR	P06733	Homo sapiens		871.124	0	1.335e-06	5.87452	2.68711	18/40		FTASAGIQVVGDDLTVTNPKR	P06733	Homo sapiens		871.124	0	0.0001452	3.83803	2.68711	18/40	TRUE	TRUE	TRUE	TRUE	TRUE	TRUE
1_7314	IYAMEISDNPGEHELGEPEFR	Q8IUX7	Homo sapiens	1051.25	0	0.0001497	3.82478	2.24487	20/40		IYAMEISDNPGEHELGEPEFR	Q8IUX7	Homo sapiens		1051.25	0	3.842e-07	6.41544	2.24487	20/40		IYAMEISDNPGEHELGEPEFR	Q8IUX7	Homo sapiens		1051.25	0	1.355e-05	4.86806	2.24487	20/40	TRUE	TRUE	TRUE	TRUE	TRUE	TRUE
1_7317	SKDAPSWDPVALKLPER	Q16363-2	Homo sapiens	666.841	0	0.003645	2.4383	2.31029	17/32		SKDAPSWDPVALKLPER	Q16363-2	Homo sapiens		666.841	0	0.0001813	3.7416	2.31029	17/32		SKDAPSWDPVALKLPER	Q16363-2	Homo sapiens		666.841	0	0.003756	2.42527	2.31029	17/32	TRUE	TRUE	TRUE	TRUE	TRUE	TRUE
1_7318	AMLSGPGQFAENETNEVNFR	E5RHG8	Homo sapiens	331.955	0	0.01175	1.92996	2.57103	13/38		AMLSGPGQFAENETNEVNFR	E5RHG8	Homo sapiens		331.955	0	0.001879	2.72607	2.57103	13/38		AMLSGPGQFAENETNEVNFR	E5RHG8	Homo sapiens		331.955	0	0.01517	1.81901	2.57103	13/38	TRUE	TRUE	TRUE	TRUE	TRUE	TRUE
1_7320	DTLTSRPAQGVVTTLENVSPPRR	P02751-14;P02751-7	Homo sapiens	102.147	0.006	0.2561	0.59159	3.46688	17/88		DTLTSRPAQGVVTTLENVSPPRR	P02751-14;P02751-7	Homo sapiens		102.147	0.009	0.2067	0.68466	3.46688	17/88									0			TRUE	FALSE	FALSE	TRUE	FALSE	FALSE
1_7322	ATVHIQVNDVNEYAPVFK	B4E3Q1	Homo sapiens	1081.43	0	3.636e-05	4.43938	3.16003	21/34		ATVHIQVNDVNEYAPVFK	B4E3Q1	Homo sapiens		1081.43	0	5.955e-08	7.22512	3.16003	21/34		ATVHIQVNDVNEYAPVFK	B4E3Q1	Homo sapiens		1081.43	0	0.0001183	3.92702	3.16003	21/34	TRUE	TRUE	TRUE	TRUE	TRUE	TRUE
1_7335	GLADVVFLPHATQDNAHR	Q02388-2	Homo sapiens	531.059	0	0.002302	2.63789	3.74199	17/34		GLADVVFLPHATQDNAHR	Q02388-2	Homo sapiens		531.059	0	7.527e-05	4.12338	3.74199	17/34		GLADVVFLPHATQDNAHR	Q02388-2	Homo sapiens		531.059	0	0.003312	2.47991	3.74199	17/34	TRUE	TRUE	TRUE	TRUE	TRUE	TRUE
1_7337							0				INNcKFDEFFSAGcAPGSPR	G3X6N3	Bos taurus	*	717.277	0	1.63e-05	4.78781	2.66869	16/38		INNcKFDEFFSAGcAPGSPR	G3X6N3	Bos taurus	*	717.277	0	0.001741	2.7592	2.66869	16/38	FALSE	FALSE	TRUE	FALSE	FALSE	TRUE
1_7338	SGSAHEYSSSPDDAIFQSLAR	P16870-2	Homo sapiens	571.232	0	0.004489	2.34785	2.27024	16/40		SGSAHEYSSSPDDAIFQSLAR	P16870-2	Homo sapiens		571.232	0	0.0001489	3.82711	2.27024	16/40		SGSAHEYSSSPDDAIFQSLAR	P16870-2	Homo sapiens		571.232	0	0.01027	1.98843	2.27024	16/40	TRUE	TRUE	TRUE	TRUE	TRUE	TRUE
1_7339							0				NLYHSEAFSINFR	P34955	Bos taurus	*	1038.74	0	9.178e-05	4.03725	2.31862	17/24		NLYHSEAFSINFR	P34955	Bos taurus	*	1038.74	0	0.001501	2.82362	2.31862	17/24	FALSE	FALSE	TRUE	FALSE	FALSE	TRUE
1_7358	cSSDGDNYGATcEFScIGGYELQGSPAR	P78539-3	Homo sapiens	336.766	0	0.009483	2.02305	2.02537	14/54		cSSDGDNYGATcEFScIGGYELQGSPAR	P78539-3	Homo sapiens		336.766	0	0.001672	2.77676	2.02537	14/54		cSSDGDNYGATcEFScIGGYELQGSPAR	P78539-3	Homo sapiens		336.766	0	0.01649	1.78278	2.02537	14/54	TRUE	TRUE	TRUE	TRUE	TRUE	TRUE
1_7359							0				LPTTLELGHcIIHAENDDKPEGLSPNVNR	Q3SZ57	Bos taurus	*	718.902	0	1.175e-05	4.92996	3.5149	28/112		LPTTLELGHcIIHAENDDKPEGLSPNVNR	Q3SZ57	Bos taurus	*	718.902	0	0.0007269	3.13853	3.5149	28/112	FALSE	FALSE	TRUE	FALSE	FALSE	TRUE
1_7362	LQSGTHcLWTDQLLQGSEK	Q5H9A7	Homo sapiens	1294.57	0	4.15e-05	4.38195	4.57281	23/36		LQSGTHcLWTDQLLQGSEK	Q5H9A7	Homo sapiens		1294.57	0	4.611e-08	7.3362	4.57281	23/36		LQSGTHcLWTDQLLQGSEK	Q5H9A7	Homo sapiens		1294.57	0	4.783e-06	5.3203	4.57281	23/36	TRUE	TRUE	TRUE	TRUE	TRUE	TRUE
1_7370	FQDDPDGLHQLDGTPLTAEDIVHK	Q8WXD2	Homo sapiens	250.826	0	0.01387	1.85792	2.46865	17/46		FQDDPDGLHQLDGTPLTAEDIVHK	Q8WXD2	Homo sapiens		250.826	0	0.001499	2.8242	2.46865	17/46		FQDDPDGLHQLDGTPLTAEDIVHK	Q8WXD2	Homo sapiens		250.826	0	0.02344	1.63004	2.46865	17/46	TRUE	TRUE	TRUE	TRUE	TRUE	TRUE
1_7376	GFcFITFKEEEPVKK	H0YA96	Homo sapiens	1376.33	0	0.0007756	3.11036	2.3797	18/28		GFcFITFKEEEPVKK	H0YA96	Homo sapiens		1376.33	0	9.215e-05	4.0355	2.3797	18/28		GFcFITFKEEEPVKK	H0YA96	Homo sapiens		1376.33	0	0.0007073	3.1504	2.3797	18/28	TRUE	TRUE	TRUE	TRUE	TRUE	TRUE
1_7379	LAAcGPPPVAPPAAVAAVAGGAR	P18065	Homo sapiens	550.765	0	0.0003577	3.44648	2.84338	20/44		LAAcGPPPVAPPAAVAAVAGGAR	P18065	Homo sapiens		550.765	0	3.363e-06	5.47327	2.84338	20/44		LAAcGPPPVAPPAAVAAVAGGAR	P18065	Homo sapiens		550.765	0	0.001039	2.98338	2.84338	20/44	TRUE	TRUE	TRUE	TRUE	TRUE	TRUE
1_7385	EMEENFAVEAANYQDTIGR	B0YJC4	Homo sapiens	842.266	0	1.887e-05	4.72423	2.61829	17/36		EMEENFAVEAANYQDTIGR	B0YJC4	Homo sapiens		842.266	0	3.611e-08	7.44237	2.61829	17/36		EMEENFAVEAANYQDTIGR	B0YJC4	Homo sapiens		842.266	0	7.872e-05	4.10391	2.61829	17/36	TRUE	TRUE	TRUE	TRUE	TRUE	TRUE
1_7388	ATVHIQVNDVNEYAPVFK	B4E3Q1	Homo sapiens	532.634	0	0.01836	1.73613	3.26104	16/34		ATVHIQVNDVNEYAPVFK	B4E3Q1	Homo sapiens		532.634	0	0.001222	2.91293	3.26104	16/34		ATVHIQVNDVNEYAPVFK	B4E3Q1	Homo sapiens		532.634	0	0.01508	1.8216	3.26104	16/34	TRUE	TRUE	TRUE	TRUE	TRUE	TRUE
1_7392	NLAMEATYINHNFSQQcLR	B4DVY1	Homo sapiens	94.1141	0.007	0.2711	0.56687	2.14816	8/36									0				NLAMEATYINHNFSQQcLR	B4DVY1	Homo sapiens		94.1141	0.005	0.25	0.60206	2.14816	8/36	FALSE	TRUE	FALSE	FALSE	TRUE	FALSE
1_7397	VENQENVSNLVIEDTELK	Q01518	Homo sapiens	662.687	0	0.01394	1.85574	2.31942	16/34		VENQENVSNLVIEDTELK	Q01518	Homo sapiens		662.687	0	0.0003943	3.40417	2.31942	16/34		VENQENVSNLVIEDTELK	Q01518	Homo sapiens		662.687	0	0.0132	1.87943	2.31942	16/34	TRUE	TRUE	TRUE	TRUE	TRUE	TRUE
1_7399	FMQASEDLLKEHYVDLK	P22392-2	Homo sapiens	465.373	0	0.002968	2.52754	2.30761	17/32		FMQASEDLLKEHYVDLK	P22392-2	Homo sapiens		465.373	0	8.955e-05	4.04793	2.30761	17/32		FMQASEDLLKEHYVDLK	P22392-2	Homo sapiens		465.373	0	0.003182	2.4973	2.30761	17/32	TRUE	TRUE	TRUE	TRUE	TRUE	TRUE
1_7408	LWHLDPDTEYEIR	Q15262	Homo sapiens	461.823	0	0.06289	1.20142	2.3957	13/24		LWHLDPDTEYEIR	Q15262	Homo sapiens		461.823	0	0.009978	2.00096	2.3957	13/24		LWHLDPDTEYEIR	Q15262	Homo sapiens		461.823	0	0.06141	1.21176	2.3957	13/24	TRUE	TRUE	TRUE	TRUE	TRUE	TRUE
1_7409	GPQLFHMDPSGTFVQcDAR	P28066-2	Homo sapiens	445.532	0	0.002073	2.6834	2.63755	16/36		GPQLFHMDPSGTFVQcDAR	P28066-2	Homo sapiens		445.532	0	4.108e-05	4.38637	2.63755	16/36		GPQLFHMDPSGTFVQcDAR	P28066-2	Homo sapiens		445.532	0	0.00359	2.44491	2.63755	16/36	TRUE	TRUE	TRUE	TRUE	TRUE	TRUE
1_7412	VNVHGIFSVSSASLVEVHKSEENEEPMETDQNAKEEEK	P34932	Homo sapiens	294.183	0	0.0008402	3.07562	4.03559	23/148		VNVHGIFSVSSASLVEVHKSEENEEPMETDQNAKEEEK	P34932	Homo sapiens		294.183	0	2.194e-05	4.65876	4.03559	23/148		VNVHGIFSVSSASLVEVHKSEENEEPMETDQNAKEEEK	P34932	Homo sapiens		294.183	0	0.001122	2.95001	4.03559	23/148	TRUE	TRUE	TRUE	TRUE	TRUE	TRUE
1_7415	YISLIYTNYEAGKDDYVK	P09211	Homo sapiens	819.001	0	0.000199	3.70115	2.65965	18/34		YISLIYTNYEAGKDDYVK	P09211	Homo sapiens		819.001	0	1.84e-07	6.73518	2.65965	18/34		YISLIYTNYEAGKDDYVK	P09211	Homo sapiens		819.001	0	0.0001313	3.88174	2.65965	18/34	TRUE	TRUE	TRUE	TRUE	TRUE	TRUE
1_7416	LVQAFQFTDKHGEVcPAGWKPGSDTIKPDVQK	Q06830	Homo sapiens	321.469	0	0.01539	1.81276	3.47012	22/124		LVQAFQFTDKHGEVcPAGWKPGSDTIKPDVQK	Q06830	Homo sapiens		321.469	0	0.001208	2.91793	3.47012	22/124		LVQAFQFTDKHGEVcPAGWKPGSDTIKPDVQK	Q06830	Homo sapiens		321.469	0	0.02744	1.56162	3.47012	22/124	TRUE	TRUE	TRUE	TRUE	TRUE	TRUE
1_7420	HKEMTFIFTDGEDEALAR	Q8NES3-3	Homo sapiens	1177.34	0	2.1e-05	4.67778	2.83445	20/34		HKEMTFIFTDGEDEALAR	Q8NES3-3	Homo sapiens		1177.34	0	4.665e-07	6.33115	2.83445	20/34		HKEMTFIFTDGEDEALAR	Q8NES3-3	Homo sapiens		1177.34	0	0.0001441	3.84134	2.83445	20/34	TRUE	TRUE	TRUE	TRUE	TRUE	TRUE
1_7435	KDLYANTVLSGGTTMYPGIADR	P60709	Homo sapiens	1059.94	0	1.52e-05	4.81816	2.70459	20/42		KDLYANTVLSGGTTMYPGIADR	P60709	Homo sapiens		1059.94	0	1.794e-08	7.74618	2.70459	20/42		KDLYANTVLSGGTTMYPGIADR	P60709	Homo sapiens		1059.94	0	8.853e-05	4.05291	2.70459	20/42	TRUE	TRUE	TRUE	TRUE	TRUE	TRUE
1_7442	AAVPSGASTGIYEALELRDNDK	P06733	Homo sapiens	159.174	0	0.001755	2.75572	2.7482	15/42		AAVPSGASTGIYEALELRDNDK	P06733	Homo sapiens		159.174	0	0.0001256	3.90101	2.7482	15/42		AAVPSGASTGIYEALELRDNDK	P06733	Homo sapiens		159.174	0	0.002278	2.64245	2.7482	15/42	TRUE	TRUE	TRUE	TRUE	TRUE	TRUE
1_7446	EMEENFAVEAANYQDTIGR	B0YJC4	Homo sapiens	909.328	0	0.00232	2.63451	2.46317	19/36		EMEENFAVEAANYQDTIGR	B0YJC4	Homo sapiens		909.328	0	7.517e-06	5.12396	2.46317	19/36		EMEENFAVEAANYQDTIGR	B0YJC4	Homo sapiens		909.328	0	0.001781	2.74934	2.46317	19/36	TRUE	TRUE	TRUE	TRUE	TRUE	TRUE
1_7447	LAAcGPPPVAPPAAVAAVAGGAR	P18065	Homo sapiens	450.883	0	0.0007222	3.14134	2.48311	19/44		LAAcGPPPVAPPAAVAAVAGGAR	P18065	Homo sapiens		450.883	0	7.614e-06	5.11839	2.48311	19/44		LAAcGPPPVAPPAAVAAVAGGAR	P18065	Homo sapiens		450.883	0	0.001916	2.7176	2.48311	19/44	TRUE	TRUE	TRUE	TRUE	TRUE	TRUE
1_7453	VSLDVNHFAPDELTVK	F8WE04	Homo sapiens	531.545	0	0.006865	2.16336	2.44806	14/30		VSLDVNHFAPDELTVK	F8WE04	Homo sapiens		531.545	0	0.0001155	3.93742	2.44806	14/30		VSLDVNHFAPDELTVK	F8WE04	Homo sapiens		531.545	0	0.007287	2.13745	2.44806	14/30	TRUE	TRUE	TRUE	TRUE	TRUE	TRUE
1_7454	RGYQLSDVDGVTcEDIDEcALPTGGHIcSYR	P23142-4;P23142	Homo sapiens	855.105	0	0.001264	2.89825	3.21296	38/120		RGYQLSDVDGVTcEDIDEcALPTGGHIcSYR	P23142-4;P23142	Homo sapiens		855.105	0	2.161e-05	4.66535	3.21296	38/120		RGYQLSDVDGVTcEDIDEcALPTGGHIcSYR	P23142-4;P23142	Homo sapiens		855.105	0	0.001014	2.99396	3.21296	38/120	TRUE	TRUE	TRUE	TRUE	TRUE	TRUE
1_7457	KGFSEGLWEIENNPTVK	A8K8G0	Homo sapiens	1167.12	0	2.762e-05	4.55878	3.03087	20/32		KGFSEGLWEIENNPTVK	A8K8G0	Homo sapiens		1167.12	0	5.029e-08	7.29852	3.03087	20/32		KGFSEGLWEIENNPTVK	A8K8G0	Homo sapiens		1167.12	0	0.0001672	3.77676	3.03087	20/32	TRUE	TRUE	TRUE	TRUE	TRUE	TRUE
1_7464	SHFEQWGTLTDcVVMRDPNTK	P09651-2	Homo sapiens	930.24	0	0.002084	2.6811	2.66909	20/40		SHFEQWGTLTDcVVMRDPNTK	P09651-2	Homo sapiens		930.24	0	8.013e-06	5.0962	2.66909	20/40		SHFEQWGTLTDcVVMRDPNTK	P09651-2	Homo sapiens		930.24	0	0.00141	2.85078	2.66909	20/40	TRUE	TRUE	TRUE	TRUE	TRUE	TRUE
1_7478	WPEVDDDSIEDLGEVKK	O43583	Homo sapiens	368.016	0	0.02131	1.67142	2.60251	14/32		WPEVDDDSIEDLGEVKK	O43583	Homo sapiens		368.016	0	0.004024	2.39534	2.60251	14/32		WPEVDDDSIEDLGEVKK	O43583	Homo sapiens		368.016	0	0.03495	1.45655	2.60251	14/32	TRUE	TRUE	TRUE	TRUE	TRUE	TRUE
1_7481	ALSDHHIYLEGTLLKPNMVTPGHAcTQK	P04075	Homo sapiens	963.453	0	4.174e-06	5.37945	4.67701	31/108		ALSDHHIYLEGTLLKPNMVTPGHAcTQK	P04075	Homo sapiens		963.453	0	3.725e-09	8.42887	4.67701	31/108		ALSDHHIYLEGTLLKPNMVTPGHAcTQK	P04075	Homo sapiens		963.453	0	2.302e-05	4.63789	4.67701	31/108	TRUE	TRUE	TRUE	TRUE	TRUE	TRUE
1_7482	YISLIYTNYEAGKDDYVK	P09211	Homo sapiens	828.832	0	0.0001801	3.74449	2.83936	19/34		YISLIYTNYEAGKDDYVK	P09211	Homo sapiens		828.832	0	1.236e-06	5.90798	2.83936	19/34		YISLIYTNYEAGKDDYVK	P09211	Homo sapiens		828.832	0	0.0002054	3.6874	2.83936	19/34	TRUE	TRUE	TRUE	TRUE	TRUE	TRUE
1_7484	LLLFSDGNSQGATPAAIEK	P12109	Homo sapiens	1456.09	0	0.0001716	3.76548	3.53297	22/36		LLLFSDGNSQGATPAAIEK	P12109;E1BI98	Homo sapiens, Bos taurus		1456.09	0	8.471e-07	6.07207	3.53297	22/36		LLLFSDGNSQGATPAAIEK	P12109;E1BI98	Homo sapiens, Bos taurus		1456.09	0	6.004e-05	4.22156	3.53297	22/36	TRUE	TRUE	TRUE	FALSE	FALSE	TRUE
1_7485	LVQAFQFTDKHGEVcPAGWKPGSDTIKPDVQK	Q06830	Homo sapiens	646.355	0	0.0006694	3.17431	2.65243	27/124		LVQAFQFTDKHGEVcPAGWKPGSDTIKPDVQK	Q06830	Homo sapiens		646.355	0	7.372e-05	4.13241	2.65243	27/124		LVQAFQFTDKHGEVcPAGWKPGSDTIKPDVQK	Q06830	Homo sapiens		646.355	0	0.0005871	3.23129	2.65243	27/124	TRUE	TRUE	TRUE	TRUE	TRUE	TRUE
1_7492	VLEDSDLKKSDIDEIVLVGGSTR	P11021	Homo sapiens	939.58	0	0.001248	2.90379	3.30282	20/44		VLEDSDLKKSDIDEIVLVGGSTR	P11021	Homo sapiens		939.58	0	2.341e-05	4.6306	3.30282	20/44		VLEDSDLKKSDIDEIVLVGGSTR	P11021	Homo sapiens		939.58	0	0.002591	2.58653	3.30282	20/44	TRUE	TRUE	TRUE	TRUE	TRUE	TRUE
1_7495	ARFEELNADLFR	E9PKE3	Homo sapiens	847.878	0	0.06422	1.19233	2.08506	17/22		ARFEELNADLFR	E9PKE3	Homo sapiens		847.878	0	0.008279	2.08202	2.08506	17/22		ARFEELNADLFR	E9PKE3	Homo sapiens		847.878	0	0.03575	1.44672	2.08506	17/22	TRUE	TRUE	TRUE	TRUE	TRUE	TRUE
1_7500	IcDQWDALGSLTHSR	O43707	Homo sapiens	1480.84	0	1.762e-05	4.75399	2.79974	20/28		IcDQWDALGSLTHSR	O43707	Homo sapiens		1480.84	0	1.357e-08	7.86742	2.79974	20/28		IcDQWDALGSLTHSR	O43707	Homo sapiens		1480.84	0	9.727e-05	4.01202	2.79974	20/28	TRUE	TRUE	TRUE	TRUE	TRUE	TRUE
1_7503	DTHEDHDTSTENTDESNHDPQFEPIVSLPEQEIK	C9JJ34	Homo sapiens	723.109	0	0.001382	2.85949	3.00403	32/132		DTHEDHDTSTENTDESNHDPQFEPIVSLPEQEIK	C9JJ34	Homo sapiens		723.109	0	1.844e-05	4.73424	3.00403	32/132		DTHEDHDTSTENTDESNHDPQFEPIVSLPEQEIK	C9JJ34	Homo sapiens		723.109	0	0.002916	2.53521	3.00403	32/132	TRUE	TRUE	TRUE	TRUE	TRUE	TRUE
1_7507	LQSGTHcLWTDQLLQGSEK	Q5H9A7	Homo sapiens	876.55	0	0.001629	2.78808	2.55423	20/36		LQSGTHcLWTDQLLQGSEK	Q5H9A7	Homo sapiens		876.55	0	0.0001681	3.77443	2.55423	20/36		LQSGTHcLWTDQLLQGSEK	Q5H9A7	Homo sapiens		876.55	0	0.003433	2.46433	2.55423	20/36	TRUE	TRUE	TRUE	TRUE	TRUE	TRUE
1_7511	RGDLHVTLTSAAGTSTVLLAER	P29120-2	Homo sapiens	226.13	0	0.008926	2.04934	3.30929	15/42		RGDLHVTLTSAAGTSTVLLAER	P29120-2	Homo sapiens		226.13	0	0.0005157	3.2876	3.30929	15/42		RGDLHVTLTSAAGTSTVLLAER	P29120-2	Homo sapiens		226.13	0	0.01037	1.98422	3.30929	15/42	TRUE	TRUE	TRUE	TRUE	TRUE	TRUE
1_7516	RGYQLSDVDGVTcEDIDEcALPTGGHIcSYR	P23142-4;P23142	Homo sapiens	718.279	0	1.023e-05	4.99012	4.56183	34/120		RGYQLSDVDGVTcEDIDEcALPTGGHIcSYR	P23142-4;P23142	Homo sapiens		718.279	0	1.751e-07	6.75671	4.56183	34/120		RGYQLSDVDGVTcEDIDEcALPTGGHIcSYR	P23142-4;P23142	Homo sapiens		718.279	0	5.097e-05	4.29269	4.56183	34/120	TRUE	TRUE	TRUE	TRUE	TRUE	TRUE
1_7525	KGFSEGLWEIENNPTVK	A8K8G0	Homo sapiens	319.61	0	0.04234	1.37325	3.29267	13/32		KGFSEGLWEIENNPTVK	A8K8G0	Homo sapiens		319.61	0	0.003213	2.49309	3.29267	13/32		KGFSEGLWEIENNPTVK	A8K8G0	Homo sapiens		319.61	0	0.03501	1.45581	3.29267	13/32	TRUE	TRUE	TRUE	TRUE	TRUE	TRUE
1_7526	YGFcPHEALFTMGGNAEGQPcK	P08253	Homo sapiens	531.774	0	0.00453	2.3439	2.08685	16/42		YGFcPHEALFTMGGNAEGQPcK	P08253	Homo sapiens		531.774	0	0.001007	2.99697	2.08685	16/42		YGFcPHEALFTMGGNAEGQPcK	P08253	Homo sapiens		531.774	0	0.01453	1.83773	2.08685	16/42	TRUE	TRUE	TRUE	TRUE	TRUE	TRUE
1_7531	MFGIDRDAIAQAVR	B4E022	Homo sapiens	390.808	0	0.0242	1.61618	2.15342	14/26		MFGIDRDAIAQAVR	B4E022	Homo sapiens		390.808	0	0.008074	2.09291	2.15342	14/26		MFGIDRDAIAQAVR	B4E022	Homo sapiens		390.808	0	0.04951	1.30531	2.15342	14/26	TRUE	TRUE	TRUE	TRUE	TRUE	TRUE
1_7538	ELNSNHDGADETSEKEQQEAIEHIDEVQNEIDR	Q01105-2	Homo sapiens	326.009	0	0.01157	1.93667	2.88671	24/128		ELNSNHDGADETSEKEQQEAIEHIDEVQNEIDR	Q01105-2	Homo sapiens		326.009	0	0.002035	2.69144	2.88671	24/128		ELNSNHDGADETSEKEQQEAIEHIDEVQNEIDR	Q01105-2	Homo sapiens		326.009	0	0.02345	1.62986	2.88671	24/128	TRUE	TRUE	TRUE	TRUE	TRUE	TRUE
1_7539	FTASAGIQVVGDDLTVTNPK	P06733	Homo sapiens	1134.82	0	0.0002282	3.64168	2.57027	21/38		FTASAGIQVVGDDLTVTNPK	P06733	Homo sapiens		1134.82	0	8.751e-07	6.05794	2.57027	21/38		FTASAGIQVVGDDLTVTNPK	P06733	Homo sapiens		1134.82	0	0.0004503	3.3465	2.57027	21/38	TRUE	TRUE	TRUE	TRUE	TRUE	TRUE
1_7540	RPHETGGYMLEcVcLGNGKGEWTcKPIAEK	P02751-14;P02751-7	Homo sapiens	111.476	0.009	0.3147	0.502103	3.44413	17/116									0				RPHETGGYMLEcVcLGNGKGEWTcKPIAEK	P02751-14;P02751-7	Homo sapiens		111.476	0.008	0.3013	0.521001	3.44413	17/116	FALSE	TRUE	FALSE	FALSE	TRUE	FALSE
1_7544	LLLFSDGNSQGATPAAIEK	P12109	Homo sapiens	1553.45	0	1.612e-06	5.79263	3.98923	23/36		LLLFSDGNSQGATPAAIEK	P12109;E1BI98	Homo sapiens, Bos taurus		1553.45	0	5.234e-10	9.28117	3.98923	23/36		LLLFSDGNSQGATPAAIEK	P12109;E1BI98	Homo sapiens, Bos taurus		1553.45	0	1.926e-05	4.71534	3.98923	23/36	TRUE	TRUE	TRUE	FALSE	FALSE	TRUE
1_7545	ALSDHHIYLEGTLLKPNMVTPGHAcTQK	P04075	Homo sapiens	961.31	0	0.001182	2.92738	3.30132	30/108		ALSDHHIYLEGTLLKPNMVTPGHAcTQK	P04075	Homo sapiens		961.31	0	0.0001731	3.7617	3.30132	30/108		ALSDHHIYLEGTLLKPNMVTPGHAcTQK	P04075	Homo sapiens		961.31	0	0.001026	2.98885	3.30132	30/108	TRUE	TRUE	TRUE	TRUE	TRUE	TRUE
1_7546	IEWLESHQDADIEDFK	P11021	Homo sapiens	1968.98	0	2.958e-06	5.529	3.46171	23/30		IEWLESHQDADIEDFK	P11021	Homo sapiens		1968.98	0	1.013e-07	6.99439	3.46171	23/30		IEWLESHQDADIEDFK	P11021	Homo sapiens		1968.98	0	1.726e-05	4.76296	3.46171	23/30	TRUE	TRUE	TRUE	TRUE	TRUE	TRUE
1_7558	GEQEHSQQKEEEEEMAVVPQGLFR	P10645	Homo sapiens	840.325	0	0.0005862	3.23195	2.38974	21/46		GEQEHSQQKEEEEEMAVVPQGLFR	P10645	Homo sapiens		840.325	0	7.771e-06	5.10952	2.38974	21/46		GEQEHSQQKEEEEEMAVVPQGLFR	P10645	Homo sapiens		840.325	0	0.00153	2.81531	2.38974	21/46	TRUE	TRUE	TRUE	TRUE	TRUE	TRUE
1_7560	LVQAFQFTDKHGEVcPAGWKPGSDTIKPDVQK	Q06830	Homo sapiens	231.911	0	0.01689	1.77237	2.80194	20/124		LVQAFQFTDKHGEVcPAGWKPGSDTIKPDVQK	Q06830	Homo sapiens		231.911	0	0.002117	2.67428	2.80194	20/124		LVQAFQFTDKHGEVcPAGWKPGSDTIKPDVQK	Q06830	Homo sapiens		231.911	0	0.02664	1.57447	2.80194	20/124	TRUE	TRUE	TRUE	TRUE	TRUE	TRUE
1_7563	IIDDSEITKEDDALWPPPDR	F5H6P7	Homo sapiens	623.793	0	0.0133	1.87615	2.33184	17/38		IIDDSEITKEDDALWPPPDR	F5H6P7	Homo sapiens		623.793	0	0.0008669	3.06203	2.33184	17/38		IIDDSEITKEDDALWPPPDR	F5H6P7	Homo sapiens		623.793	0	0.0245	1.61083	2.33184	17/38	TRUE	TRUE	TRUE	TRUE	TRUE	TRUE
1_7572	RGDLHVTLTSAAGTSTVLLAER	P29120-2	Homo sapiens	290.846	0	0.04231	1.37356	3.17909	16/42		RGDLHVTLTSAAGTSTVLLAER	P29120-2	Homo sapiens		290.846	0	0.002673	2.573	3.17909	16/42		RGDLHVTLTSAAGTSTVLLAER	P29120-2	Homo sapiens		290.846	0	0.02434	1.61368	3.17909	16/42	TRUE	TRUE	TRUE	TRUE	TRUE	TRUE
1_7576	DTLTSRPAQGVVTTLENVSPPR	P02751-14;P02751-7	Homo sapiens	150.918	0	0.01652	1.78199	3.05637	14/42		DTLTSRPAQGVVTTLENVSPPR	P02751-14;P02751-7	Homo sapiens		150.918	0	0.001175	2.92996	3.05637	14/42		DTLTSRPAQGVVTTLENVSPPR	P02751-14;P02751-7	Homo sapiens		150.918	0	0.01347	1.87063	3.05637	14/42	TRUE	TRUE	TRUE	TRUE	TRUE	TRUE
1_7583	THEDLYIIPIPNcDR	P22692	Homo sapiens	970.443	0	0.001896	2.72216	2.46138	18/28		THEDLYIIPIPNcDR	P22692	Homo sapiens		970.443	0	1.498e-05	4.82449	2.46138	18/28		THEDLYIIPIPNcDR	P22692	Homo sapiens		970.443	0	0.002321	2.63432	2.46138	18/28	TRUE	TRUE	TRUE	TRUE	TRUE	TRUE
1_7587	YGFcPHEALFTMGGNAEGQPcK	P08253	Homo sapiens	1824.39	0	6.614e-05	4.17954	2.83529	23/42		YGFcPHEALFTMGGNAEGQPcK	P08253	Homo sapiens		1824.39	0	1.498e-09	8.82449	2.83529	23/42		YGFcPHEALFTMGGNAEGQPcK	P08253	Homo sapiens		1824.39	0	3.624e-06	5.44081	2.83529	23/42	TRUE	TRUE	TRUE	TRUE	TRUE	TRUE
1_7588	RGTDEcAIESIAVAATPIPK	P53634	Homo sapiens	551.423	0	0.06323	1.19908	2.2619	15/38		RGTDEcAIESIAVAATPIPK	P53634	Homo sapiens		551.423	0	0.01601	1.79561	2.2619	15/38		RGTDEcAIESIAVAATPIPK	P53634	Homo sapiens		551.423	0.001	0.1295	0.88773	2.2619	15/38	TRUE	TRUE	TRUE	TRUE	TRUE	TRUE
1_7589	RPSENLGQVLFGER	Q99805	Homo sapiens	446.769	0	0.01099	1.959	3.14632	17/26		RPSENLGQVLFGER	Q99805	Homo sapiens		446.769	0	0.001075	2.96859	3.14632	17/26		RPSENLGQVLFGER	Q99805	Homo sapiens		446.769	0	0.01447	1.83953	3.14632	17/26	TRUE	TRUE	TRUE	TRUE	TRUE	TRUE
1_7594	KcFSIDNPGYEPEVVAVHPGGDTVAIGGVDGNVR	O75083-3	Homo sapiens	930.977	0	0.002347	2.62949	3.69705	33/132		KcFSIDNPGYEPEVVAVHPGGDTVAIGGVDGNVR	O75083-3	Homo sapiens		930.977	0	7.948e-05	4.09974	3.69705	33/132		KcFSIDNPGYEPEVVAVHPGGDTVAIGGVDGNVR	O75083-3	Homo sapiens		930.977	0	0.001632	2.78728	3.69705	33/132	TRUE	TRUE	TRUE	TRUE	TRUE	TRUE
1_7607	SIYGEKFEDENFILK	P62937	Homo sapiens	1655.12	0	2.212e-05	4.65521	3.67342	21/28		SIYGEKFEDENFILK	P62937	Homo sapiens		1655.12	0	1.837e-08	7.73589	3.67342	21/28		SIYGEKFEDENFILK	Q567Q0	Homo sapiens		1655.12	0	1.977e-05	4.70399	3.67342	21/28	TRUE	TRUE	TRUE	TRUE	TRUE	TRUE
1_7608	STNLHDYGMLLPcGIDK	E9PEV0	Homo sapiens	751.447	0	0.0001616	3.79156	2.27923	17/32		STNLHDYGMLLPcGIDK	E9PEV0	Homo sapiens		751.447	0	9.728e-07	6.01198	2.27923	17/32		STNLHDYGMLLPcGIDK	E9PEV0	Homo sapiens		751.447	0	0.0007052	3.15169	2.27923	17/32	TRUE	TRUE	TRUE	TRUE	TRUE	TRUE
1_7609	ALSDHHIYLEGTLLKPNMVTPGHAcTQK	P04075	Homo sapiens	1073.22	0	0.0003198	3.49512	3.77018	32/108		ALSDHHIYLEGTLLKPNMVTPGHAcTQK	P04075	Homo sapiens		1073.22	0	2.952e-06	5.52988	3.77018	32/108		ALSDHHIYLEGTLLKPNMVTPGHAcTQK	P04075	Homo sapiens		1073.22	0	0.0002824	3.54914	3.77018	32/108	TRUE	TRUE	TRUE	TRUE	TRUE	TRUE
1_7610	cKLNVEGEHcDVcKEGFYDLSSEDPFGcK	P07942	Homo sapiens	334.306	0	0.03462	1.46067	3.50142	23/112		cKLNVEGEHcDVcKEGFYDLSSEDPFGcK	P07942	Homo sapiens		334.306	0	0.002238	2.65014	3.50142	23/112		cKLNVEGEHcDVcKEGFYDLSSEDPFGcK	P07942	Homo sapiens		334.306	0	0.03619	1.44141	3.50142	23/112	TRUE	TRUE	TRUE	TRUE	TRUE	TRUE
1_7619							0				HTFSGVASVESSSGEAFHVGKTPIVGQPSIPGGPVR	P12763	Bos taurus	*	306.957	0	0.00109	2.96257	2.45791	23/140		HTFSGVASVESSSGEAFHVGKTPIVGQPSIPGGPVR	P12763	Bos taurus	*	306.957	0	0.006624	2.17888	2.45791	23/140	FALSE	FALSE	TRUE	FALSE	FALSE	TRUE
1_7621	GIVDQSQQAYQEAFEISKK	B0AZS6	Homo sapiens	845.887	0	0.001143	2.94195	3.35432	20/36		GIVDQSQQAYQEAFEISKK	B0AZS6	Homo sapiens		845.887	0	2.357e-05	4.62764	3.35432	20/36		GIVDQSQQAYQEAFEISKK	B0AZS6	Homo sapiens		845.887	0	0.004344	2.36211	3.35432	20/36	TRUE	TRUE	TRUE	TRUE	TRUE	TRUE
1_7628	LAENFcVcHLATGDMLR	F8W1A4	Homo sapiens	942.684	0	0.000281	3.55129	2.5624	16/32		LAENFcVcHLATGDMLR	F8W1A4	Homo sapiens		942.684	0	1.915e-07	6.71783	2.5624	16/32		LAENFcVcHLATGDMLR	F8W1A4	Homo sapiens		942.684	0	5.426e-05	4.26552	2.5624	16/32	TRUE	TRUE	TRUE	TRUE	TRUE	TRUE
1_7630	IIDDSEITKEDDALWPPPDR	F5H6P7	Homo sapiens	808.665	0	0.003162	2.50004	2.61767	18/38		IIDDSEITKEDDALWPPPDR	F5H6P7	Homo sapiens		808.665	0	9.737e-05	4.01157	2.61767	18/38		IIDDSEITKEDDALWPPPDR	F5H6P7	Homo sapiens		808.665	0	0.002548	2.5938	2.61767	18/38	TRUE	TRUE	TRUE	TRUE	TRUE	TRUE
1_7631							0											0				mSVALQEPVLFTGTMR	G5E5T3	Bos taurus		59.1201	0.007	0.2954	0.52959	2.12935	6/30	TRUE	FALSE	FALSE	TRUE	FALSE	FALSE
1_7632	GFAFVTFDDHDSVDK	P09651-2	Homo sapiens	749.904	0	0.0003964	3.40187	3.14329	17/28		GFAFVTFDDHDSVDK	P09651-2	Homo sapiens		749.904	0	1.896e-06	5.72216	3.14329	17/28		GFAFVTFDDHDSVDK	P09651-2	Homo sapiens		749.904	0	0.0005163	3.2871	3.14329	17/28	TRUE	TRUE	TRUE	TRUE	TRUE	TRUE
1_7637							0				cQcDELcSYYQSccADFMAEcKPQVTR	Q3ZBS7	Bos taurus	*	531.551	0	3.903e-06	5.4086	4.31273	23/104		cQcDELcSYYQSccADFMAEcKPQVTR	Q3ZBS7	Bos taurus	*	531.551	0	0.000653	3.18509	4.31273	23/104	FALSE	FALSE	TRUE	FALSE	FALSE	TRUE
1_7642	DTLTSRPAQGVVTTLENVSPPR	P02751-14;P02751-7	Homo sapiens	151.632	0	0.01889	1.72377	3.45225	15/42		DTLTSRPAQGVVTTLENVSPPR	P02751-14;P02751-7	Homo sapiens		151.632	0	0.001209	2.91757	3.45225	15/42		DTLTSRPAQGVVTTLENVSPPR	P02751-14;P02751-7	Homo sapiens		151.632	0	0.01742	1.75895	3.45225	15/42	TRUE	TRUE	TRUE	TRUE	TRUE	TRUE
1_7644							0											0				SALFAQINQGESITHALK	A6QLB7	Bos taurus		721.368	0	0.002495	2.60293	3.08413	17/34	TRUE	FALSE	FALSE	TRUE	FALSE	FALSE
1_7651	VQSVDKQYNDGLSHFVISSVSPTR	Q16363-2	Homo sapiens	143.178	0.001	0.1596	0.796967	2.30875	11/46		VQSVDKQYNDGLSHFVISSVSPTR	Q16363-2	Homo sapiens		143.178	0.002	0.08718	1.05958	2.30875	11/46		VQSVDKQYNDGLSHFVISSVSPTR	Q16363-2	Homo sapiens		143.178	0.003	0.1892	0.723079	2.30875	11/46	TRUE	TRUE	TRUE	TRUE	TRUE	TRUE
1_7659	GLTEGLHGFHVHEFGDNTAGcTSAGPHFNPLSR	P00441	Homo sapiens	788.694	0	2.65e-05	4.57675	4.52496	33/128		GLTEGLHGFHVHEFGDNTAGcTSAGPHFNPLSR	P00441	Homo sapiens		788.694	0	2.918e-08	7.53491	4.52496	33/128		GLTEGLHGFHVHEFGDNTAGcTSAGPHFNPLSR	P00441	Homo sapiens		788.694	0	9.816e-05	4.00807	4.52496	33/128	TRUE	TRUE	TRUE	TRUE	TRUE	TRUE
1_7667	LQSGTHcLWTDQLLQGSEK	Q5H9A7	Homo sapiens	639.523	0	0.003775	2.42308	2.83534	17/36		LQSGTHcLWTDQLLQGSEK	Q5H9A7	Homo sapiens		639.523	0	9.729e-05	4.01193	2.83534	17/36		LQSGTHcLWTDQLLQGSEK	Q5H9A7	Homo sapiens		639.523	0	0.007706	2.11317	2.83534	17/36	TRUE	TRUE	TRUE	TRUE	TRUE	TRUE
1_7668	EPGcGccATcALGLGMPcGVYTPR	P22692	Homo sapiens	168.854	0	0.07275	1.13817	2.17543	11/46		EPGcGccATcALGLGMPcGVYTPR	P22692	Homo sapiens		168.854	0	0.01793	1.74642	2.17543	11/46		EPGcGccATcALGLGMPcGVYTPR	P22692	Homo sapiens		168.854	0	0.05407	1.26704	2.17543	11/46	TRUE	TRUE	TRUE	TRUE	TRUE	TRUE
1_7670	SIYGEKFEDENFILK	P62937	Homo sapiens	285.615	0	0.09584	1.01845	2.53593	12/28		SIYGEKFEDENFILK	P62937	Homo sapiens		285.615	0	0.02185	1.66055	2.53593	12/28		SIYGEKFEDENFILK	Q567Q0	Homo sapiens		285.615	0.001	0.08968	1.0473	2.53593	12/28	TRUE	TRUE	TRUE	TRUE	TRUE	TRUE
1_7671	ALSDHHIYLEGTLLKPNMVTPGHAcTQK	P04075	Homo sapiens	735.184	0	0.004956	2.30487	3.09283	29/108		ALSDHHIYLEGTLLKPNMVTPGHAcTQK	P04075	Homo sapiens		735.184	0	0.0001743	3.7587	3.09283	29/108		ALSDHHIYLEGTLLKPNMVTPGHAcTQK	P04075	Homo sapiens		735.184	0	0.009398	2.02696	3.09283	29/108	TRUE	TRUE	TRUE	TRUE	TRUE	TRUE
1_7672							0				TcPKPDELPFSTVVPLKR	P17690	Bos taurus	*	251.563	0	0.03071	1.51272	2.44842	13/34		TcPKPDELPFSTVVPLKR	P17690	Bos taurus	*	251.563	0.001	0.09585	1.01841	2.44842	13/34	FALSE	FALSE	TRUE	FALSE	FALSE	TRUE
1_7673	GQDLGQAVLDAGHSVSTLEK	O15230	Homo sapiens	1016.28	0	0.000108	3.96658	3.80272	19/38		GQDLGQAVLDAGHSVSTLEK	O15230	Homo sapiens		1016.28	0	1.176e-08	7.92959	3.80272	19/38		GQDLGQAVLDAGHSVSTLEK	O15230	Homo sapiens		1016.28	0	8.313e-05	4.08024	3.80272	19/38	TRUE	TRUE	TRUE	TRUE	TRUE	TRUE
1_7674	RKQDDADQDMMMAGMASQAAQEAEINAR	P11047	Homo sapiens	436	0	0.009091	2.04139	2.87181	25/108		RKQDDADQDMMMAGMASQAAQEAEINAR	P11047	Homo sapiens		436	0	0.0003983	3.39979	2.87181	25/108		RKQDDADQDMMMAGMASQAAQEAEINAR	P11047	Homo sapiens		436	0	0.02222	1.65326	2.87181	25/108	TRUE	TRUE	TRUE	TRUE	TRUE	TRUE
1_7675	STNLHDYGMLLPcGIDK	E9PEV0	Homo sapiens	345.557	0.004	0.2028	0.692932	2.24058	12/32		STNLHDYGMLLPcGIDK	E9PEV0	Homo sapiens		345.557	0.002	0.07392	1.13124	2.24058	12/32		STNLHDYGMLLPcGIDK	E9PEV0	Homo sapiens		345.557	0.006	0.2752	0.560352	2.24058	12/32	TRUE	TRUE	TRUE	TRUE	TRUE	TRUE
1_7682	DAEYGASPEQVADNGDDHSEGGLVENHVDSTMNMLGGGGSAGR	P18065	Homo sapiens	444.594	0	0.0001566	3.80521	4.0148	28/168		DAEYGASPEQVADNGDDHSEGGLVENHVDSTMNMLGGGGSAGR	P18065	Homo sapiens		444.594	0	4.192e-07	6.37758	4.0148	28/168		DAEYGASPEQVADNGDDHSEGGLVENHVDSTMNMLGGGGSAGR	P18065	Homo sapiens		444.594	0	0.0002763	3.55862	4.0148	28/168	TRUE	TRUE	TRUE	TRUE	TRUE	TRUE
1_7684	VNIAFNYDMPEDSDTYLHR	Q5STU3	Homo sapiens	720.221	0	0.0006061	3.21746	2.18022	17/36		VNIAFNYDMPEDSDTYLHR	Q5STU3	Homo sapiens		720.221	0	7.655e-06	5.11605	2.18022	17/36		VNIAFNYDMPEDSDTYLHR	Q5STU3	Homo sapiens		720.221	0	0.0005804	3.23627	2.18022	17/36	TRUE	TRUE	TRUE	TRUE	TRUE	TRUE
1_7688	FMEENEGHIVDIHDFSLGSSPHVR	Q6YHK3-2	Homo sapiens	84.6005	0	0.009337	2.02979	2.21851	9/46		FMEENEGHIVDIHDFSLGSSPHVR	Q6YHK3-2	Homo sapiens		84.6005	0	0.001307	2.88372	2.21851	9/46		FMEENEGHIVDIHDFSLGSSPHVR	Q6YHK3-2	Homo sapiens		84.6005	0	0.01725	1.76321	2.21851	9/46	TRUE	TRUE	TRUE	TRUE	TRUE	TRUE
1_7689	FQDGDLTLYQSNTILR	P09211	Homo sapiens	1222.07	0	1.15e-05	4.9393	2.28583	20/30		FQDGDLTLYQSNTILR	P09211	Homo sapiens		1222.07	0	2.537e-07	6.59568	2.28583	20/30		FQDGDLTLYQSNTILR	P09211	Homo sapiens		1222.07	0	4.282e-05	4.36835	2.28583	20/30	TRUE	TRUE	TRUE	TRUE	TRUE	TRUE
1_7692	FGFcPMAAHEEIcTTNEGVMYR	P02751-14;P02751-7	Homo sapiens	505.86	0	0.01439	1.84194	2.39741	15/42		FGFcPMAAHEEIcTTNEGVMYR	P02751-14;P02751-7	Homo sapiens		505.86	0	0.0005022	3.29912	2.39741	15/42		FGFcPMAAHEEIcTTNEGVMYR	P02751-14;P02751-7	Homo sapiens		505.86	0	0.009624	2.01664	2.39741	15/42	TRUE	TRUE	TRUE	TRUE	TRUE	TRUE
1_7693	LAAAVSNFGYDLYR	P36955	Homo sapiens	1601.28	0	3.594e-05	4.44442	2.91455	21/26		LAAAVSNFGYDLYR	P36955	Homo sapiens		1601.28	0	4.123e-08	7.38479	2.91455	21/26		LAAAVSNFGYDLYR	P36955	Homo sapiens		1601.28	0	8.367e-05	4.07743	2.91455	21/26	TRUE	TRUE	TRUE	TRUE	TRUE	TRUE
1_7694	LQSGAWGccPFTQAVccEDHIHccPAGFTcDTQK	K7EKL3	Homo sapiens	171.656	0	0.006342	2.19777	2.51073	18/132		LQSGAWGccPFTQAVccEDHIHccPAGFTcDTQK	K7EKL3	Homo sapiens		171.656	0	0.0005185	3.28525	2.51073	18/132		LQSGAWGccPFTQAVccEDHIHccPAGFTcDTQK	K7EKL3	Homo sapiens		171.656	0	0.008779	2.05655	2.51073	18/132	TRUE	TRUE	TRUE	TRUE	TRUE	TRUE
[truncated: 2,277 more rows]
