# Supplementary material for: Use of Composite Protein Database including Search Result Sequences for Mass Spectrometric Analysis of Cell Secretome
Source: PLoS One. 2015 Mar 30;10(3):e0121692. doi: 10.1371/journal.pone.0121692 (PMC4378925; doi:10.1371/journal.pone.0121692)
Supplement: S3 Table — (XLSX) [file pone.0121692.s005.xlsx]

## Sheet: S3 Table
S3 Table. Peptide-spectrum matches of the fractionated Calu-1 secretome sample according to search databases
Spectral #	HuDB										HFDB											Identicalness of Sequence	Identicalness of Organism
	Sequence	Protein Group Accessions	Organism	SpScore	q-Value	PEP	log PEP	XCorr	Ions Matched		Sequence	Protein Group Accessions	Organism	Major Contaminants	SpScore	q-Value	PEP	log PEP	XCorr	Ions Matched		H vs. HF	H vs. HF
00_1-10329				0	0	0	0	0			TVMENFVAFVDKccAADDKEAcFAVEGPK	P02769	BOVIN	*	880.596	0	0.0006131	3.21247	2.52776	28/112		FALSE	FALSE
00_1-10389				0	0	0	0	0			TVMENFVAFVDKccAADDKEAcFAVEGPK	P02769	BOVIN	*	803.4	0	2.052e-07	6.68782	2.73048	29/112		FALSE	FALSE
00_1-10467	RPcFSALEVDETYVPKEFNAETFTFHADIcTLSEKER	P02768	HUMAN	420.849	0	0.0004961	3.30443	3.0066	25/144		RPcFSALEVDETYVPKEFNAETFTFHADIcTLSEKER	P02768	HUMAN		420.849	0	0.0003115	3.50654	3.0066	25/144		TRUE	TRUE
00_1-10527	RHPYFYAPELLFFAK	P02768	HUMAN	649.206	0	2.084e-06	5.6811	2.59718	15/28		RHPYFYAPELLFFAK	P02768	HUMAN		649.206	0	2.115e-06	5.67469	2.59718	15/28		TRUE	TRUE
00_1-10593	RHPYFYAPELLFFAK	P02768	HUMAN	907.838	0	3.459e-05	4.46105	2.80191	18/28		RHPYFYAPELLFFAK	P02768	HUMAN		907.838	0	4.775e-05	4.32103	2.80191	18/28		TRUE	TRUE
00_1-10835	RHPYFYAPELLFFAK	P02768	HUMAN	461.079	0	0.001983	2.70268	2.12297	13/28		RHPYFYAPELLFFAK	P02768	HUMAN		461.079	0	0.001392	2.85636	2.12297	13/28		TRUE	TRUE
00_1-11028	TPEVTcVVVDVSHEDPEVQFNWYVDGVEVHNAK	P01859	HUMAN	270.191	0	2.324e-06	5.63376	3.00422	19/128		TPEVTcVVVDVSHEDPEVQFNWYVDGVEVHNAK	P01859	HUMAN		270.191	0	3.001e-06	5.52273	3.00422	19/128		TRUE	TRUE
00_1-11083	RHPYFYAPELLFFAK	P02768	HUMAN	854.775	0	0.0003477	3.4588	2.40334	17/28		RHPYFYAPELLFFAK	P02768	HUMAN		854.775	0	0.0004053	3.39222	2.40334	17/28		TRUE	TRUE
00_1-11646				0	0	0	0	0			GLVLIAFSQYLQQcPFDEHVK	P02769	BOVIN	*	753.474	0	1.113e-05	4.9535	2.81807	15/40		FALSE	FALSE
00_1-11716				0	0	0	0	0			GLVLIAFSQYLQQcPFDEHVK	P02769	BOVIN	*	940.991	0	3.524e-06	5.45296	3.25835	18/40		FALSE	FALSE
00_1-11790	NYAEAKDVFLGMFLYEYAR	P02768	HUMAN	641.725	0	2.518e-06	5.59894	2.94768	17/36		NYAEAKDVFLGMFLYEYAR	P02768	HUMAN		641.725	0	1.598e-06	5.79642	2.94768	17/36		TRUE	TRUE
00_1-11852	NYAEAKDVFLGMFLYEYAR	P02768	HUMAN	1456.63	0	1.656e-08	7.78094	3.38992	21/36		NYAEAKDVFLGMFLYEYAR	P02768	HUMAN		1456.63	0	9.281e-09	8.03241	3.38992	21/36		TRUE	TRUE
00_1-11856				0	0	0	0	0			RmPcAEDYLSVVLNQLcVLHEK	P02768	HUMAN		382.723	0.008	0.1682	0.774174	2.35885	25/84		FALSE	FALSE
00_1-11905				0	0	0	0	0			VVHAVEVALATFNAESNGSYLQLVEISR	P12763	BOVIN	*	677.49	0	1.244e-05	4.90518	3.06443	26/108		FALSE	FALSE
00_1-11918				0	0	0	0	0			VVHAVEVALATFNAESNGSYLQLVEISR	P12763	BOVIN	*	1916.92	0	1.396e-09	8.85511	3.31914	25/54		FALSE	FALSE
00_1-11973				0	0	0	0	0			VVHAVEVALATFNAESNGSYLQLVEISR	P12763	BOVIN	*	148.719	0.002	0.05038	1.29774	2.64513	16/108		FALSE	FALSE
00_1-12191	DVFLGMFLYEYAR	P02768	HUMAN	1332.38	0	6.137e-06	5.21204	2.27575	17/24		DVFLGMFLYEYAR	P02768	HUMAN		1332.38	0	7.22e-06	5.14146	2.27575	17/24		TRUE	TRUE
00_1-12213	TPEVTcVVVDVSHEDPEVQFNWYVDGVEVHNAK	P01859	HUMAN	259.357	0	0.0003346	3.47547	2.54461	19/128		TPEVTcVVVDVSHEDPEVQFNWYVDGVEVHNAK	P01859	HUMAN		259.357	0	0.0004333	3.36321	2.54461	19/128		TRUE	TRUE
00_1-12722	ALVLIAFAQYLQQcPFEDHVK	P02768	HUMAN	810.542	0	1.605e-05	4.79452	3.01001	17/40		ALVLIAFAQYLQQcPFEDHVK	P02768	HUMAN		810.542	0	2.148e-05	4.66797	3.01001	17/40		TRUE	TRUE
00_1-12787	ALVLIAFAQYLQQcPFEDHVK	P02768	HUMAN	303.669	0	0.001396	2.85511	2.55969	13/40		ALVLIAFAQYLQQcPFEDHVK	P02768	HUMAN		303.669	0	0.001257	2.90066	2.55969	13/40		TRUE	TRUE
00_1-13404				0	0	0	0	0			GLVLIAFSQYLQQcPFDEHVKLVNELTEFAK	P02769	BOVIN	*	478.131	0	0.003318	2.47912	2.89959	25/120		FALSE	FALSE
00_1-13472				0	0	0	0	0			GLVLIAFSQYLQQcPFDEHVKLVNELTEFAK	P02769	BOVIN	*	444.983	0	1.576e-05	4.80244	3.68625	23/120		FALSE	FALSE
00_1-13534				0	0	0	0	0			GLVLIAFSQYLQQcPFDEHVKLVNELTEFAK	P02769	BOVIN	*	638.504	0	1.29e-05	4.88941	2.86389	28/120		FALSE	FALSE
00_1-13597				0	0	0	0	0			GLVLIAFSQYLQQcPFDEHVKLVNELTEFAK	P02769	BOVIN	*	609.411	0	4.205e-06	5.37623	3.8981	25/120		FALSE	FALSE
00_1-13604				0	0	0	0	0			MDFELYLGYEYVTALQNLR	Q29443;G3X6N3	BOVIN		2002.3	0	4.155e-11	10.3814	3.43534	21/36		FALSE	FALSE
00_1-13662				0	0	0	0	0			GLVLIAFSQYLQQcPFDEHVKLVNELTEFAK	P02769	BOVIN	*	509.315	0	7.207e-05	4.14225	2.61296	26/120		FALSE	FALSE
00_1-13715				0	0	0	0	0			AQFVPLPVSVSVEFAVAATDcIAK	P12763	BOVIN	*	1088.64	0	6.604e-07	6.18019	2.48225	22/46		FALSE	FALSE
00_1-13731				0	0	0	0	0			GLVLIAFSQYLQQcPFDEHVKLVNELTEFAK	P02769	BOVIN	*	412.25	0	4.631e-05	4.33433	3.88319	21/120		FALSE	FALSE
00_1-13777				0	0	0	0	0			AQFVPLPVSVSVEFAVAATDcIAK	P12763	BOVIN	*	1485.34	0	2.963e-10	9.52827	3.4039	27/46		FALSE	FALSE
00_1-13780	ALVLIAFAQYLQQcPFEDHVKLVNEVTEFAK	P02768	HUMAN	486.186	0	0.002051	2.68803	2.76562	25/120		ALVLIAFAQYLQQcPFEDHVKLVNEVTEFAK	P02768	HUMAN		486.186	0	0.001996	2.69984	2.76562	25/120		TRUE	TRUE
00_1-13796				0	0	0	0	0			GLVLIAFSQYLQQcPFDEHVKLVNELTEFAK	P02769	BOVIN	*	413.707	0	0.0005594	3.25228	2.27146	24/120		FALSE	FALSE
00_1-13840				0	0	0	0	0			AQFVPLPVSVSVEFAVAATDcIAK	P12763	BOVIN	*	1582.85	0	8.239e-09	8.08413	3.28608	27/46		FALSE	FALSE
00_1-13841	ALVLIAFAQYLQQcPFEDHVKLVNEVTEFAK	P02768	HUMAN	519.477	0	1.001e-06	5.99957	3.09225	25/120		ALVLIAFAQYLQQcPFEDHVKLVNEVTEFAK	P02768	HUMAN		519.477	0	7.191e-07	6.14321	3.09225	25/120		TRUE	TRUE
00_1-13878				0	0	0	0	0			GLVLIAFSQYLQQcPFDEHVKLVNELTEFAK	P02769	BOVIN	*	407.282	0	0.01635	1.78648	2.38368	21/120		FALSE	FALSE
00_1-13903				0	0	0	0	0			AQFVPLPVSVSVEFAVAATDcIAK	P12763	BOVIN	*	1217.4	0	1.307e-08	7.88372	3.59233	25/46		FALSE	FALSE
00_1-13905	ALVLIAFAQYLQQcPFEDHVKLVNEVTEFAK	P02768	HUMAN	617.506	0	3.044e-06	5.51656	2.93932	30/120		ALVLIAFAQYLQQcPFEDHVKLVNEVTEFAK	P02768	HUMAN		617.506	0	1.798e-06	5.74521	2.93932	30/120		TRUE	TRUE
00_1-13966	ALVLIAFAQYLQQcPFEDHVKLVNEVTEFAK	P02768	HUMAN	776.17	0	7.124e-07	6.14728	3.38478	29/120		ALVLIAFAQYLQQcPFEDHVKLVNEVTEFAK	P02768	HUMAN		776.17	0	7.77e-07	6.10958	3.38478	29/120		TRUE	TRUE
00_1-13967				0	0	0	0	0			AQFVPLPVSVSVEFAVAATDcIAK	P12763	BOVIN	*	1336.52	0	3.605e-08	7.44309	2.68465	24/46		FALSE	FALSE
00_1-14029	ALVLIAFAQYLQQcPFEDHVKLVNEVTEFAK	P02768	HUMAN	768.206	0	5.276e-06	5.2777	3.47856	30/120		ALVLIAFAQYLQQcPFEDHVKLVNEVTEFAK	P02768	HUMAN		768.206	0	4.945e-06	5.30583	3.47856	30/120		TRUE	TRUE
00_1-14030				0	0	0	0	0			AQFVPLPVSVSVEFAVAATDcIAK	P12763	BOVIN	*	948.216	0	9.887e-08	7.00494	2.53628	22/46		FALSE	FALSE
00_1-14092	ALVLIAFAQYLQQcPFEDHVKLVNEVTEFAK	P02768	HUMAN	443.63	0	3.859e-05	4.41353	2.96163	24/120		ALVLIAFAQYLQQcPFEDHVKLVNEVTEFAK	P02768	HUMAN		443.63	0	4.993e-05	4.30164	2.96163	24/120		TRUE	TRUE
00_1-14155	ALVLIAFAQYLQQcPFEDHVKLVNEVTEFAK	P02768	HUMAN	623.255	0	7.73e-06	5.11182	3.55386	27/120		ALVLIAFAQYLQQcPFEDHVKLVNEVTEFAK	P02768	HUMAN		623.255	0	9.774e-06	5.00993	3.55386	27/120		TRUE	TRUE
00_1-14173				0	0	0	0	0			AQFVPLPVSVSVEFAVAATDcIAK	P12763	BOVIN	*	884.028	0	3.765e-07	6.42424	2.82435	20/46		FALSE	FALSE
00_1-14218	ALVLIAFAQYLQQcPFEDHVKLVNEVTEFAK	P02768	HUMAN	233.738	0	0.001747	2.75771	2.95333	20/120		ALVLIAFAQYLQQcPFEDHVKLVNEVTEFAK	P02768	HUMAN		233.738	0	0.002226	2.65247	2.95333	20/120		TRUE	TRUE
00_1-14356	ALVLIAFAQYLQQcPFEDHVKLVNEVTEFAK	P02768	HUMAN	267.167	0	0.001404	2.85263	3.24843	19/120		ALVLIAFAQYLQQcPFEDHVKLVNEVTEFAK	P02768	HUMAN		267.167	0	0.0009396	3.02706	3.24843	19/120		TRUE	TRUE
00_1-14383				0	0	0	0	0			AQFVPLPVSVSVEFAVAATDcIAK	P12763	BOVIN	*	372.143	0	0.001758	2.75498	2.27419	16/46		FALSE	FALSE
00_1-14825	TPEVTcVVVDVSHEDPEVQFNWYVDGVEVHNAK	P01859	HUMAN	154.999	0	0.003578	2.44636	2.86558	18/128		TPEVTcVVVDVSHEDPEVQFNWYVDGVEVHNAK	P01859	HUMAN		154.999	0	0.004138	2.38321	2.86558	18/128		TRUE	TRUE
00_1-14986	TPEVTcVVVDVSHEDPEVQFNWYVDGVEVHNAK	P01859	HUMAN	280.285	0	9.781e-06	5.00962	2.34553	21/128		TPEVTcVVVDVSHEDPEVQFNWYVDGVEVHNAK	P01859	HUMAN		280.285	0	7.145e-06	5.146	2.34553	21/128		TRUE	TRUE
00_1-15245	TPEVTcVVVDVSHEDPEVQFNWYVDGVEVHNAK	P01859	HUMAN	528.405	0	4.052e-05	4.39233	2.63152	24/128		TPEVTcVVVDVSHEDPEVQFNWYVDGVEVHNAK	P01859	HUMAN		528.405	0	3.729e-05	4.42841	2.63152	24/128		TRUE	TRUE
00_1-15375	TPEVTcVVVDVSHEDPEVQFNWYVDGVEVHNAK	P01859	HUMAN	377.884	0	5.071e-05	4.29491	2.67216	22/128		TPEVTcVVVDVSHEDPEVQFNWYVDGVEVHNAK	P01859	HUMAN		377.884	0	7.617e-05	4.11822	2.67216	22/128		TRUE	TRUE
00_1-15489	TPEVTcVVVDVSHEDPEVQFNWYVDGVEVHNAK	P01859	HUMAN	207.52	0	0.001278	2.89347	2.48903	20/128		TPEVTcVVVDVSHEDPEVQFNWYVDGVEVHNAK	P01859	HUMAN		207.52	0	0.001514	2.81987	2.48903	20/128		TRUE	TRUE
00_1-15692	TPEVTcVVVDVSHEDPEVQFNWYVDGVEVHNAK	P01859	HUMAN	408.06	0	5.017e-06	5.29956	2.49733	22/128		TPEVTcVVVDVSHEDPEVQFNWYVDGVEVHNAK	P01859	HUMAN		408.06	0	4.742e-06	5.32404	2.49733	22/128		TRUE	TRUE
00_1-15784	TPEVTcVVVDVSHEDPEVKFNWYVDGVEVHNAK	P01857	HUMAN	266.209	0	0.01164	1.93405	2.27259	22/128		TPEVTcVVVDVSHEDPEVKFNWYVDGVEVHNAK	P01857	HUMAN		266.209	0	0.01354	1.86838	2.27259	22/128		TRUE	TRUE
00_1-15909	TPEVTcVVVDVSHEDPEVQFNWYVDGVEVHNAK	P01859	HUMAN	217.935	0	6.952e-05	4.15789	3.09816	20/128		TPEVTcVVVDVSHEDPEVQFNWYVDGVEVHNAK	P01859	HUMAN		217.935	0	0.0001024	3.9897	3.09816	20/128		TRUE	TRUE
00_1-15986	TPEVTcVVVDVSHEDPEVQFNWYVDGVEVHNAK	P01859	HUMAN	94.6152	0	0.001738	2.75995	3.04123	14/128		TPEVTcVVVDVSHEDPEVQFNWYVDGVEVHNAK	P01859	HUMAN		94.6152	0	0.001424	2.84649	3.04123	14/128		TRUE	TRUE
00_1-16206	TPEVTcVVVDVSHEDPEVQFNWYVDGVEVHNAK	P01859	HUMAN	421.268	0	5.373e-05	4.26978	2.25328	24/128		TPEVTcVVVDVSHEDPEVQFNWYVDGVEVHNAK	P01859	HUMAN		421.268	0	5.65e-05	4.24795	2.25328	24/128		TRUE	TRUE
00_1-16270	TPEVTcVVVDVSHEDPEVQFNWYVDGVEVHNAK	P01859	HUMAN	391.784	0	9.81e-06	5.00833	2.43622	23/128		TPEVTcVVVDVSHEDPEVQFNWYVDGVEVHNAK	P01859	HUMAN		391.784	0	6.423e-06	5.19226	2.43622	23/128		TRUE	TRUE
00_1-16300				0	0	0	0	0			NAYGIDSILDSSPcSSGTNLVGLATIFFAQSVQGATYEEVSQMVK	Q3SZ57	BOVIN	*	155.808	0	0.002105	2.67675	3.06327	19/176		FALSE	FALSE
00_1-16334	TPEVTcVVVDVSHEDPEVQFNWYVDGVEVHNAK	P01859	HUMAN	695.735	0	2.531e-07	6.59671	2.46443	29/128		TPEVTcVVVDVSHEDPEVQFNWYVDGVEVHNAK	P01859	HUMAN		695.735	0	2.525e-07	6.59774	2.46443	29/128		TRUE	TRUE
00_1-16379				0	0	0	0	0			AQFVPLPVSVSVEFAVAATDcIAK	P12763	BOVIN	*	291.349	0	0.002207	2.6562	2.36016	13/46		FALSE	FALSE
00_1-16399	TPEVTcVVVDVSHEDPEVQFNWYVDGVEVHNAK	P01859	HUMAN	506.475	0	5.597e-06	5.25204	2.93733	26/128		TPEVTcVVVDVSHEDPEVQFNWYVDGVEVHNAK	P01859	HUMAN		506.475	0	4.638e-06	5.33367	2.93733	26/128		TRUE	TRUE
00_1-16468	TPEVTcVVVDVSHEDPEVQFNWYVDGVEVHNAK	P01859	HUMAN	546.407	0	4.226e-07	6.37407	4.1781	28/128		TPEVTcVVVDVSHEDPEVQFNWYVDGVEVHNAK	P01859	HUMAN		546.407	0	4.921e-07	6.30795	4.1781	28/128		TRUE	TRUE
00_1-16593	TPEVTcVVVDVSHEDPEVQFNWYVDGVEVHNAK	P01859	HUMAN	675.671	0	1.552e-05	4.80911	3.56835	28/128		TPEVTcVVVDVSHEDPEVQFNWYVDGVEVHNAK	P01859	HUMAN		675.671	0	2.032e-05	4.69208	3.56835	28/128		TRUE	TRUE
00_1-16657	TPEVTcVVVDVSHEDPEVQFNWYVDGVEVHNAK	P01859	HUMAN	477.965	0	1.512e-06	5.82045	3.45186	26/128		TPEVTcVVVDVSHEDPEVQFNWYVDGVEVHNAK	P01859	HUMAN		477.965	0	1.948e-06	5.71041	3.45186	26/128		TRUE	TRUE
00_1-16720	TPEVTcVVVDVSHEDPEVQFNWYVDGVEVHNAK	P01859	HUMAN	580.207	0	5.358e-07	6.271	3.2598	27/128		TPEVTcVVVDVSHEDPEVQFNWYVDGVEVHNAK	P01859	HUMAN		580.207	0	3.908e-07	6.40805	3.2598	27/128		TRUE	TRUE
00_1-16785	TPEVTcVVVDVSHEDPEVQFNWYVDGVEVHNAK	P01859	HUMAN	413.475	0	6.123e-06	5.21304	2.61987	26/128		TPEVTcVVVDVSHEDPEVQFNWYVDGVEVHNAK	P01859	HUMAN		413.475	0	7.744e-06	5.11103	2.61987	26/128		TRUE	TRUE
00_1-18922	TPEVTcVVVDVSHEDPEVQFNWYVDGVEVHNAK	P01859	HUMAN	370.176	0	0.0001953	3.7093	2.57975	21/128		TPEVTcVVVDVSHEDPEVQFNWYVDGVEVHNAK	P01859	HUMAN		370.176	0	0.0001626	3.78888	2.57975	21/128		TRUE	TRUE
00_1-18974				0	0	0	0	0			GLVLIAFSQYLQQcPFDEHVKLVNELTEFAK	P02769	BOVIN	*	254.387	0.001	0.0254	1.59517	2.42954	19/120		FALSE	FALSE
00_1-18985	TPEVTcVVVDVSHEDPEVQFNWYVDGVEVHNAK	P01859	HUMAN	1266.38	0	1.838e-09	8.73565	4.57705	35/128		TPEVTcVVVDVSHEDPEVQFNWYVDGVEVHNAK	P01859	HUMAN		1266.38	0	2.273e-09	8.6434	4.57705	35/128		TRUE	TRUE
00_1-19048	TPEVTcVVVDVSHEDPEVQFNWYVDGVEVHNAK	P01859	HUMAN	1111.37	0	2.933e-10	9.53269	3.61025	36/128		TPEVTcVVVDVSHEDPEVQFNWYVDGVEVHNAK	P01859	HUMAN		1111.37	0	4.734e-10	9.32477	3.61025	36/128		TRUE	TRUE
00_1-19111	TPEVTcVVVDVSHEDPEVQFNWYVDGVEVHNAK	P01859	HUMAN	925.319	0	1.29e-10	9.88941	4.26714	35/128		TPEVTcVVVDVSHEDPEVQFNWYVDGVEVHNAK	P01859	HUMAN		925.319	0	1.564e-10	9.80576	4.26714	35/128		TRUE	TRUE
00_1-19174	TPEVTcVVVDVSHEDPEVQFNWYVDGVEVHNAK	P01859	HUMAN	963.726	0	3.794e-11	10.4209	4.65258	36/128		TPEVTcVVVDVSHEDPEVQFNWYVDGVEVHNAK	P01859	HUMAN		963.726	0	2.82e-11	10.5498	4.65258	36/128		TRUE	TRUE
00_1-19237	TPEVTcVVVDVSHEDPEVQFNWYVDGVEVHNAK	P01859	HUMAN	1067.98	0	1.493e-08	7.82594	3.03384	35/128		TPEVTcVVVDVSHEDPEVQFNWYVDGVEVHNAK	P01859	HUMAN		1067.98	0	1.487e-08	7.82769	3.03384	35/128		TRUE	TRUE
00_1-19300	TPEVTcVVVDVSHEDPEVQFNWYVDGVEVHNAK	P01859	HUMAN	718.41	0	4.031e-08	7.39459	3.92507	33/128		TPEVTcVVVDVSHEDPEVQFNWYVDGVEVHNAK	P01859	HUMAN		718.41	0	4.4e-08	7.35655	3.92507	33/128		TRUE	TRUE
00_1-19364	TPEVTcVVVDVSHEDPEVQFNWYVDGVEVHNAK	P01859	HUMAN	647.966	0	5.117e-07	6.29098	3.92779	29/128		TPEVTcVVVDVSHEDPEVQFNWYVDGVEVHNAK	P01859	HUMAN		647.966	0	5.509e-07	6.25893	3.92779	29/128		TRUE	TRUE
00_1-19426	TPEVTcVVVDVSHEDPEVQFNWYVDGVEVHNAK	P01859	HUMAN	1246.72	0	1.417e-10	9.84863	4.70454	36/128		TPEVTcVVVDVSHEDPEVQFNWYVDGVEVHNAK	P01859	HUMAN		1246.72	0	1.443e-10	9.84073	4.70454	36/128		TRUE	TRUE
00_1-7678				0	0	0	0	0			QQTQHAVEGDcDIHVLKQDGQFSVLFTK	P12763	BOVIN	*	281.484	0	0.007028	2.15317	3.78076	20/108		FALSE	FALSE
00_1-8238	EFNAETFTFHADIcTLSEKER	P02768	HUMAN	478.189	0	0.001819	2.74017	2.49978	15/40		EFNAETFTFHADIcTLSEKER	P02768	HUMAN		478.189	0	0.001928	2.71489	2.49978	15/40		TRUE	TRUE
00_1-9733				0	0	0	0	0			SVLGDVGITEVFSDRADLSGITK	P34955	BOVIN	*	510.005	0	4.155e-07	6.38143	3.73728	17/44		FALSE	FALSE
01_1-10017	EPFTLEAYYSSPQDLPYPDPAIAQFSVQK	P34932	HUMAN	154.198	0	0.01234	1.90868	2.16382	12/56		EPFTLEAYYSSPQDLPYPDPAIAQFSVQK	P34932	HUMAN		154.198	0	0.01214	1.91578	2.16382	12/56		TRUE	TRUE
01_1-10038	EGTDSSQGIPQLVSNISAcQVIAEAVR	Q99832	HUMAN	333.129	0	5.014e-05	4.29982	3.04408	18/52		EGTDSSQGIPQLVSNISAcQVIAEAVR	Q99832	HUMAN		333.129	0	6.638e-05	4.17796	3.04408	18/52		TRUE	TRUE
01_1-10057	DTGDEVVcScFVGYQLLSDGVScEDVNEcITGSHScR	B1AHL2;P23142	HUMAN	482.298	0	2.982e-07	6.52549	2.8261	26/144		DTGDEVVcScFVGYQLLSDGVScEDVNEcITGSHScR	B1AHL2;P23142	HUMAN		482.298	0	2.851e-07	6.545	2.8261	26/144		TRUE	TRUE
01_1-10116	FDGALNVDLTEFQTNLVPYPR	P68363;Q9BQE3	HUMAN	1001.81	0	3.37e-07	6.47237	2.47897	22/40		FDGALNVDLTEFQTNLVPYPR	P68363;Q9BQE3	HUMAN		1001.81	0	2.104e-07	6.67695	2.47897	22/40		TRUE	TRUE
01_1-10118	GVGDGTVSWGLEDDEDMTLTR	Q13404;Q15819	HUMAN	103.02	0	0.007656	2.116	2.32412	10/40		GVGDGTVSWGLEDDEDMTLTR	Q13404;Q15819	HUMAN		103.02	0	0.007153	2.14551	2.32412	10/40		TRUE	TRUE
01_1-10123	AcEPIIQNFcHDVADNQIDSGDLMEcLIQNK	Q92896	HUMAN	192.248	0	0.0004144	3.38258	2.54633	19/120		AcEPIIQNFcHDVADNQIDSGDLMEcLIQNK	Q92896	HUMAN		192.248	0	0.0003787	3.4217	2.54633	19/120		TRUE	TRUE
01_1-10135	ELEFDTNMDAVQMVITEAQK	Q13753	HUMAN	1459.4	0	6.705e-10	9.1736	2.94146	21/38		ELEFDTNMDAVQMVITEAQK	Q13753	HUMAN		1459.4	0	7.055e-10	9.1515	2.94146	21/38		TRUE	TRUE
01_1-10147	DSALNLFNDPmWNQQWYLQDTR	P29120-2	HUMAN	747.031	0	7.326e-05	4.13513	2.44047	19/42		DSALNLFNDPmWNQQWYLQDTR	P29120-2	HUMAN		747.031	0	0.0001028	3.98801	2.44047	19/42		TRUE	TRUE
01_1-10150	DTGDEVVcScFVGYQLLSDGVScEDVNEcITGSHScR	B1AHL2;P23142	HUMAN	368.476	0	4.083e-07	6.38902	2.50212	25/144		DTGDEVVcScFVGYQLLSDGVScEDVNEcITGSHScR	B1AHL2;P23142	HUMAN		368.476	0	3.942e-07	6.40428	2.50212	25/144		TRUE	TRUE
01_1-10154	DFNLLEQTETLGVGYGcPEDSLISR	Q16363-2	HUMAN	330.795	0	1.409e-06	5.85109	3.07543	14/48		DFNLLEQTETLGVGYGcPEDSLISR	Q16363-2	HUMAN		330.795	0	8.475e-07	6.07186	3.07543	14/48		TRUE	TRUE
01_1-10170	NIILEEGKEILVGDVGQTVDDPYATFVK	G3V1A4	HUMAN	795.766	0	8.241e-06	5.08402	2.66269	22/54		NIILEEGKEILVGDVGQTVDDPYATFVK	G3V1A4	HUMAN		795.766	0	5.457e-06	5.26305	2.66269	22/54		TRUE	TRUE
01_1-10181	FDGALNVDLTEFQTNLVPYPR	P68363;Q9BQE3	HUMAN	773.15	0	9.023e-06	5.04465	3.23795	20/40		FDGALNVDLTEFQTNLVPYPR	P68363;Q9BQE3	HUMAN		773.15	0	1.115e-05	4.95273	3.23795	20/40		TRUE	TRUE
01_1-10184	VATAQDDITGDGTTSNVLIIGELLK	B4DPJ8	HUMAN	913.942	0	1.532e-06	5.81474	3.15012	19/48		VATAQDDITGDGTTSNVLIIGELLK	B4DPJ8	HUMAN		913.942	0	2.15e-06	5.66756	3.15012	19/48		TRUE	TRUE
01_1-10192	AQDIEAGDGTTSVVIIAGSLLDScTK	B7Z9L0	HUMAN	562.593	0	1.068e-07	6.97143	2.48042	18/50		AQDIEAGDGTTSVVIIAGSLLDScTK	B7Z9L0	HUMAN		562.593	0	1.545e-07	6.81107	2.48042	18/50		TRUE	TRUE
01_1-10198	ELEFDTNMDAVQMVITEAQK	Q13753	HUMAN	1321.14	0	2.806e-07	6.55191	2.25775	19/38		ELEFDTNMDAVQMVITEAQK	Q13753	HUMAN		1321.14	0	3.989e-07	6.39914	2.25775	19/38		TRUE	TRUE
01_1-10216	DTGDEVVcScFVGYQLLSDGVScEDVNEcITGSHScR	B1AHL2;P23142	HUMAN	459.849	0	2.834e-07	6.5476	3.00967	25/144		DTGDEVVcScFVGYQLLSDGVScEDVNEcITGSHScR	B1AHL2;P23142	HUMAN		459.849	0	2.835e-07	6.54745	3.00967	25/144		TRUE	TRUE
01_1-10219	DFNLLEQTETLGVGYGcPEDSLISR	Q16363-2	HUMAN	400.53	0	2.587e-07	6.5872	3.06137	15/48		DFNLLEQTETLGVGYGcPEDSLISR	Q16363-2	HUMAN		400.53	0	2.828e-07	6.54852	3.06137	15/48		TRUE	TRUE
01_1-10228	GLGTDEDTLIEILASR	P04083	HUMAN	2176.37	0	3.048e-09	8.51599	2.71038	21/30		GLGTDEDTLIEILASR	P04083	HUMAN		2176.37	0	3.557e-09	8.44892	2.71038	21/30		TRUE	TRUE
01_1-10233	ADDTFEALcIEPFSSPPELPDVMKPQDSGSSANEQAVQ	B8ZZU8	HUMAN	368.659	0	4.136e-05	4.38342	2.5052	24/148		ADDTFEALcIEPFSSPPELPDVMKPQDSGSSANEQAVQ	B8ZZU8	HUMAN		368.659	0	3.881e-05	4.41106	2.5052	24/148		TRUE	TRUE
01_1-10238	TAFDDAIAELDTLNEDSYK	P61981	HUMAN	1921.86	0	4.318e-12	11.3647	2.49496	24/36		TAFDDAIAELDTLNEDSYK	P61981	HUMAN		1921.86	0	5.738e-12	11.2412	2.49496	24/36		TRUE	TRUE
01_1-10245	FDGALNVDLTEFQTNLVPYPR	P68363;Q9BQE3	HUMAN	171.268	0	0.0005971	3.22395	2.43447	16/40		FDGALNVDLTEFQTNLVPYPR	P68363;Q9BQE3	HUMAN		171.268	0	0.0006974	3.15652	2.43447	16/40		TRUE	TRUE
01_1-10246	VATAQDDITGDGTTSNVLIIGELLK	B4DPJ8	HUMAN	1172.28	0	2.559e-08	7.59193	2.49329	22/48		VATAQDDITGDGTTSNVLIIGELLK	B4DPJ8	HUMAN		1172.28	0	3.476e-08	7.45892	2.49329	22/48		TRUE	TRUE
01_1-10256	RKEAEGTEEGGEEEDDEEMDPQTIDSLIELSTK	O15240	HUMAN	360.105	0	0.0002729	3.564	2.67355	27/128		RKEAEGTEEGGEEEDDEEMDPQTIDSLIELSTK	O15240	HUMAN		360.105	0	0.0002595	3.58586	2.67355	27/128		TRUE	TRUE
01_1-10262	ELEFDTNMDAVQMVITEAQK	Q13753	HUMAN	1310.4	0	4.271e-09	8.36947	2.56881	19/38		ELEFDTNMDAVQMVITEAQK	Q13753	HUMAN		1310.4	0	7.022e-09	8.15354	2.56881	19/38		TRUE	TRUE
01_1-10277	EEVVTVGNSVNEGLNQPTDDScFDPYTVSHYAVGDEWER	P02751;P02751-15;P02751-13	HUMAN	354.161	0	1.057e-05	4.97593	3.48584	26/152		EEVVTVGNSVNEGLNQPTDDScFDPYTVSHYAVGDEWER	P02751;P02751-15;P02751-13	HUMAN		354.161	0	1.21e-05	4.91721	3.48584	26/152		TRUE	TRUE
01_1-10280	DTGDEVVcScFVGYQLLSDGVScEDVNEcITGSHScR	B1AHL2;P23142	HUMAN	244.061	0	7.565e-07	6.12119	2.70823	19/144		DTGDEVVcScFVGYQLLSDGVScEDVNEcITGSHScR	B1AHL2;P23142	HUMAN		244.061	0	9.878e-07	6.00533	2.70823	19/144		TRUE	TRUE
01_1-10284	NFFPEYNYDWWEK	P05060	HUMAN	542.291	0	8.196e-05	4.0864	2.37863	17/24		NFFPEYNYDWWEK	P05060	HUMAN		542.291	0	6.74e-05	4.17134	2.37863	17/24		TRUE	TRUE
01_1-10293	GLGTDEDTLIEILASR	P04083	HUMAN	2527.69	0	7.609e-10	9.11867	3.02521	23/30		GLGTDEDTLIEILASR	P04083	HUMAN		2527.69	0	7.326e-10	9.13513	3.02521	23/30		TRUE	TRUE
01_1-10303	EGILSDEIYcPPETAVLLGSYAVQAK	P15311	HUMAN	194.152	0	0.0001707	3.76777	2.22408	14/50		EGILSDEIYcPPETAVLLGSYAVQAK	P15311	HUMAN		194.152	0	0.000194	3.7122	2.22408	14/50		TRUE	TRUE
01_1-10311	VATAQDDITGDGTTSNVLIIGELLK	B4DPJ8	HUMAN	572.558	0	3.152e-05	4.50141	2.53585	18/48		VATAQDDITGDGTTSNVLIIGELLK	B4DPJ8	HUMAN		572.558	0	4.212e-05	4.37551	2.53585	18/48		TRUE	TRUE
01_1-10318	ETMLSDGLNSLTYQVLDVQR	P15291-2	HUMAN	1851.71	0	9.982e-13	12.0008	4.009	23/38		ETMLSDGLNSLTYQVLDVQR	P15291-2	HUMAN		1851.71	0	1.532e-12	11.8147	4.009	23/38		TRUE	TRUE
01_1-10325	VEAIDGDcSPQYSQIcYYEILTPNTPFLIDNDGNIENTEK	Q9BQT9	HUMAN	179.917	0	0.0001887	3.72423	2.78913	23/156		VEAIDGDcSPQYSQIcYYEILTPNTPFLIDNDGNIENTEK	Q9BQT9	HUMAN		179.917	0	0.0002295	3.63922	2.78913	23/156		TRUE	TRUE
01_1-10346	DTGDEVVcScFVGYQLLSDGVScEDVNEcITGSHScR	B1AHL2;P23142	HUMAN	434.287	0	9.19e-07	6.03668	2.60101	24/144		DTGDEVVcScFVGYQLLSDGVScEDVNEcITGSHScR	B1AHL2;P23142	HUMAN		434.287	0	1.233e-06	5.90904	2.60101	24/144		TRUE	TRUE
01_1-10347	VLPAQATEYAFAFIQVPQDDDARTDAVDSVVR	Q7KZF4	HUMAN	400.991	0	1.411e-05	4.85047	2.95167	28/124		VLPAQATEYAFAFIQVPQDDDARTDAVDSVVR	Q7KZF4	HUMAN		400.991	0	1.232e-05	4.90939	2.95167	28/124		TRUE	TRUE
01_1-10374	EAEGTEEGGEEEDDEEMDPQTIDSLIELSTK	O15240	HUMAN	293.879	0	0.001215	2.91542	2.71417	17/60		EAEGTEEGGEEEDDEEMDPQTIDSLIELSTK	O15240	HUMAN		293.879	0	0.001338	2.87354	2.71417	17/60		TRUE	TRUE
01_1-10378	RKEAEGTEEGGEEEDDEEMDPQTIDSLIELSTK	O15240	HUMAN	196.589	0.001	0.01971	1.70531	2.69647	23/128		RKEAEGTEEGGEEEDDEEMDPQTIDSLIELSTK	O15240	HUMAN		196.589	0.001	0.02583	1.58788	2.69647	23/128		TRUE	TRUE
01_1-10381	SPGVVISDDEPGYDLDLFcIPNHYAEDLER	P00492	HUMAN	523.435	0	2.968e-09	8.52754	4.61468	31/116		SPGVVISDDEPGYDLDLFcIPNHYAEDLER	P00492	HUMAN		523.435	0	3.007e-09	8.52187	4.61468	31/116		TRUE	TRUE
01_1-10386	EYFGEFGEIEAIELPMDPK	D6R9P3	HUMAN	1346.42	0	1.005e-07	6.99783	2.65899	20/36		EYFGEFGEIEAIELPMDPK	D6R9P3	HUMAN		1346.42	0	7.167e-08	7.14466	2.65899	20/36		TRUE	TRUE
01_1-10396	cPDYTcPITFSSPADITILLDGSASVGSHNFDTTKR	P12109	HUMAN	210.399	0	0.004948	2.30557	3.03019	21/140		cPDYTcPITFSSPADITILLDGSASVGSHNFDTTKR	P12109	HUMAN		210.399	0	0.006031	2.21961	3.03019	21/140		TRUE	TRUE
01_1-10428	DTLQEANDILNNLKDFDR	P11047	HUMAN	736.506	0	5.828e-07	6.23448	2.85674	18/34		DTLQEANDILNNLKDFDR	P11047	HUMAN		736.506	0	6.843e-07	6.16475	2.85674	18/34		TRUE	TRUE
01_1-10430	TAFDEAIAELDTLNEDSYK	P27348	HUMAN	1313.75	0	4.054e-08	7.39212	2.51207	20/36		TAFDEAIAELDTLNEDSYK	P27348	HUMAN		1313.75	0	2.714e-08	7.56639	2.51207	20/36		TRUE	TRUE
01_1-10442	DGELPVEDDIDLSDVELDDLGKDEL	B7Z254	HUMAN	621.144	0	7.8e-07	6.10791	3.66099	21/48		DGELPVEDDIDLSDVELDDLGKDEL	B7Z254	HUMAN		621.144	0	7.238e-07	6.14038	3.66099	21/48		TRUE	TRUE
01_1-10449	EEVVTVGNSVNEGLNQPTDDScFDPYTVSHYAVGDEWER	P02751;P02751-15;P02751-13	HUMAN	249.54	0	8.21e-07	6.08566	3.15783	25/152		EEVVTVGNSVNEGLNQPTDDScFDPYTVSHYAVGDEWER	P02751;P02751-15;P02751-13	HUMAN		249.54	0	1.121e-06	5.95039	3.15783	25/152		TRUE	TRUE
01_1-10450	GTLSVDGETPVLGESPSGTDGLNLDTDLFVGGVPEDQAAVALER	O00468-6	HUMAN	121.94	0	0.005462	2.26265	2.25345	21/172		GTLSVDGETPVLGESPSGTDGLNLDTDLFVGGVPEDQAAVALER	O00468-6	HUMAN		121.94	0	0.008203	2.08603	2.25345	21/172		TRUE	TRUE
01_1-10451	EAEGTEEGGEEEDDEEMDPQTIDSLIELSTK	O15240	HUMAN	312.541	0	0.0001847	3.73353	2.13524	16/60		EAEGTEEGGEEEDDEEMDPQTIDSLIELSTK	O15240	HUMAN		312.541	0	0.0002326	3.63339	2.13524	16/60		TRUE	TRUE
01_1-10455	ELASQPDVDGFLVGGASLKPEFVDIINAK	P60174-1	HUMAN	293.931	0	0.001447	2.83953	2.69266	16/56		ELASQPDVDGFLVGGASLKPEFVDIINAK	P60174-1	HUMAN		293.931	0	0.001386	2.85824	2.69266	16/56		TRUE	TRUE
01_1-10458	SSVDELVGIDYSLMKDPVASTSNLDMDFR	P55058	HUMAN	195.27	0	9.522e-05	4.02127	2.00027	14/56		SSVDELVGIDYSLMKDPVASTSNLDMDFR	P55058	HUMAN		195.27	0	9.849e-05	4.00661	2.00027	14/56		TRUE	TRUE
01_1-10471	AAFDDAIAELDTLSEESYK	P62258	HUMAN	1981.1	0	1.773e-11	10.7513	2.73377	23/36		AAFDDAIAELDTLSEESYK	P62258	HUMAN		1981.1	0	8.576e-12	11.0667	2.73377	23/36		TRUE	TRUE
01_1-10477	LGPDDTLPGPELSAEPDGPLNVNVFTSAEELER	Q9NVM1	HUMAN	281.052	0	0.001068	2.97143	2.35533	16/64		LGPDDTLPGPELSAEPDGPLNVNVFTSAEELER	Q9NVM1	HUMAN		281.052	0	0.001117	2.95195	2.35533	16/64		TRUE	TRUE
01_1-10486	ITFTGEADQAPGVEPGDIVLLLQEK	O60884	HUMAN	259.472	0	0.01236	1.90798	2.36883	15/48		ITFTGEADQAPGVEPGDIVLLLQEK	O60884	HUMAN		259.472	0	0.01129	1.94731	2.36883	15/48		TRUE	TRUE
01_1-10489	TSIEDQDELSSLLQVPLVAGTVNR	P56537	HUMAN	521.4	0	3.772e-07	6.42343	2.71468	20/46		TSIEDQDELSSLLQVPLVAGTVNR	P56537	HUMAN		521.4	0	5.181e-07	6.28559	2.71468	20/46		TRUE	TRUE
01_1-10490	DTLQEANDILNNLKDFDR	P11047	HUMAN	785.719	0	1.446e-06	5.83983	3.1156	18/34		DTLQEANDILNNLKDFDR	P11047	HUMAN		785.719	0	9.627e-07	6.01651	3.1156	18/34		TRUE	TRUE
01_1-10501	FSLDEEAILPDQIVcSPVPMLR	Q9H0D6-2	HUMAN	237.418	0	0.003934	2.40517	2.02226	14/42		FSLDEEAILPDQIVcSPVPMLR	Q9H0D6-2	HUMAN		237.418	0	0.004505	2.34631	2.02226	14/42		TRUE	TRUE
01_1-10519	SLADELALVDVLEDK	P07195	HUMAN	1643.25	0	1.229e-06	5.91045	3.01659	20/28		SLADELALVDVLEDK	P07195	HUMAN		1643.25	0	1.975e-06	5.70443	3.01659	20/28		TRUE	TRUE
01_1-10520	EPWDGRDGELPVEDDIDLSDVELDDLGKDEL	B7Z254	HUMAN	453.301	0	8.585e-05	4.06626	3.14212	28/120		EPWDGRDGELPVEDDIDLSDVELDDLGKDEL	B7Z254	HUMAN		453.301	0	7.483e-05	4.12592	3.14212	28/120		TRUE	TRUE
01_1-10527	DLADELALVDVIEDK	P00338-4	HUMAN	2447.57	0	1.198e-08	7.92154	2.88456	24/28		DLADELALVDVIEDK	P00338-4	HUMAN		2447.57	0	2.093e-08	7.67923	2.88456	24/28		TRUE	TRUE
01_1-10532	AAFDDAIAELDTLSEESYK	P62258	HUMAN	1564.67	0	1.329e-11	10.8765	2.70383	22/36		AAFDDAIAELDTLSEESYK	P62258	HUMAN		1564.67	0	6.7e-12	11.1739	2.70383	22/36		TRUE	TRUE
01_1-10540	EGILQYcQEVYPELQITNVVEANQPVTIQNWcK	E9PEV0	HUMAN	811.282	0	1.97e-07	6.70553	3.00717	32/128		EGILQYcQEVYPELQITNVVEANQPVTIQNWcK	E9PEV0	HUMAN		811.282	0	1.028e-07	6.98801	3.00717	32/128		TRUE	TRUE
01_1-10552	KGEFSGDDSLLDLDPEDTVFYVGGVPSNFK	Q16363-2	HUMAN	529.98	0	7.677e-06	5.11481	2.03717	21/58		KGEFSGDDSLLDLDPEDTVFYVGGVPSNFK	Q16363-2	HUMAN		529.98	0	1.128e-05	4.94769	2.03717	21/58		TRUE	TRUE
01_1-10555	EGILQYcQEVYPELQITNVVEANQPVTIQNWcK	E9PEV0	HUMAN	263.522	0	6.082e-05	4.21595	2.30139	12/64		EGILQYcQEVYPELQITNVVEANQPVTIQNWcK	E9PEV0	HUMAN		263.522	0	6.775e-05	4.16909	2.30139	12/64		TRUE	TRUE
01_1-10556	WGDAGAEYVVESTGVFTTMEK	P04406	HUMAN	1079.99	0	3.722e-10	9.42922	3.72306	20/40		WGDAGAEYVVESTGVFTTMEK	P04406	HUMAN		1079.99	0	2.017e-10	9.69529	3.72306	20/40		TRUE	TRUE
01_1-10559	KGEFSGDDSLLDLDPEDTVFYVGGVPSNFK	Q16363-2	HUMAN	493.218	0	2.774e-06	5.55689	2.69518	30/116		KGEFSGDDSLLDLDPEDTVFYVGGVPSNFK	Q16363-2	HUMAN		493.218	0	4.573e-06	5.3398	2.69518	30/116		TRUE	TRUE
01_1-10571	LQELESLIANLGTGDEmVTDQAFEDR	P11047	HUMAN	749.219	0	3.766e-07	6.42412	2.66483	20/50		LQELESLIANLGTGDEmVTDQAFEDR	P11047	HUMAN		749.219	0	3.566e-07	6.44782	2.66483	20/50		TRUE	TRUE
01_1-10577	ETQPPDLPTTALGGcPSDWIQFLNK	Q9UBG0	HUMAN	205.294	0	0.0004411	3.35546	2.8673	17/48		ETQPPDLPTTALGGcPSDWIQFLNK	Q9UBG0	HUMAN		205.294	0	0.0003156	3.50086	2.8673	17/48		TRUE	TRUE
01_1-10581	VIQGDGVDINTLQEIVEGMK	P43490;Q5SYT8	HUMAN	1901.27	0	3.752e-13	12.4257	3.91116	25/38		VIQGDGVDINTLQEIVEGMK	P43490;Q5SYT8	HUMAN		1901.27	0	1.402e-12	11.8533	3.91116	25/38		TRUE	TRUE
01_1-10584	SLADELALVDVLEDK	P07195	HUMAN	1512	0	4.603e-06	5.33696	2.46311	20/28		SLADELALVDVLEDK	P07195	HUMAN		1512	0	6.179e-06	5.20908	2.46311	20/28		TRUE	TRUE
01_1-10585	NIQVDEANLLTWQGLIVPDNPPYDK	P68036	HUMAN	451.387	0	4.487e-05	4.34804	2.77418	18/48		NIQVDEANLLTWQGLIVPDNPPYDK	P68036	HUMAN		451.387	0	2.969e-05	4.52739	2.77418	18/48		TRUE	TRUE
01_1-10587	NTEISFILGQEFDEVTADDR	P15090	HUMAN	1718.32	0	1.9e-09	8.72125	2.16687	25/38		NTEISFILGQEFDEVTADDR	P15090	HUMAN		1718.32	0	4.217e-09	8.375	2.16687	25/38		TRUE	TRUE
01_1-10599	DLADELALVDVIEDK	P00338-4	HUMAN	2372.8	0	4.124e-09	8.38468	2.34192	24/28		DLADELALVDVIEDK	P00338-4	HUMAN		2372.8	0	5.074e-09	8.29465	2.34192	24/28		TRUE	TRUE
01_1-10601	EGILQYcQEVYPELQITNVVEANQPVTIQNWcK	E9PEV0	HUMAN	678.939	0	9.708e-07	6.01287	2.74197	29/128		EGILQYcQEVYPELQITNVVEANQPVTIQNWcK	E9PEV0	HUMAN		678.939	0	6.427e-07	6.19199	2.74197	29/128		TRUE	TRUE
01_1-10623	IPESGGDNSVFDIFELTGAAR	P07996	HUMAN	1495.47	0	8.045e-12	11.0945	4.11322	24/40		IPESGGDNSVFDIFELTGAAR	P07996	HUMAN		1495.47	0	7.343e-12	11.1341	4.11322	24/40		TRUE	TRUE
01_1-10641	IMRPTDVPDQGLLcDLLWSDPDKDVQGWGENDR	P62136	HUMAN	183.807	0	0.01078	1.96738	3.39118	21/128		IMRPTDVPDQGLLcDLLWSDPDKDVQGWGENDR	P62136	HUMAN		183.807	0.001	0.01732	1.76145	3.39118	21/128		TRUE	TRUE
01_1-10645	VIQGDGVDINTLQEIVEGMK	P43490;Q5SYT8	HUMAN	1728.59	0	2.208e-11	10.656	3.60981	25/38		VIQGDGVDINTLQEIVEGMK	P43490;Q5SYT8	HUMAN		1728.59	0	2.495e-11	10.6029	3.60981	25/38		TRUE	TRUE
01_1-10651	NTEISFILGQEFDEVTADDR	P15090	HUMAN	2017.73	0	6.272e-10	9.20259	2.65074	26/38		NTEISFILGQEFDEVTADDR	P15090	HUMAN		2017.73	0	4.44e-10	9.35262	2.65074	26/38		TRUE	TRUE
01_1-10652	cAPGFFGNPLVLGSScQPcDcSGNGDPNLLFSDcDPLTGAcR	O15230	HUMAN	364.546	0	0.004211	2.37561	2.46765	27/164		cAPGFFGNPLVLGSScQPcDcSGNGDPNLLFSDcDPLTGAcR	O15230	HUMAN		364.546	0	0.003764	2.42435	2.46765	27/164		TRUE	TRUE
01_1-10657	DYPVVSIEDPFDQDDWAAWSK	P09104	HUMAN	1013.92	0	1.412e-05	4.85017	2.08771	21/40		DYPVVSIEDPFDQDDWAAWSK	P09104	HUMAN		1013.92	0	1.928e-05	4.71489	2.08771	21/40		TRUE	TRUE
01_1-10667	EAEGTEEGGEEEDDEEMDPQTIDSLIELSTK	O15240	HUMAN	130.697	0	0.005878	2.23077	2.15592	11/60		EAEGTEEGGEEEDDEEMDPQTIDSLIELSTK	O15240	HUMAN		130.697	0	0.006649	2.17724	2.15592	11/60		TRUE	TRUE
01_1-10673	VQDDEVGDGTTSVTVLAAELLR	P78371-2	HUMAN	1975.17	0	1.943e-09	8.71153	3.36779	26/42		VQDDEVGDGTTSVTVLAAELLR	P78371-2	HUMAN		1975.17	0	2.416e-09	8.6169	3.36779	26/42		TRUE	TRUE
01_1-10676	EGILQYcQEVYPELQITNVVEANQPVTIQNWcK	E9PEV0	HUMAN	645.132	0	1.983e-06	5.70268	2.6617	28/128		EGILQYcQEVYPELQITNVVEANQPVTIQNWcK	E9PEV0	HUMAN		645.132	0	2.814e-06	5.55068	2.6617	28/128		TRUE	TRUE
01_1-10685	DmIDNLLSPDLIDGVLTR	P07093	HUMAN	895.112	0	1.329e-08	7.87648	3.39592	20/34		DmIDNLLSPDLIDGVLTR	P07093	HUMAN		895.112	0	1.566e-08	7.80521	3.39592	20/34		TRUE	TRUE
01_1-10688	IPESGGDNSVFDIFELTGAAR	P07996	HUMAN	1192.29	0	2.684e-08	7.57122	2.93318	22/40		IPESGGDNSVFDIFELTGAAR	P07996	HUMAN		1192.29	0	1.681e-08	7.77443	2.93318	22/40		TRUE	TRUE
01_1-10715	NTEISFILGQEFDEVTADDR	P15090	HUMAN	1598.75	0	1.053e-09	8.97757	2.64897	23/38		NTEISFILGQEFDEVTADDR	P15090	HUMAN		1598.75	0	1.613e-09	8.79237	2.64897	23/38		TRUE	TRUE
01_1-10717	DQGSRHDSEQDNSDNNTIFVQGLGENVTIESVADYFK	P35637-2	HUMAN	698.66	0	5.999e-06	5.22192	2.7077	29/144		DQGSRHDSEQDNSDNNTIFVQGLGENVTIESVADYFK	P35637-2	HUMAN		698.66	0	5.112e-06	5.29141	2.7077	29/144		TRUE	TRUE
01_1-10723	TASIKPEVALLDTQDMENMSDDDGWEFVNLGDQQSFGIK	O00410-2	HUMAN	273.199	0	0.002669	2.57365	2.28765	25/152		TASIKPEVALLDTQDMENMSDDDGWEFVNLGDQQSFGIK	O00410-2	HUMAN		273.199	0	0.002892	2.5388	2.28765	25/152		TRUE	TRUE
01_1-10725	NLEALALDLmEPEQAVDLTLPK	P12956	HUMAN	264.803	0	0.007956	2.09931	2.20172	14/42		NLEALALDLmEPEQAVDLTLPK	P12956	HUMAN		264.803	0	0.006079	2.21617	2.20172	14/42		TRUE	TRUE
01_1-10727	IGFPETTEEELEEIASENSDcIFPSAPDVKA	Q9Y3F4	HUMAN	196.399	0.001	0.03353	1.47457	2.20868	14/60		IGFPETTEEELEEIASENSDcIFPSAPDVKA	Q9Y3F4	HUMAN		196.399	0.001	0.03265	1.48612	2.20868	14/60		TRUE	TRUE
01_1-10732	WGDAGAEYVVESTGVFTTMEK	P04406	HUMAN	698.208	0	1.145e-06	5.94119	2.71274	18/40		WGDAGAEYVVESTGVFTTMEK	P04406	HUMAN		698.208	0	8.723e-07	6.05933	2.71274	18/40		TRUE	TRUE
01_1-10736	DTGDEVVcScFVGYQLLSDGVScEDVNEcITGSHScR	B1AHL2;P23142	HUMAN	384.986	0	4.168e-08	7.38007	2.86318	24/144		DTGDEVVcScFVGYQLLSDGVScEDVNEcITGSHScR	B1AHL2;P23142	HUMAN		384.986	0	3.485e-08	7.4578	2.86318	24/144		TRUE	TRUE
01_1-10749	IPESGGDNSVFDIFELTGAAR	P07996	HUMAN	426.071	0	1.053e-05	4.97757	3.46481	16/40		IPESGGDNSVFDIFELTGAAR	P07996	HUMAN		426.071	0	1.355e-05	4.86806	3.46481	16/40		TRUE	TRUE
01_1-10763	ILGQEGDASYLASEISTWDGVIVTPSEK	Q12905	HUMAN	288.537	0	0.0002342	3.63041	2.65985	16/54		ILGQEGDASYLASEISTWDGVIVTPSEK	Q12905	HUMAN		288.537	0	0.0002257	3.64647	2.65985	16/54		TRUE	TRUE
01_1-10764	EAVFPFQPGSVAEVcITFDQANLTVK	P09382	HUMAN	600.122	0	2.136e-05	4.6704	2.15497	21/50		EAVFPFQPGSVAEVcITFDQANLTVK	P09382	HUMAN		600.122	0	2.632e-05	4.57971	2.15497	21/50		TRUE	TRUE
01_1-10772	SQDAEVGDGTTSVTLLAAEFLK	Q99832	HUMAN	1553.24	0	1.886e-12	11.7245	3.56441	25/42		SQDAEVGDGTTSVTLLAAEFLK	Q99832	HUMAN		1553.24	0	3.881e-12	11.4111	3.56441	25/42		TRUE	TRUE
01_1-10778	NTEISFILGQEFDEVTADDR	P15090	HUMAN	1943.56	0	6.618e-11	10.1793	2.59583	24/38		NTEISFILGQEFDEVTADDR	P15090	HUMAN		1943.56	0	7.38e-11	10.1319	2.59583	24/38		TRUE	TRUE
01_1-10784	TASIKPEVALLDTQDMENMSDDDGWEFVNLGDQQSFGIK	O00410-2	HUMAN	1214.1	0	1.015e-08	7.99353	3.93786	37/152		TASIKPEVALLDTQDMENMSDDDGWEFVNLGDQQSFGIK	O00410-2	HUMAN		1214.1	0	9.57e-09	8.01909	3.93786	37/152		TRUE	TRUE
01_1-10785	DQGSRHDSEQDNSDNNTIFVQGLGENVTIESVADYFK	P35637-2	HUMAN	858.277	0	3.276e-07	6.48466	3.64686	31/144		DQGSRHDSEQDNSDNNTIFVQGLGENVTIESVADYFK	P35637-2	HUMAN		858.277	0	5.289e-07	6.27663	3.64686	31/144		TRUE	TRUE
01_1-10798	DTGDEVVcScFVGYQLLSDGVScEDVNEcITGSHScR	B1AHL2;P23142	HUMAN	460.287	0	8.822e-07	6.05443	2.61893	26/144		DTGDEVVcScFVGYQLLSDGVScEDVNEcITGSHScR	B1AHL2;P23142	HUMAN		460.287	0	1.024e-06	5.9897	2.61893	26/144		TRUE	TRUE
01_1-10801	LLPDITLLEPVEGEAAEELSR	O15160-2	HUMAN	284.45	0.001	0.03064	1.51371	2.4115	12/40		LLPDITLLEPVEGEAAEELSR	O15160-2	HUMAN		284.45	0.001	0.02203	1.65699	2.4115	12/40		TRUE	TRUE
01_1-10807	cPDYTcPITFSSPADITILLDGSASVGSHNFDTTK	P12109	HUMAN	379.705	0	5.052e-06	5.29654	3.13003	27/136		cPDYTcPITFSSPADITILLDGSASVGSHNFDTTK	P12109	HUMAN		379.705	0	5.491e-06	5.26035	3.13003	27/136		TRUE	TRUE
01_1-10812	VQDDEVGDGTTSVTVLAAELLR	P78371-2	HUMAN	1579.4	0	7.314e-13	12.1358	3.17498	24/42		VQDDEVGDGTTSVTVLAAELLR	P78371-2	HUMAN		1579.4	0	9.323e-13	12.0304	3.17498	24/42		TRUE	TRUE
01_1-10821	GQELAFPLSPDWQVDYESYTWR	P26641	HUMAN	805.301	0	0.000116	3.93554	2.48325	21/42		GQELAFPLSPDWQVDYESYTWR	P26641	HUMAN		805.301	0	0.0001017	3.99268	2.48325	21/42		TRUE	TRUE
01_1-10823	VFPNEEDLTDLQVTIEGPEGTPYAGGLFR	Q16763	HUMAN	219.735	0	0.007713	2.11278	2.58478	12/56		VFPNEEDLTDLQVTIEGPEGTPYAGGLFR	Q16763	HUMAN		219.735	0	0.008006	2.09658	2.58478	12/56		TRUE	TRUE
01_1-10828	QFLQAAEAIDDIPFGITSNSDVFSK	P07237	HUMAN	192.625	0	0.0003133	3.50404	2.82531	12/48		QFLQAAEAIDDIPFGITSNSDVFSK	P07237	HUMAN		192.625	0	0.0004261	3.37049	2.82531	12/48		TRUE	TRUE
01_1-10829	EAVFPFQPGSVAEVcITFDQANLTVK	P09382	HUMAN	289.647	0	1.609e-05	4.79344	2.43042	16/50		EAVFPFQPGSVAEVcITFDQANLTVK	P09382	HUMAN		289.647	0	2.044e-05	4.68952	2.43042	16/50		TRUE	TRUE
01_1-10840	AGFALDEGIANPTDAFTVFYSER	Q03154-3;C9JMV9	HUMAN	410.95	0	8.818e-05	4.05463	2.6021	17/44		AGFALDEGIANPTDAFTVFYSER	Q03154-3;C9JMV9	HUMAN		410.95	0	9.016e-05	4.04499	2.6021	17/44		TRUE	TRUE
01_1-10842	NTEISFILGQEFDEVTADDR	P15090	HUMAN	1977.82	0	6.055e-10	9.21789	2.79598	24/38		NTEISFILGQEFDEVTADDR	P15090	HUMAN		1977.82	0	8.487e-10	9.07125	2.79598	24/38		TRUE	TRUE
01_1-10849	NDFQLIGIQDGYLSLLQDSGEVR	P63241	HUMAN	868.804	0	1.771e-07	6.75178	2.61206	20/44		NDFQLIGIQDGYLSLLQDSGEVR	P63241	HUMAN		868.804	0	1.895e-07	6.72239	2.61206	20/44		TRUE	TRUE
01_1-10850	SQDAEVGDGTTSVTLLAAEFLK	Q99832	HUMAN	588.343	0	1.699e-08	7.76981	2.15723	17/42		SQDAEVGDGTTSVTLLAAEFLK	Q99832	HUMAN		588.343	0	2.137e-08	7.6702	2.15723	17/42		TRUE	TRUE
01_1-10863	DQGSRHDSEQDNSDNNTIFVQGLGENVTIESVADYFK	P35637-2	HUMAN	371.813	0	0.006011	2.22105	3.43096	23/144		DQGSRHDSEQDNSDNNTIFVQGLGENVTIESVADYFK	P35637-2	HUMAN		371.813	0	0.005079	2.29422	3.43096	23/144		TRUE	TRUE
01_1-10864	TASIKPEVALLDTQDMENMSDDDGWEFVNLGDQQSFGIK	O00410-2	HUMAN	442.146	0	0.0001071	3.97021	2.71381	29/152		TASIKPEVALLDTQDMENMSDDDGWEFVNLGDQQSFGIK	O00410-2	HUMAN		442.146	0	0.0001293	3.8884	2.71381	29/152		TRUE	TRUE
01_1-10871	LLDLITWELEPDGALDR	Q9UBP4	HUMAN	742.608	0	5.447e-06	5.26384	2.3596	20/32		LLDLITWELEPDGALDR	Q9UBP4	HUMAN		742.608	0	6.812e-06	5.16673	2.3596	20/32		TRUE	TRUE
01_1-10872	cAPGFFGNPLVLGSScQPcDcSGNGDPNLLFSDcDPLTGAcR	O15230	HUMAN	205.183	0.001	0.01696	1.77057	2.59552	22/164		cAPGFFGNPLVLGSScQPcDcSGNGDPNLLFSDcDPLTGAcR	O15230	HUMAN		205.183	0.001	0.02228	1.65208	2.59552	22/164		TRUE	TRUE
01_1-10879	GVPSEIDAAFQDADGYAYFLR	P24347	HUMAN	338.794	0	8.559e-07	6.06758	2.54304	14/40		GVPSEIDAAFQDADGYAYFLR	P24347	HUMAN		338.794	0	6.198e-07	6.20775	2.54304	14/40		TRUE	TRUE
01_1-10893	QFLQAAEAIDDIPFGITSNSDVFSK	P07237	HUMAN	673.388	0	1.662e-07	6.77937	2.77343	23/48		QFLQAAEAIDDIPFGITSNSDVFSK	P07237	HUMAN		673.388	0	2.128e-07	6.67203	2.77343	23/48		TRUE	TRUE
01_1-10896	AEGSDVANAVLDGADcIMLSGETAKGDYPLEAVR	P14618-2;P14618	HUMAN	807.081	0	2.798e-06	5.55315	2.3277	32/132		AEGSDVANAVLDGADcIMLSGETAKGDYPLEAVR	P14618-2;P14618	HUMAN		807.081	0	2.235e-06	5.65072	2.3277	32/132		TRUE	TRUE
01_1-10898	DLFEDELVPLFEK	O60506-3	HUMAN	479.212	0	8.622e-05	4.06439	1.96637	15/24		DLFEDELVPLFEK	O60506-3	HUMAN		479.212	0	6.12e-05	4.21325	1.96637	15/24		TRUE	TRUE
01_1-10904	AEGSDVANAVLDGADcIMLSGETAK	P14618-2;P14618	HUMAN	80.8756	0.001	0.02013	1.69616	2.33541	10/48		AEGSDVANAVLDGADcIMLSGETAK	P14618-2;P14618	HUMAN		80.8756	0.001	0.02174	1.66274	2.33541	10/48		TRUE	TRUE
01_1-10912	EEVVTVGNSVNEGLNQPTDDScFDPYTVSHYAVGDEWER	P02751;P02751-15;P02751-13	HUMAN	258.023	0	8.152e-06	5.08874	2.73111	25/152		EEVVTVGNSVNEGLNQPTDDScFDPYTVSHYAVGDEWER	P02751;P02751-15;P02751-13	HUMAN		258.023	0	7.106e-06	5.14837	2.73111	25/152		TRUE	TRUE
01_1-10919	EGILQYcQEVYPELQITNVVEANQPVTIQNWcK	E9PEV0	HUMAN	189.589	0	0.005553	2.25547	2.20216	12/64		EGILQYcQEVYPELQITNVVEANQPVTIQNWcK	E9PEV0	HUMAN		189.589	0	0.005326	2.2736	2.20216	12/64		TRUE	TRUE
01_1-10930	HDSEQDNSDNNTIFVQGLGENVTIESVADYFK	P35637-2	HUMAN	1505.13	0	5.418e-12	11.2662	3.79566	37/124		HDSEQDNSDNNTIFVQGLGENVTIESVADYFK	P35637-2	HUMAN		1505.13	0	4.786e-12	11.32	3.79566	37/124		TRUE	TRUE
01_1-10933	FFETcDLDNDKYIALDEWAGcFGIK	P09486	HUMAN	1068.82	0	8.041e-07	6.09469	3.01064	20/48		FFETcDLDNDKYIALDEWAGcFGIK	P09486	HUMAN		1068.82	0	5.16e-07	6.28735	3.01064	20/48		TRUE	TRUE
01_1-10947	QGQIIYNWQGAQSTQDEVAASAILTAQLDEELGGTPVQSR	P06396	HUMAN	184.935	0	0.003359	2.47379	3.00241	20/156		QGQIIYNWQGAQSTQDEVAASAILTAQLDEELGGTPVQSR	P06396;F1N1I6	HUMAN, BOVIN		184.935	0	0.004046	2.39297	3.00241	20/156		TRUE	FALSE
01_1-10961	EMEENFAVEAANYQDTIGR	P08670	HUMAN	610.081	0	9.36e-05	4.02872	2.44916	16/36		EMEENFAVEAANYQDTIGR	P08670	HUMAN		610.081	0	0.0001193	3.92336	2.44916	16/36		TRUE	TRUE
01_1-10977	FYPEDVSEELIQDITQR	P26038	HUMAN	1070.35	0	8.006e-07	6.09658	2.29934	22/32		FYPEDVSEELIQDITQR	P26038	HUMAN		1070.35	0	6.111e-07	6.21389	2.29934	22/32		TRUE	TRUE
01_1-10979	EEVVTVGNSVNEGLNQPTDDScFDPYTVSHYAVGDEWER	P02751;P02751-15;P02751-13	HUMAN	222.278	0	0.0005545	3.2561	3.35147	23/152		EEVVTVGNSVNEGLNQPTDDScFDPYTVSHYAVGDEWER	P02751;P02751-15;P02751-13	HUMAN		222.278	0	0.0006565	3.18277	3.35147	23/152		TRUE	TRUE
01_1-10993	FFETcDLDNDKYIALDEWAGcFGIK	P09486	HUMAN	947.63	0	1.327e-05	4.87713	2.89114	19/48		FFETcDLDNDKYIALDEWAGcFGIK	P09486	HUMAN		947.63	0	1.331e-05	4.87582	2.89114	19/48		TRUE	TRUE
01_1-10994	HDSEQDNSDNNTIFVQGLGENVTIESVADYFK	P35637-2	HUMAN	1345.44	0	6.396e-13	12.1941	4.15961	36/124		HDSEQDNSDNNTIFVQGLGENVTIESVADYFK	P35637-2	HUMAN		1345.44	0	9.329e-13	12.0302	4.15961	36/124		TRUE	TRUE
01_1-11001	GWRALVDGQALWLLILAR	M0R1C3	HUMAN	458.656	0.004	0.09927	1.00318	2.93754	14/34		GWRALVDGQALWLLILAR	M0R1C3	HUMAN		458.656	0.005	0.1172	0.931072	2.93754	14/34		TRUE	TRUE
01_1-11003	DTGDEVVcScFVGYQLLSDGVScEDVNEcITGSHScR	B1AHL2;P23142	HUMAN	317.444	0	3.411e-06	5.46712	2.72737	20/144		DTGDEVVcScFVGYQLLSDGVScEDVNEcITGSHScR	B1AHL2;P23142	HUMAN		317.444	0	4.444e-06	5.35223	2.72737	20/144		TRUE	TRUE
01_1-11005	AEGSDVANAVLDGADcIMLSGETAKGDYPLEAVR	P14618-2;P14618	HUMAN	476.869	0	1.646e-06	5.78357	2.89077	25/132		AEGSDVANAVLDGADcIMLSGETAKGDYPLEAVR	P14618-2;P14618	HUMAN		476.869	0	1.395e-06	5.85543	2.89077	25/132		TRUE	TRUE
01_1-11014	DSALNLFNDPMWNQQWYLQDTR	P29120-2	HUMAN	953.808	0	7.828e-06	5.10635	2.27473	21/42		DSALNLFNDPMWNQQWYLQDTR	P29120-2	HUMAN		953.808	0	7.309e-06	5.13614	2.27473	21/42		TRUE	TRUE
01_1-11015	LWTLSANDMEDDSMDLIDSDELLDPEDLKKPDPASLR	Q6FI81-3	HUMAN	502.237	0	1.011e-06	5.99525	3.11721	29/144		LWTLSANDMEDDSMDLIDSDELLDPEDLKKPDPASLR	Q6FI81-3	HUMAN		502.237	0	1.492e-06	5.82623	3.11721	29/144		TRUE	TRUE
01_1-11016	FFETcDLDNDKYIALDEWAGcFGIK	P09486	HUMAN	1248.39	0	1.077e-07	6.96778	3.24773	29/96		FFETcDLDNDKYIALDEWAGcFGIK	P09486	HUMAN		1248.39	0	1.087e-07	6.96377	3.24773	29/96		TRUE	TRUE
01_1-11023	YSDESGNMDFDNFIScLVR	K7EKD8	HUMAN	1570.29	0	1.107e-08	7.95585	3.09805	21/36		YSDESGNMDFDNFIScLVR	K7EKD8	HUMAN		1570.29	0	1.516e-08	7.8193	3.09805	21/36		TRUE	TRUE
01_1-11031	NVDMLSELVQEYDEPILK	Q99733	HUMAN	1395.94	0	2.357e-08	7.62764	2.18674	21/34		NVDMLSELVQEYDEPILK	Q99733	HUMAN		1395.94	0	3.194e-08	7.49567	2.18674	21/34		TRUE	TRUE
01_1-11038	EVTSDSGSIVVSGLTPGVEYVYTIQVLR	P02751;P02751-15;P02751-13	HUMAN	163.733	0	0.008938	2.04876	2.06461	11/54		EVTSDSGSIVVSGLTPGVEYVYTIQVLR	P02751;P02751-15;P02751-13	HUMAN		163.733	0	0.009923	2.00336	2.06461	11/54		TRUE	TRUE
01_1-11040	QGQIIYNWQGAQSTQDEVAASAILTAQLDEELGGTPVQSR	P06396	HUMAN	103.949	0	0.01125	1.94885	2.2524	18/156		QGQIIYNWQGAQSTQDEVAASAILTAQLDEELGGTPVQSR	P06396;F1N1I6	HUMAN, BOVIN		103.949	0	0.01006	1.9974	2.2524	18/156		TRUE	FALSE
01_1-11042	FYPEDVSEELIQDITQR	P26038	HUMAN	859.36	0	2.079e-09	8.68215	2.88154	21/32		FYPEDVSEELIQDITQR	P26038	HUMAN		859.36	0	2.913e-09	8.53566	2.88154	21/32		TRUE	TRUE
01_1-11052	NTEISFILGQEFDEVTADDR	P15090	HUMAN	1563.9	0	4.399e-10	9.35665	2.17077	23/38		NTEISFILGQEFDEVTADDR	P15090	HUMAN		1563.9	0	6.055e-10	9.21789	2.17077	23/38		TRUE	TRUE
01_1-11056	EAILNDEIYcPPETAVLLASYAVQAK	P35241	HUMAN	158.79	0	0.002486	2.6045	2.30556	12/50		EAILNDEIYcPPETAVLLASYAVQAK	P35241	HUMAN		158.79	0	0.002962	2.52841	2.30556	12/50		TRUE	TRUE
01_1-11072	WGDAGAEYVVESTGVFTTMEK	P04406	HUMAN	602.763	0	7.623e-05	4.11787	3.13174	17/40		WGDAGAEYVVESTGVFTTMEK	P04406	HUMAN		602.763	0	0.0001043	3.98172	3.13174	17/40		TRUE	TRUE
01_1-11077	DSALNLFNDPMWNQQWYLQDTR	P29120-2	HUMAN	1036.27	0	1.711e-07	6.76675	2.84521	21/42		DSALNLFNDPMWNQQWYLQDTR	P29120-2	HUMAN		1036.27	0	1.867e-07	6.72886	2.84521	21/42		TRUE	TRUE
01_1-11082	KSDLFQDDLYPDTAGPEAALEAEEWFEGK	B4E3S0	HUMAN	671.695	0	1.031e-08	7.98674	3.71719	29/112		KSDLFQDDLYPDTAGPEAALEAEEWFEGK	B4E3S0	HUMAN		671.695	0	8.227e-09	8.08476	3.71719	29/112		TRUE	TRUE
01_1-11106	FYPEDVSEELIQDITQR	P26038	HUMAN	915.389	0	1.185e-08	7.92628	2.64846	21/32		FYPEDVSEELIQDITQR	P26038	HUMAN		915.389	0	2.33e-08	7.63264	2.64846	21/32		TRUE	TRUE
01_1-11112	EGILNDDIYcPPETAVLLASYAVQSK	P26038	HUMAN	379.247	0	9.066e-06	5.04258	2.50185	19/50		EGILNDDIYcPPETAVLLASYAVQSK	P26038	HUMAN		379.247	0	8.935e-06	5.04891	2.50185	19/50		TRUE	TRUE
01_1-11115	NTEISFILGQEFDEVTADDR	P15090	HUMAN	1040.16	0	4.327e-09	8.36381	2.31199	19/38		NTEISFILGQEFDEVTADDR	P15090	HUMAN		1040.16	0	4.633e-09	8.33414	2.31199	19/38		TRUE	TRUE
01_1-11117	DGPLNMILDDGGDLTNLIHTK	P23526-2	HUMAN	1026.06	0	1.028e-06	5.98801	2.31122	21/40		DGPLNMILDDGGDLTNLIHTK	P23526-2	HUMAN		1026.06	0	8.225e-07	6.08486	2.31122	21/40		TRUE	TRUE
01_1-11119	FFETcDLDNDKYIALDEWAGcFGIK	P09486	HUMAN	605.695	0	3.467e-06	5.46005	2.47391	19/48		FFETcDLDNDKYIALDEWAGcFGIK	P09486	HUMAN		605.695	0	3.195e-06	5.49553	2.47391	19/48		TRUE	TRUE
01_1-11121	EAILNDEIYcPPETAVLLASYAVQAK	P35241	HUMAN	246.026	0	0.000286	3.54363	2.51301	15/50		EAILNDEIYcPPETAVLLASYAVQAK	P35241	HUMAN		246.026	0	0.000327	3.48545	2.51301	15/50		TRUE	TRUE
01_1-11126	NDFQLIGIQDGYLSLLQDSGEVR	P63241	HUMAN	1975.42	0	9.782e-11	10.0096	3.41495	27/44		NDFQLIGIQDGYLSLLQDSGEVR	P63241	HUMAN		1975.42	0	1.65e-10	9.78252	3.41495	27/44		TRUE	TRUE
01_1-11143	DTGDEVVcScFVGYQLLSDGVScEDVNEcITGSHScR	B1AHL2;P23142	HUMAN	557.55	0	1.888e-05	4.724	2.41569	28/144		DTGDEVVcScFVGYQLLSDGVScEDVNEcITGSHScR	B1AHL2;P23142	HUMAN		557.55	0	1.855e-05	4.73166	2.41569	28/144		TRUE	TRUE
01_1-11148	EVTSDSGSIVVSGLTPGVEYVYTIQVLR	P02751;P02751-15;P02751-13	HUMAN	285.984	0	0.001996	2.69984	2.25926	15/54		EVTSDSGSIVVSGLTPGVEYVYTIQVLR	P02751;P02751-15;P02751-13	HUMAN		285.984	0	0.002155	2.66655	2.25926	15/54		TRUE	TRUE
01_1-11156	SIDNGIFVQLVQANSPASLVGLR	O00560-2;O00560	HUMAN	437.322	0	0.002281	2.64187	2.62089	17/44		SIDNGIFVQLVQANSPASLVGLR	O00560-2;O00560	HUMAN		437.322	0	0.002322	2.63414	2.62089	17/44		TRUE	TRUE
01_1-11161	mLDGIVTDAIEASSIGFNPGHVDIYSASWGPNDDGK	P29120-2	HUMAN	1171.42	0	3.736e-11	10.4276	3.91678	40/140		mLDGIVTDAIEASSIGFNPGHVDIYSASWGPNDDGK	P29120-2	HUMAN		1171.42	0	7.992e-11	10.0973	3.91678	40/140		TRUE	TRUE
01_1-11168	DSALNLFNDPMWNQQWYLQDTR	P29120-2	HUMAN	329.92	0	0.0003648	3.43795	2.04216	15/42		DSALNLFNDPMWNQQWYLQDTR	P29120-2	HUMAN		329.92	0	0.0002748	3.56098	2.04216	15/42		TRUE	TRUE
01_1-11177	EGILNDDIYcPPETAVLLASYAVQSK	P26038	HUMAN	148.235	0	0.0118	1.92812	2.11303	12/50		EGILNDDIYcPPETAVLLASYAVQSK	P26038	HUMAN		148.235	0	0.01109	1.95507	2.11303	12/50		TRUE	TRUE
01_1-11182	FFETcDLDNDKYIALDEWAGcFGIK	P09486	HUMAN	915.945	0	1.832e-05	4.73707	3.18573	21/48		FFETcDLDNDKYIALDEWAGcFGIK	P09486	HUMAN		915.945	0	3.685e-05	4.43356	3.18573	21/48		TRUE	TRUE
01_1-11184	FDNSLINQIENLNIQVEDIR	Q9Y4K0	HUMAN	1546.47	0	2.514e-10	9.59963	3.31913	21/38		FDNSLINQIENLNIQVEDIR	Q9Y4K0	HUMAN		1546.47	0	3.357e-10	9.47405	3.31913	21/38		TRUE	TRUE
01_1-11185	DGPLNMILDDGGDLTNLIHTK	P23526-2	HUMAN	639.725	0	4.944e-06	5.30592	2.26563	21/40		DGPLNMILDDGGDLTNLIHTK	P23526-2	HUMAN		639.725	0	8.609e-06	5.06505	2.26563	21/40		TRUE	TRUE
01_1-11187	VLDVNDNAPEFAEFYETFVcEK	D6RF86	HUMAN	356.646	0	0.0001334	3.87484	2.13702	16/42		VLDVNDNAPEFAEFYETFVcEK	D6RF86	HUMAN		356.646	0	0.0001158	3.93629	2.13702	16/42		TRUE	TRUE
01_1-11189	NDFQLIGIQDGYLSLLQDSGEVR	P63241	HUMAN	1487.69	0	1.703e-11	10.7688	3.8939	24/44		NDFQLIGIQDGYLSLLQDSGEVR	P63241	HUMAN		1487.69	0	9.549e-12	11.02	3.8939	24/44		TRUE	TRUE
01_1-11205	DTGDEVVcScFVGYQLLSDGVScEDVNEcITGSHScR	B1AHL2;P23142	HUMAN	502.069	0	8.631e-08	7.06394	3.10312	26/144		DTGDEVVcScFVGYQLLSDGVScEDVNEcITGSHScR	B1AHL2;P23142	HUMAN		502.069	0	8.188e-08	7.08682	3.10312	26/144		TRUE	TRUE
01_1-11225	WKGFSDEDNTWEPEENLDcPDLIAEFLQSQK	C9JWS9	HUMAN	267.069	0.005	0.1111	0.954286	2.38639	20/120		WKGFSDEDNTWEPEENLDcPDLIAEFLQSQK	C9JWS9	HUMAN		267.069	0.006	0.1446	0.839832	2.38639	20/120		TRUE	TRUE
01_1-11240	IGDQEFDSLPALLEFYK	P46108-2	HUMAN	886.654	0	3.148e-05	4.50197	2.50824	20/32		IGDQEFDSLPALLEFYK	P46108-2	HUMAN		886.654	0	3.126e-05	4.50501	2.50824	20/32		TRUE	TRUE
01_1-11245	FDNSLINQIENLNIQVEDIR	Q9Y4K0	HUMAN	1609.58	0	1.804e-11	10.7438	3.95827	21/38		FDNSLINQIENLNIQVEDIR	Q9Y4K0	HUMAN		1609.58	0	4.686e-11	10.3292	3.95827	21/38		TRUE	TRUE
01_1-11246	DYFEEYGKIDTIEIITDR	P22626-2	HUMAN	931.859	0	0.0002318	3.63489	3.15206	18/34		DYFEEYGKIDTIEIITDR	P22626-2	HUMAN		931.859	0	0.0002116	3.67448	3.15206	18/34		TRUE	TRUE
01_1-11253	WKGFTDADNTWEPEENLDcPELIEAFLNSQK	Q13185	HUMAN	959.199	0	2.594e-08	7.58603	3.7303	37/120		WKGFTDADNTWEPEENLDcPELIEAFLNSQK	Q13185	HUMAN		959.199	0	2.366e-08	7.62599	3.7303	37/120		TRUE	TRUE
01_1-11254	NDFQLIGIQDGYLSLLQDSGEVR	P63241	HUMAN	1547.2	0	1.847e-10	9.73353	3.8832	24/44		NDFQLIGIQDGYLSLLQDSGEVR	P63241	HUMAN		1547.2	0	2.179e-10	9.66174	3.8832	24/44		TRUE	TRUE
01_1-11266	YGTISPEEGVSYLENLDEmIALQTK	Q8WXD2	HUMAN	483.634	0	3.076e-05	4.51201	2.02993	18/48		YGTISPEEGVSYLENLDEmIALQTK	Q8WXD2	HUMAN		483.634	0	4.124e-05	4.38468	2.02993	18/48		TRUE	TRUE
01_1-11267	DLEVVAATPTSLLISWDAPAVTVR	P02751;P02751-15;P02751-13	HUMAN	1004.5	0	4.207e-06	5.37603	2.51395	21/46		DLEVVAATPTSLLISWDAPAVTVR	P02751;P02751-15;P02751-13	HUMAN		1004.5	0	5.824e-06	5.23478	2.51395	21/46		TRUE	TRUE
01_1-11270	DTGDEVVcScFVGYQLLSDGVScEDVNEcITGSHScR	B1AHL2;P23142	HUMAN	476.256	0	9.634e-07	6.01619	2.47508	28/144		DTGDEVVcScFVGYQLLSDGVScEDVNEcITGSHScR	B1AHL2;P23142	HUMAN		476.256	0	1.204e-06	5.91937	2.47508	28/144		TRUE	TRUE
01_1-11276	ITDYPcSGMLGMVSGLISDSQITSSNQGDR	E9PEP6	HUMAN	735.768	0	2.634e-06	5.57938	2.09457	20/58		ITDYPcSGMLGMVSGLISDSQITSSNQGDR	E9PEP6	HUMAN		735.768	0	1.635e-06	5.78648	2.09457	20/58		TRUE	TRUE
01_1-11277	FTLSPEDQGPLDIEWLISPADNQK	P78310-3	HUMAN	584.771	0	5.072e-07	6.29482	2.22822	17/46		FTLSPEDQGPLDIEWLISPADNQK	P78310-3	HUMAN		584.771	0	5.077e-07	6.29439	2.22822	17/46		TRUE	TRUE
01_1-11289	WKGFSDEDNTWEPEENLDcPDLIAEFLQSQK	C9JWS9	HUMAN	329.688	0	0.00234	2.63078	2.63994	23/120		WKGFSDEDNTWEPEENLDcPDLIAEFLQSQK	C9JWS9	HUMAN		329.688	0	0.001838	2.73565	2.63994	23/120		TRUE	TRUE
01_1-11291	GFTDADNTWEPEENLDcPELIEAFLNSQK	Q13185	HUMAN	257.211	0	0.002824	2.54914	2.05477	14/56		GFTDADNTWEPEENLDcPELIEAFLNSQK	Q13185	HUMAN		257.211	0	0.002625	2.58087	2.05477	14/56		TRUE	TRUE
01_1-11296	EAEGTEEGGEEEDDEEMDPQTIDSLIELSTK	O15240	HUMAN	128.842	0.001	0.02705	1.56783	2.13786	11/60		EAEGTEEGGEEEDDEEMDPQTIDSLIELSTK	O15240	HUMAN		128.842	0.001	0.02512	1.59998	2.13786	11/60		TRUE	TRUE
01_1-11297	NTEISFILGQEFDEVTADDR	P15090	HUMAN	2053.9	0	5.049e-11	10.2968	2.67449	24/38		NTEISFILGQEFDEVTADDR	P15090	HUMAN		2053.9	0	6.376e-11	10.1955	2.67449	24/38		TRUE	TRUE
01_1-11303	IGDQEFDSLPALLEFYK	P46108-2	HUMAN	1003.91	0	1.314e-06	5.8814	2.22877	21/32		IGDQEFDSLPALLEFYK	P46108-2	HUMAN		1003.91	0	1.397e-06	5.8548	2.22877	21/32		TRUE	TRUE
01_1-11312	ITDYPcSGMLGMVSGLISDSQITSSNQGDR	E9PEP6	HUMAN	724.389	0	2.019e-07	6.69486	3.30513	29/116		ITDYPcSGMLGMVSGLISDSQITSSNQGDR	E9PEP6	HUMAN		724.389	0	2.039e-07	6.69058	3.30513	29/116		TRUE	TRUE
01_1-11316	GFTDADNTWEPEENLDcPELIEAFLNSQK	Q13185	HUMAN	684.323	0	1.628e-06	5.78835	2.93987	29/112		GFTDADNTWEPEENLDcPELIEAFLNSQK	Q13185	HUMAN		684.323	0	1.312e-06	5.88207	2.93987	29/112		TRUE	TRUE
01_1-11319	NDFQLIGIQDGYLSLLQDSGEVR	P63241	HUMAN	1825.86	0	7.585e-10	9.12004	3.34292	26/44		NDFQLIGIQDGYLSLLQDSGEVR	P63241	HUMAN		1825.86	0	1.016e-09	8.99311	3.34292	26/44		TRUE	TRUE
01_1-11322	DLQAIcGIScDELSSMVLELR	P07996	HUMAN	1816.44	0	1.311e-10	9.8824	3.24151	25/40		DLQAIcGIScDELSSMVLELR	P07996	HUMAN		1816.44	0	1.609e-10	9.79344	3.24151	25/40		TRUE	TRUE
01_1-11324	LQELESLIANLGTGDEMVTDQAFEDR	P11047	HUMAN	901.615	0	1.421e-09	8.84741	3.20514	30/100		LQELESLIANLGTGDEMVTDQAFEDR	P11047	HUMAN		901.615	0	1.619e-09	8.79075	3.20514	30/100		TRUE	TRUE
01_1-11333	DLEVVAATPTSLLISWDAPAVTVR	P02751;P02751-15;P02751-13	HUMAN	614.541	0	2.748e-06	5.56098	2.40859	17/46		DLEVVAATPTSLLISWDAPAVTVR	P02751;P02751-15;P02751-13	HUMAN		614.541	0	2.11e-06	5.67572	2.40859	17/46		TRUE	TRUE
01_1-11339	IYDDDFFQNLDGVANALDNVDAR	P22314	HUMAN	671.699	0	2.578e-06	5.58872	3.03643	19/44		IYDDDFFQNLDGVANALDNVDAR	P22314	HUMAN		671.699	0	1.817e-06	5.74065	3.03643	19/44		TRUE	TRUE
01_1-11340	ITDYPcSGMLGMVSGLISDSQITSSNQGDR	E9PEP6	HUMAN	803.425	0	2.023e-07	6.694	2.80873	21/58		ITDYPcSGMLGMVSGLISDSQITSSNQGDR	E9PEP6	HUMAN		803.425	0	2.376e-07	6.62415	2.80873	21/58		TRUE	TRUE
01_1-11346	ELVDEEADEAYELLSQAESWQR	Q16363-2	HUMAN	1424.97	0	3.538e-09	8.45124	2.594	23/42		ELVDEEADEAYELLSQAESWQR	Q16363-2	HUMAN		1424.97	0	4.164e-09	8.38049	2.594	23/42		TRUE	TRUE
01_1-11347	DTGDEVVcScFVGYQLLSDGVScEDVNEcITGSHScR	B1AHL2;P23142	HUMAN	460.104	0	1.602e-07	6.79534	3.72009	26/144		DTGDEVVcScFVGYQLLSDGVScEDVNEcITGSHScR	B1AHL2;P23142	HUMAN		460.104	0	1.655e-07	6.7812	3.72009	26/144		TRUE	TRUE
01_1-11350	LQELESLIANLGTGDEMVTDQAFEDR	P11047	HUMAN	1067.05	0	3.037e-07	6.51756	2.10017	23/50		LQELESLIANLGTGDEMVTDQAFEDR	P11047	HUMAN		1067.05	0	2.096e-07	6.67861	2.10017	23/50		TRUE	TRUE
01_1-11355	EVTSDSGSIVVSGLTPGVEYVYTIQVLR	P02751;P02751-15;P02751-13	HUMAN	259.104	0.002	0.04251	1.37151	2.10561	14/54		EVTSDSGSIVVSGLTPGVEYVYTIQVLR	P02751;P02751-15;P02751-13	HUMAN		259.104	0.001	0.0385	1.41454	2.10561	14/54		TRUE	TRUE
01_1-11357	GFTDADNTWEPEENLDcPELIEAFLNSQK	Q13185	HUMAN	545.725	0	5.638e-06	5.24887	2.12073	18/56		GFTDADNTWEPEENLDcPELIEAFLNSQK	Q13185	HUMAN		545.725	0	8.282e-06	5.08186	2.12073	18/56		TRUE	TRUE
01_1-11358	TAFDEAIAELDTLSEESYK	P63104	HUMAN	1397.35	0	1.207e-09	8.91829	3.21879	21/36		TAFDEAIAELDTLSEESYK	P63104	HUMAN		1397.35	0	1.318e-09	8.88008	3.21879	21/36		TRUE	TRUE
01_1-11359	DASIVGFFDDSFSEAHSEFLK	G5EA52	HUMAN	1497.41	0	1.652e-08	7.78199	2.46622	22/40		DASIVGFFDDSFSEAHSEFLK	G5EA52	HUMAN		1497.41	0	2.057e-08	7.68677	2.46622	22/40		TRUE	TRUE
01_1-11372	NDVLDSLGISPDLLPEDFVR	Q9UBE0	HUMAN	615.263	0	1.77e-07	6.75203	2.86937	17/38		NDVLDSLGISPDLLPEDFVR	Q9UBE0	HUMAN		615.263	0	1.99e-07	6.70115	2.86937	17/38		TRUE	TRUE
01_1-11378	GFTDADNTWEPEENLDcPELIEAFLNSQK	Q13185	HUMAN	692.372	0	9.467e-07	6.02379	2.90949	28/112		GFTDADNTWEPEENLDcPELIEAFLNSQK	Q13185	HUMAN		692.372	0	7.611e-07	6.11856	2.90949	28/112		TRUE	TRUE
01_1-11390	NDFQLIGIQDGYLSLLQDSGEVR	P63241	HUMAN	1532.39	0	9.079e-11	10.042	4.24657	24/44		NDFQLIGIQDGYLSLLQDSGEVR	P63241	HUMAN		1532.39	0	2.06e-10	9.68613	4.24657	24/44		TRUE	TRUE
01_1-11394	DDVFLSVPcILGQNGISDLVK	P00338-4	HUMAN	193.527	0	5.4e-05	4.26761	2.21574	15/40		DDVFLSVPcILGQNGISDLVK	P00338-4	HUMAN		193.527	0	6.406e-05	4.19341	2.21574	15/40		TRUE	TRUE
01_1-11399	IYDDDFFQNLDGVANALDNVDAR	P22314	HUMAN	1242.51	0	5.072e-09	8.29482	2.74615	22/44		IYDDDFFQNLDGVANALDNVDAR	P22314	HUMAN		1242.51	0	4.709e-09	8.32707	2.74615	22/44		TRUE	TRUE
01_1-11406	ELVDEEADEAYELLSQAESWQR	Q16363-2	HUMAN	1524.47	0	1.629e-09	8.78808	2.65269	24/42		ELVDEEADEAYELLSQAESWQR	Q16363-2	HUMAN		1524.47	0	2.986e-09	8.52491	2.65269	24/42		TRUE	TRUE
01_1-11416	LQELESLIANLGTGDEMVTDQAFEDR	P11047	HUMAN	867.5	0	1.685e-06	5.7734	2.66438	20/50		LQELESLIANLGTGDEMVTDQAFEDR	P11047	HUMAN		867.5	0	1.451e-06	5.83833	2.66438	20/50		TRUE	TRUE
01_1-11417	DTGDEVVcScFVGYQLLSDGVScEDVNEcITGSHScR	B1AHL2;P23142	HUMAN	481.107	0	2.059e-06	5.68634	2.977	26/144		DTGDEVVcScFVGYQLLSDGVScEDVNEcITGSHScR	B1AHL2;P23142	HUMAN		481.107	0	2.418e-06	5.61654	2.977	26/144		TRUE	TRUE
01_1-11418	EPPPEFEFIADPPSISAFDLDVVK	Q15459	HUMAN	242.437	0	0.001368	2.86391	2.09518	15/46		EPPPEFEFIADPPSISAFDLDVVK	Q15459	HUMAN		242.437	0	0.00191	2.71897	2.09518	15/46		TRUE	TRUE
01_1-11422	TAFDEAIAELDTLSEESYK	P63104	HUMAN	1595.88	0	9.399e-09	8.02692	2.46785	22/36		TAFDEAIAELDTLSEESYK	P63104	HUMAN		1595.88	0	7.826e-09	8.10646	2.46785	22/36		TRUE	TRUE
01_1-11429	GVAALTSDPAVQAIVLDTASDVLDK	Q9Y490	HUMAN	861.09	0	1.145e-08	7.94119	3.17937	22/48		GVAALTSDPAVQAIVLDTASDVLDK	Q9Y490	HUMAN		861.09	0	2.331e-08	7.63246	3.17937	22/48		TRUE	TRUE
01_1-11434	NDVLDSLGISPDLLPEDFVR	Q9UBE0	HUMAN	647.679	0	1.166e-06	5.9333	2.78525	20/38		NDVLDSLGISPDLLPEDFVR	Q9UBE0	HUMAN		647.679	0	7.141e-07	6.14624	2.78525	20/38		TRUE	TRUE
01_1-11441	FFQSFSDALIDEDPQAALEELTK	Q9Y2Z0-2	HUMAN	1059.07	0	2.407e-07	6.61852	3.05249	22/44		FFQSFSDALIDEDPQAALEELTK	Q9Y2Z0-2	HUMAN		1059.07	0	3.123e-07	6.50543	3.05249	22/44		TRUE	TRUE
01_1-11442	DLEVVAATPTSLLISWDAPAVTVR	P02751;P02751-15;P02751-13	HUMAN	835.648	0	1.307e-05	4.88372	2.34855	18/46		DLEVVAATPTSLLISWDAPAVTVR	P02751;P02751-15;P02751-13	HUMAN		835.648	0	1.433e-05	4.84375	2.34855	18/46		TRUE	TRUE
01_1-11456	NDFQLIGIQDGYLSLLQDSGEVR	P63241	HUMAN	1173.45	0	4.033e-08	7.39437	3.09754	22/44		NDFQLIGIQDGYLSLLQDSGEVR	P63241	HUMAN		1173.45	0	4.509e-08	7.34592	3.09754	22/44		TRUE	TRUE
01_1-11466	VSPETVDSVIMGNVLQSSSDAIYLAR	P42765	HUMAN	784.777	0	3.341e-07	6.47612	2.83973	19/50		VSPETVDSVIMGNVLQSSSDAIYLAR	P42765	HUMAN		784.777	0	5.613e-07	6.2508	2.83973	19/50		TRUE	TRUE
01_1-11484	DAFDRNPELQNLLLDDFFK	B4DQJ8	HUMAN	678.021	0	0.004449	2.35174	2.9444	20/36		DAFDRNPELQNLLLDDFFK	B4DQJ8	HUMAN		678.021	0	0.005352	2.27148	2.9444	20/36		TRUE	TRUE
01_1-11486	ELDLSNNcLGDAGILQLVESVR	P13489	HUMAN	1652.38	0	7.709e-10	9.113	3.9303	22/42		ELDLSNNcLGDAGILQLVESVR	P13489	HUMAN		1652.38	0	1.18e-09	8.92812	3.9303	22/42		TRUE	TRUE
01_1-11519	NDFQLIGIQDGYLSLLQDSGEVR	P63241	HUMAN	980.764	0	1.566e-07	6.80521	2.16301	20/44		NDFQLIGIQDGYLSLLQDSGEVR	P63241	HUMAN		980.764	0	1.803e-07	6.744	2.16301	20/44		TRUE	TRUE
01_1-11533	VLLSIcSLLcDPNPDDPLVPEIAR	D6RFM0	HUMAN	414.979	0	2.375e-05	4.62434	2.2452	16/46		VLLSIcSLLcDPNPDDPLVPEIAR	D6RFM0	HUMAN		414.979	0	2.575e-05	4.58922	2.2452	16/46		TRUE	TRUE
01_1-11543	LGEVSVESENYVQAVEEFQScLNLQEQYLEAHDR	P49321-2	HUMAN	865.49	0	4.274e-07	6.36917	3.32429	30/132		LGEVSVESENYVQAVEEFQScLNLQEQYLEAHDR	P49321-2	HUMAN		865.49	0	5.236e-07	6.281	3.32429	30/132		TRUE	TRUE
01_1-11560	EFDYVINDLTAVPISTSPEEDSTWEFLR	P52788-2	HUMAN	93.4999	0.008	0.1709	0.767258	2.34308	11/54		EFDYVINDLTAVPISTSPEEDSTWEFLR	P52788-2	HUMAN		93.4999	0.008	0.1648	0.783043	2.34308	11/54		TRUE	TRUE
01_1-11582	NDFQLIGIQDGYLSLLQDSGEVR	P63241	HUMAN	339.561	0	9.733e-06	5.01175	2.77547	17/44		NDFQLIGIQDGYLSLLQDSGEVR	P63241	HUMAN		339.561	0	7.284e-06	5.13763	2.77547	17/44		TRUE	TRUE
01_1-11589	LQELESLIANLGTGDEMVTDQAFEDR	P11047	HUMAN	269.719	0	0.0006339	3.19798	2.0782	15/50		LQELESLIANLGTGDEMVTDQAFEDR	P11047	HUMAN		269.719	0	0.0005099	3.29251	2.0782	15/50		TRUE	TRUE
01_1-11593	NTEISFILGQEFDEVTADDR	P15090	HUMAN	1253.86	0	3.85e-07	6.41454	2.45087	21/38		NTEISFILGQEFDEVTADDR	P15090	HUMAN		1253.86	0	3.068e-07	6.51314	2.45087	21/38		TRUE	TRUE
01_1-11604	EVTSDSGSIVVSGLTPGVEYVYTIQVLR	P02751;P02751-15;P02751-13	HUMAN	238.07	0	0.00102	2.9914	3.35536	15/54		EVTSDSGSIVVSGLTPGVEYVYTIQVLR	P02751;P02751-15;P02751-13	HUMAN		238.07	0	0.001164	2.93405	3.35536	15/54		TRUE	TRUE
01_1-11614	DIEQVPQQPTYVQALFDFDPQEDGELGFR	P62993-2	HUMAN	342.031	0	0.000557	3.25414	2.64541	19/56		DIEQVPQQPTYVQALFDFDPQEDGELGFR	P62993-2	HUMAN		342.031	0	0.0005772	3.23867	2.64541	19/56		TRUE	TRUE
01_1-11630	FVYQQIGLGPIEEDTILVIDPNNAAVLQSSGK	P19021-4	HUMAN	209.852	0	0.0005678	3.2458	2.61305	12/62		FVYQQIGLGPIEEDTILVIDPNNAAVLQSSGK	P19021-4	HUMAN		209.852	0	0.0004701	3.32781	2.61305	12/62		TRUE	TRUE
01_1-11633	MLDGIVTDAIEASSIGFNPGHVDIYSASWGPNDDGK	P29120-2	HUMAN	1250.76	0	9.887e-12	11.0049	3.5361	38/140		MLDGIVTDAIEASSIGFNPGHVDIYSASWGPNDDGK	P29120-2	HUMAN		1250.76	0	2.077e-11	10.6826	3.5361	38/140		TRUE	TRUE
01_1-11637	DKcPccYGPLEcPVFPTELAFALDTSEGVNQDTFGR	P12111-2	HUMAN	1688.68	0	9.341e-10	9.02961	4.00035	38/140		DKcPccYGPLEcPVFPTELAFALDTSEGVNQDTFGR	P12111-2	HUMAN		1688.68	0	1.113e-09	8.9535	4.00035	38/140		TRUE	TRUE
01_1-11645	NDFQLIGIQDGYLSLLQDSGEVR	P63241	HUMAN	861.211	0	1.716e-08	7.76548	2.80986	21/44		NDFQLIGIQDGYLSLLQDSGEVR	P63241	HUMAN		861.211	0	1.207e-08	7.91829	2.80986	21/44		TRUE	TRUE
01_1-11684	EVTSDSGSIVVSGLTPGVEYVYTIQVLR	P02751;P02751-15;P02751-13	HUMAN	155.508	0	0.002578	2.58872	2.41616	12/54		EVTSDSGSIVVSGLTPGVEYVYTIQVLR	P02751;P02751-15;P02751-13	HUMAN		155.508	0	0.003158	2.50059	2.41616	12/54		TRUE	TRUE
01_1-11687	DFVMNLVNSLDIGNDNIR	P12111-2	HUMAN	788.926	0	3.53e-06	5.45223	2.51708	17/34		DFVMNLVNSLDIGNDNIR	P12111-2	HUMAN		788.926	0	2.735e-06	5.56304	2.51708	17/34		TRUE	TRUE
01_1-11693	MLDGIVTDAIEASSIGFNPGHVDIYSASWGPNDDGK	P29120-2	HUMAN	1309.7	0	1.786e-12	11.7481	3.85315	41/140		MLDGIVTDAIEASSIGFNPGHVDIYSASWGPNDDGK	P29120-2	HUMAN		1309.7	0	1.503e-12	11.823	3.85315	41/140		TRUE	TRUE
01_1-11700	DKcPccYGPLEcPVFPTELAFALDTSEGVNQDTFGR	P12111-2	HUMAN	1100.38	0	2.519e-05	4.59877	3.22697	30/140		DKcPccYGPLEcPVFPTELAFALDTSEGVNQDTFGR	P12111-2	HUMAN		1100.38	0	3.005e-05	4.52216	3.22697	30/140		TRUE	TRUE
01_1-11710	NDFQLIGIQDGYLSLLQDSGEVR	P63241	HUMAN	711.347	0	1.004e-06	5.99827	2.1518	19/44		NDFQLIGIQDGYLSLLQDSGEVR	P63241	HUMAN		711.347	0	7.65e-07	6.11634	2.1518	19/44		TRUE	TRUE
01_1-11728	EcEDVMDWINDKEAIVTSEELGQDLEHVEVLQK	Q13813	HUMAN	460.817	0	4.826e-06	5.31641	3.53407	27/128		EcEDVMDWINDKEAIVTSEELGQDLEHVEVLQK	Q13813	HUMAN		460.817	0	3.442e-06	5.46319	3.53407	27/128		TRUE	TRUE
01_1-11731	VISTITNNIQQIIEIEDTFETLR	G8JLA8	HUMAN	779.016	0	1.949e-06	5.71019	3.56718	19/44		VISTITNNIQQIIEIEDTFETLR	G8JLA8	HUMAN		779.016	0	2.911e-06	5.53596	3.56718	19/44		TRUE	TRUE
01_1-11736	DTGDEVVcScFVGYQLLSDGVScEDVNEcITGSHScR	B1AHL2;P23142	HUMAN	334.9	0	2.895e-06	5.53835	3.0015	31/144		DTGDEVVcScFVGYQLLSDGVScEDVNEcITGSHScR	B1AHL2;P23142	HUMAN		334.9	0	4.14e-06	5.383	3.0015	31/144		TRUE	TRUE
01_1-11737	DLADELALVDVIEDKLK	P00338-4	HUMAN	1246.95	0	1.181e-08	7.92775	3.03481	19/32		DLADELALVDVIEDKLK	P00338-4	HUMAN		1246.95	0	1.578e-08	7.80189	3.03481	19/32		TRUE	TRUE
01_1-11746	DKPSGDTAAVFEEGGDVDDLLDMI	P13010	HUMAN	934.245	0	4.296e-07	6.36694	3.21269	21/46		DKPSGDTAAVFEEGGDVDDLLDMI	P13010	HUMAN		934.245	0	4.379e-07	6.35863	3.21269	21/46		TRUE	TRUE
01_1-11752	DFVMNLVNSLDIGNDNIR	P12111-2	HUMAN	586.34	0	6.089e-05	4.21545	2.14205	14/34		DFVMNLVNSLDIGNDNIR	P12111-2	HUMAN		586.34	0	9.573e-05	4.01895	2.14205	14/34		TRUE	TRUE
01_1-11757	ALINADELASDVAGAEALLDR	Q13813	HUMAN	2226.11	0	5.61e-11	10.251	2.46506	26/40		ALINADELASDVAGAEALLDR	Q13813	HUMAN		2226.11	0	1.389e-10	9.8573	2.46506	26/40		TRUE	TRUE
01_1-11771	NDFQLIGIQDGYLSLLQDSGEVR	P63241	HUMAN	1019.06	0	5.326e-09	8.2736	3.4224	21/44		NDFQLIGIQDGYLSLLQDSGEVR	P63241	HUMAN		1019.06	0	8.738e-09	8.05859	3.4224	21/44		TRUE	TRUE
01_1-11778	AFADAMEVIPSTLAENAGLNPISTVTELR	B7Z9L0	HUMAN	1223.09	0	1.094e-05	4.96098	2.53631	23/56		AFADAMEVIPSTLAENAGLNPISTVTELR	B7Z9L0	HUMAN		1223.09	0	8.043e-06	5.09458	2.53631	23/56		TRUE	TRUE
01_1-11780	DKcPccYGPLEcPVFPTELAFALDTSEGVNQDTFGR	P12111-2	HUMAN	666.458	0	5.518e-05	4.25822	3.46194	26/140		DKcPccYGPLEcPVFPTELAFALDTSEGVNQDTFGR	P12111-2	HUMAN		666.458	0	6.293e-05	4.20114	3.46194	26/140		TRUE	TRUE
01_1-11791	VISTITNNIQQIIEIEDTFETLR	G8JLA8	HUMAN	884.787	0	2.246e-07	6.64859	3.45224	19/44		VISTITNNIQQIIEIEDTFETLR	G8JLA8	HUMAN		884.787	0	2.008e-07	6.69724	3.45224	19/44		TRUE	TRUE
01_1-11795	EVTSDSGSIVVSGLTPGVEYVYTIQVLR	P02751;P02751-15;P02751-13	HUMAN	402.942	0	0.0004953	3.30513	3.05521	17/54		EVTSDSGSIVVSGLTPGVEYVYTIQVLR	P02751;P02751-15;P02751-13	HUMAN		402.942	0	0.0004764	3.32203	3.05521	17/54		TRUE	TRUE
01_1-11798	DLADELALVDVIEDKLK	P00338-4	HUMAN	1631.31	0	3.255e-09	8.48745	3.81348	20/32		DLADELALVDVIEDKLK	P00338-4	HUMAN		1631.31	0	3.742e-09	8.4269	3.81348	20/32		TRUE	TRUE
01_1-11801	DTGDEVVcScFVGYQLLSDGVScEDVNEcITGSHScR	B1AHL2;P23142	HUMAN	107.003	0	7.624e-05	4.11782	2.38772	21/144		DTGDEVVcScFVGYQLLSDGVScEDVNEcITGSHScR	B1AHL2;P23142	HUMAN		107.003	0	6.162e-05	4.21028	2.38772	21/144		TRUE	TRUE
01_1-11802	SLGQNPTEAELQDmINEVDADGNGTIDFPEFLTMmAR	P62158	HUMAN	633.513	0	9.728e-06	5.01198	4.26379	29/144		SLGQNPTEAELQDmINEVDADGNGTIDFPEFLTMmAR	P62158	HUMAN		633.513	0	1.32e-05	4.87943	4.26379	29/144		TRUE	TRUE
01_1-11812	DKPSGDTAAVFEEGGDVDDLLDMI	P13010	HUMAN	896.159	0	7.841e-07	6.10563	2.4064	20/46		DKPSGDTAAVFEEGGDVDDLLDMI	P13010	HUMAN		896.159	0	7.489e-07	6.12558	2.4064	20/46		TRUE	TRUE
01_1-11819	MLDGIVTDAIEASSIGFNPGHVDIYSASWGPNDDGK	P29120-2	HUMAN	1125.92	0	2.357e-10	9.62764	3.54071	39/140		MLDGIVTDAIEASSIGFNPGHVDIYSASWGPNDDGK	P29120-2	HUMAN		1125.92	0	1.459e-10	9.83594	3.54071	39/140		TRUE	TRUE
01_1-11833	NDFQLIGIQDGYLSLLQDSGEVR	P63241	HUMAN	606.346	0	7.293e-08	7.13709	3.02585	17/44		NDFQLIGIQDGYLSLLQDSGEVR	P63241	HUMAN		606.346	0	6.483e-08	7.18822	3.02585	17/44		TRUE	TRUE
01_1-11840	EGSLQVGNEAPVTGSSPLGATQLDTDGALWLGGLPELPVGPALPK	O00468-6	HUMAN	661.618	0	1.718e-06	5.76498	2.42089	40/176		EGSLQVGNEAPVTGSSPLGATQLDTDGALWLGGLPELPVGPALPK	O00468-6	HUMAN		661.618	0	1.692e-06	5.7716	2.42089	40/176		TRUE	TRUE
01_1-11855	SYPGSQLDILIDQGKDDQFLLDGQLLPDNFIAAcTEK	P10768	HUMAN	379.808	0	4.59e-07	6.33819	3.63749	29/144		SYPGSQLDILIDQGKDDQFLLDGQLLPDNFIAAcTEK	P10768	HUMAN		379.808	0	7.107e-07	6.14831	3.63749	29/144		TRUE	TRUE
01_1-11858	ISIPVDISDSDMMLNIINSSITTK	B4DUR8	HUMAN	197.98	0	0.002533	2.59636	2.1566	11/46		ISIPVDISDSDMMLNIINSSITTK	B4DUR8	HUMAN		197.98	0	0.002682	2.57154	2.1566	11/46		TRUE	TRUE
01_1-11861	EVTSDSGSIVVSGLTPGVEYVYTIQVLR	P02751;P02751-15;P02751-13	HUMAN	347.36	0	0.0004145	3.38248	3.22587	17/54		EVTSDSGSIVVSGLTPGVEYVYTIQVLR	P02751;P02751-15;P02751-13	HUMAN		347.36	0	0.0003517	3.45383	3.22587	17/54		TRUE	TRUE
01_1-11866	WGDAGAEYVVESTGVFTTMEK	P04406	HUMAN	739.222	0	3.552e-06	5.44953	2.97604	16/40		WGDAGAEYVVESTGVFTTMEK	P04406	HUMAN		739.222	0	2.571e-06	5.5899	2.97604	16/40		TRUE	TRUE
01_1-11870	NDFQLIGIQDGYLSLLQDSGEVREDLRLPEGDLGK	P63241	HUMAN	141.571	0.003	0.06898	1.16128	2.69821	18/136		NDFQLIGIQDGYLSLLQDSGEVREDLRLPEGDLGK	P63241	HUMAN		141.571	0.003	0.0692	1.15989	2.69821	18/136		TRUE	TRUE
01_1-11872	FPEDGPELEEILTQLATADAR	Q9NY33-4	HUMAN	447.832	0	0.0001913	3.71829	2.01282	14/40		FPEDGPELEEILTQLATADAR	Q9NY33-4	HUMAN		447.832	0	0.000193	3.71444	2.01282	14/40		TRUE	TRUE
01_1-11887	NTEISFILGQEFDEVTADDR	P15090	HUMAN	1899.95	0	3.491e-09	8.45705	2.64926	23/38		NTEISFILGQEFDEVTADDR	P15090	HUMAN		1899.95	0	2.284e-09	8.6413	2.64926	23/38		TRUE	TRUE
01_1-11892	MLDGIVTDAIEASSIGFNPGHVDIYSASWGPNDDGK	P29120-2	HUMAN	972.32	0	3.004e-08	7.5223	2.45364	36/140		MLDGIVTDAIEASSIGFNPGHVDIYSASWGPNDDGK	P29120-2	HUMAN		972.32	0	1.861e-08	7.73025	2.45364	36/140		TRUE	TRUE
01_1-11898	DKcPccYGPLEcPVFPTELAFALDTSEGVNQDTFGR	P12111-2	HUMAN	656.697	0	0.0001365	3.86487	3.59765	26/140		DKcPccYGPLEcPVFPTELAFALDTSEGVNQDTFGR	P12111-2	HUMAN		656.697	0	0.0001166	3.9333	3.59765	26/140		TRUE	TRUE
01_1-11904	ALEQQVEEMKTQLEELEDELQATEDAK	P35579	HUMAN	306.455	0	0.002803	2.55238	2.21412	14/52		ALEQQVEEMKTQLEELEDELQATEDAK	P35579	HUMAN		306.455	0	0.00306	2.51428	2.21412	14/52		TRUE	TRUE
01_1-11907	FFPEDVSEELIQEITQR	P35241	HUMAN	926.948	0	2e-07	6.69897	2.93472	21/32		FFPEDVSEELIQEITQR	P35241	HUMAN		926.948	0	2.224e-07	6.65287	2.93472	21/32		TRUE	TRUE
01_1-11911	ALEQQVEEMKTQLEELEDELQATEDAK	P35579	HUMAN	1090.81	0	9.551e-07	6.01995	2.84093	28/104		ALEQQVEEMKTQLEELEDELQATEDAK	P35579	HUMAN		1090.81	0	2.627e-06	5.58054	2.84093	28/104		TRUE	TRUE
01_1-11919	TEAAKEESQQMVLDIEDLDNIQTPESVLLSAVSGEDTQDRTDR	F5H335	HUMAN	269.684	0	0.002079	2.68215	2.99874	24/168		TEAAKEESQQMVLDIEDLDNIQTPESVLLSAVSGEDTQDRTDR	F5H335	HUMAN		269.684	0	0.002941	2.5315	2.99874	24/168		TRUE	TRUE
01_1-11922	IPDPSTWNLNPDASYVYYcANETVHGVEFDFIPDVK	Q9Y617	HUMAN	505.536	0	2.512e-05	4.59998	3.53608	29/140		IPDPSTWNLNPDASYVYYcANETVHGVEFDFIPDVK	Q9Y617	HUMAN		505.536	0	2.275e-05	4.64302	3.53608	29/140		TRUE	TRUE
01_1-11928	cPccYGPLEcPVFPTELAFALDTSEGVNQDTFGR	P12111-2	HUMAN	117.896	0	0.003464	2.46042	2.37306	11/66		cPccYGPLEcPVFPTELAFALDTSEGVNQDTFGR	P12111-2	HUMAN		117.896	0	0.00321	2.49349	2.37306	11/66		TRUE	TRUE
01_1-11929	EVTSDSGSIVVSGLTPGVEYVYTIQVLR	P02751;P02751-15;P02751-13	HUMAN	223.617	0	0.003994	2.39859	2.35608	14/54		EVTSDSGSIVVSGLTPGVEYVYTIQVLR	P02751;P02751-15;P02751-13	HUMAN		223.617	0	0.00443	2.3536	2.35608	14/54		TRUE	TRUE
01_1-11940	DTGDEVVcScFVGYQLLSDGVScEDVNEcITGSHScR	B1AHL2;P23142	HUMAN	195.167	0	4.854e-05	4.3139	2.71992	24/144		DTGDEVVcScFVGYQLLSDGVScEDVNEcITGSHScR	B1AHL2;P23142	HUMAN		195.167	0	5.852e-05	4.2327	2.71992	24/144		TRUE	TRUE
01_1-11942	DMIDNLLSPDLIDGVLTR	P07093	HUMAN	703.874	0	2.092e-05	4.67944	2.71031	18/34		DMIDNLLSPDLIDGVLTR	P07093	HUMAN		703.874	0	1.656e-05	4.78094	2.71031	18/34		TRUE	TRUE
01_1-11950	NDFQLIGIQDGYLSLLQDSGEVR	P63241	HUMAN	1080.37	0	1.926e-06	5.71534	2.40757	21/44		NDFQLIGIQDGYLSLLQDSGEVR	P63241	HUMAN		1080.37	0	2.458e-06	5.60942	2.40757	21/44		TRUE	TRUE
01_1-11952	NTEISFILGQEFDEVTADDR	P15090	HUMAN	1265.47	0	7.273e-08	7.13829	2.80755	22/38		NTEISFILGQEFDEVTADDR	P15090	HUMAN		1265.47	0	1.008e-07	6.99654	2.80755	22/38		TRUE	TRUE
01_1-11988	IPDPSTWNLNPDASYVYYcANETVHGVEFDFIPDVK	Q9Y617	HUMAN	421.911	0	1.506e-06	5.82218	3.83682	29/140		IPDPSTWNLNPDASYVYYcANETVHGVEFDFIPDVK	Q9Y617	HUMAN		421.911	0	2.407e-06	5.61852	3.83682	29/140		TRUE	TRUE
01_1-11999	FFPEDVSEELIQEITQR	P35241	HUMAN	1240.21	0	5.022e-08	7.29912	2.36221	23/32		FFPEDVSEELIQEITQR	P35241	HUMAN		1240.21	0	7.889e-08	7.10298	2.36221	23/32		TRUE	TRUE
01_1-12008	DMIDNLLSPDLIDGVLTR	P07093	HUMAN	875.435	0	6.873e-09	8.16285	4.20193	20/34		DMIDNLLSPDLIDGVLTR	P07093	HUMAN		875.435	0	8.654e-09	8.06278	4.20193	20/34		TRUE	TRUE
01_1-12018	NDFQLIGIQDGYLSLLQDSGEVR	P63241	HUMAN	957.061	0	3.699e-06	5.43192	2.85827	20/44		NDFQLIGIQDGYLSLLQDSGEVR	P63241	HUMAN		957.061	0	2.532e-06	5.59654	2.85827	20/44		TRUE	TRUE
01_1-12020	EEVVTVGNSVNEGLNQPTDDScFDPYTVSHYAVGDEWER	P02751;P02751-15;P02751-13	HUMAN	310.151	0	0.0007401	3.13071	2.67913	21/152		EEVVTVGNSVNEGLNQPTDDScFDPYTVSHYAVGDEWER	P02751;P02751-15;P02751-13	HUMAN		310.151	0	0.0008291	3.08139	2.67913	21/152		TRUE	TRUE
01_1-12025	DTGDEVVcScFVGYQLLSDGVScEDVNEcITGSHScR	B1AHL2;P23142	HUMAN	331.702	0	1.815e-05	4.74112	2.82867	26/144		DTGDEVVcScFVGYQLLSDGVScEDVNEcITGSHScR	B1AHL2;P23142	HUMAN		331.702	0	2.289e-05	4.64035	2.82867	26/144		TRUE	TRUE
01_1-12027	NTEISFILGQEFDEVTADDR	P15090	HUMAN	1553.97	0	2.137e-08	7.6702	3.01559	22/38		NTEISFILGQEFDEVTADDR	P15090	HUMAN		1553.97	0	2.312e-08	7.63601	3.01559	22/38		TRUE	TRUE
01_1-12030	SGTIFDNFLITNDEAYAEEFGNETWGVTK	P27797	HUMAN	443.324	0	0.0004278	3.36876	2.40237	26/112		SGTIFDNFLITNDEAYAEEFGNETWGVTK	P27797	HUMAN		443.324	0	0.0004198	3.37696	2.40237	26/112		TRUE	TRUE
01_1-12051	IPDPSTWNLNPDASYVYYcANETVHGVEFDFIPDVK	Q9Y617	HUMAN	169.881	0	0.003578	2.44636	3.1318	21/140		IPDPSTWNLNPDASYVYYcANETVHGVEFDFIPDVK	Q9Y617	HUMAN		169.881	0	0.004897	2.31007	3.1318	21/140		TRUE	TRUE
01_1-12067	FFPEDVSEELIQEITQR	P35241	HUMAN	671.823	0	1.206e-08	7.91865	3.21972	19/32		FFPEDVSEELIQEITQR	P35241	HUMAN		671.823	0	1.865e-08	7.72932	3.21972	19/32		TRUE	TRUE
01_1-12071	DMIDNLLSPDLIDGVLTR	P07093	HUMAN	768.797	0	3.37e-06	5.47237	2.81949	19/34		DMIDNLLSPDLIDGVLTR	P07093	HUMAN		768.797	0	3.695e-06	5.43239	2.81949	19/34		TRUE	TRUE
01_1-12073	EESLEDVLGPPPDNDDVVNDFDIEDEVVEVENREENLLK	Q8WVY7	HUMAN	365.78	0	3.242e-05	4.48919	2.73433	29/152		EESLEDVLGPPPDNDDVVNDFDIEDEVVEVENREENLLK	Q8WVY7	HUMAN		365.78	0	3.04e-05	4.51713	2.73433	29/152		TRUE	TRUE
01_1-12080	WGDAGAEYVVESTGVFTTMEK	P04406	HUMAN	705.01	0	4.549e-06	5.34208	2.32438	17/40		WGDAGAEYVVESTGVFTTMEK	P04406	HUMAN		705.01	0	3.328e-06	5.47782	2.32438	17/40		TRUE	TRUE
01_1-12086	QVQTSGGLWTEcIAQLSPEQQAAIQELLNSA	O00410-2	HUMAN	1158.98	0	3.351e-07	6.47483	3.41504	32/120		QVQTSGGLWTEcIAQLSPEQQAAIQELLNSA	O00410-2	HUMAN		1158.98	0	3.974e-07	6.40077	3.41504	32/120		TRUE	TRUE
01_1-12088	SGETEDTFIADLVVGLcTGQIK	P09104;P06733;P13929-3	HUMAN	517.028	0	1.073e-05	4.9694	2.98558	16/42		SGETEDTFIADLVVGLcTGQIK	P09104;P06733;P13929-3	HUMAN		517.028	0	1.258e-05	4.90032	2.98558	16/42		TRUE	TRUE
01_1-12092	YGTISPEEGVSYLENLDEMIALQTK	Q8WXD2	HUMAN	1041.46	0	2.417e-07	6.61672	2.81627	22/48		YGTISPEEGVSYLENLDEMIALQTK	Q8WXD2	HUMAN		1041.46	0	2.069e-07	6.68424	2.81627	22/48		TRUE	TRUE
01_1-12095	NDFQLIGIQDGYLSLLQDSGEVR	P63241	HUMAN	599.562	0	1.428e-06	5.84527	2.58708	17/44		NDFQLIGIQDGYLSLLQDSGEVR	P63241	HUMAN		599.562	0	1.336e-06	5.87419	2.58708	17/44		TRUE	TRUE
01_1-12121	AEMNELMEQTSEIITFAESGTAR	P08476	HUMAN	1453.43	0	9.712e-07	6.01269	2.3513	23/44		AEMNELMEQTSEIITFAESGTAR	P08476	HUMAN		1453.43	0	1.282e-06	5.89211	2.3513	23/44		TRUE	TRUE
01_1-12122	EEVVTVGNSVNEGLNQPTDDScFDPYTVSHYAVGDEWER	P02751;P02751-15;P02751-13	HUMAN	217.333	0	0.0002921	3.53447	2.39202	22/152		EEVVTVGNSVNEGLNQPTDDScFDPYTVSHYAVGDEWER	P02751;P02751-15;P02751-13	HUMAN		217.333	0	0.0002022	3.69422	2.39202	22/152		TRUE	TRUE
01_1-12129	FFPEDVSEELIQEITQR	P35241	HUMAN	668.453	0	2.058e-08	7.68655	3.20895	19/32		FFPEDVSEELIQEITQR	P35241	HUMAN		668.453	0	2.345e-08	7.62986	3.20895	19/32		TRUE	TRUE
01_1-12141	AEISELPSIVQDLANGNITWADVEAR	P41250	HUMAN	1134.14	0	2.183e-06	5.66095	2.49289	21/50		AEISELPSIVQDLANGNITWADVEAR	P41250	HUMAN		1134.14	0	2.589e-06	5.58687	2.49289	21/50		TRUE	TRUE
01_1-12150	TYSEDNFEELQYFPNFYALLK	Q8WXD2	HUMAN	364.042	0	0.00245	2.61083	2.50377	12/40		TYSEDNFEELQYFPNFYALLK	Q8WXD2	HUMAN		364.042	0	0.002696	2.56928	2.50377	12/40		TRUE	TRUE
01_1-12151	DTGDEVVcScFVGYQLLSDGVScEDVNEcITGSHScR	B1AHL2;P23142	HUMAN	187.443	0	3.653e-05	4.43735	2.2857	19/144		DTGDEVVcScFVGYQLLSDGVScEDVNEcITGSHScR	B1AHL2;P23142	HUMAN		187.443	0	2.781e-05	4.5558	2.2857	19/144		TRUE	TRUE
01_1-12155	YGTISPEEGVSYLENLDEMIALQTK	Q8WXD2	HUMAN	898.58	0	1.379e-07	6.86044	3.14318	21/48		YGTISPEEGVSYLENLDEMIALQTK	Q8WXD2	HUMAN		898.58	0	1.425e-07	6.84619	3.14318	21/48		TRUE	TRUE
01_1-12160	EDGSFSAFGNYDPSGSTWLSAFVLR	Q6YHK3	HUMAN	451.38	0	0.0002969	3.52739	2.64222	16/48		EDGSFSAFGNYDPSGSTWLSAFVLR	Q6YHK3	HUMAN		451.38	0	0.0003486	3.45767	2.64222	16/48		TRUE	TRUE
01_1-12162	SGETEDTFIADLVVGLcTGQIK	P09104;P06733;P13929-3	HUMAN	862.018	0	1.495e-06	5.82536	2.56081	19/42		SGETEDTFIADLVVGLcTGQIK	P09104;P06733;P13929-3	HUMAN		862.018	0	1.916e-06	5.7176	2.56081	19/42		TRUE	TRUE
01_1-12170	IGYNPDTVAFVPISGWNGDNMLEPSANMPWFK	P68104	HUMAN	273.366	0.001	0.01918	1.71715	2.41643	22/124		IGYNPDTVAFVPISGWNGDNMLEPSANMPWFK	P68104	HUMAN		273.366	0.001	0.02128	1.67203	2.41643	22/124		TRUE	TRUE
01_1-12174	TEAAKEESQQMVLDIEDLDNIQTPESVLLSAVSGEDTQDR	F5H335	HUMAN	480.633	0	2.024e-05	4.69379	3.52873	30/156		TEAAKEESQQMVLDIEDLDNIQTPESVLLSAVSGEDTQDR	F5H335	HUMAN		480.633	0	2.702e-05	4.56831	3.52873	30/156		TRUE	TRUE
01_1-12194	FFPEDVSEELIQEITQR	P35241	HUMAN	915.466	0	2.534e-07	6.59619	3.49219	21/32		FFPEDVSEELIQEITQR	P35241	HUMAN		915.466	0	3.706e-07	6.43109	3.49219	21/32		TRUE	TRUE
01_1-12212	TYSEDNFEELQYFPNFYALLK	Q8WXD2	HUMAN	231.303	0.002	0.042	1.37675	2.44098	10/40		TYSEDNFEELQYFPNFYALLK	Q8WXD2	HUMAN		231.303	0.002	0.04574	1.3397	2.44098	10/40		TRUE	TRUE
01_1-12223	NDFQLIGIQDGYLSLLQDSGEVR	P63241	HUMAN	990.843	0	2.315e-07	6.63545	2.46331	20/44		NDFQLIGIQDGYLSLLQDSGEVR	P63241	HUMAN		990.843	0	3.19e-07	6.49621	2.46331	20/44		TRUE	TRUE
01_1-12232	SGETEDTFIADLVVGLcTGQIK	P09104;P06733;P13929-3	HUMAN	986.303	0	5.734e-08	7.24154	2.53922	21/42		SGETEDTFIADLVVGLcTGQIK	P09104;P06733;P13929-3	HUMAN		986.303	0	3.947e-08	7.40373	2.53922	21/42		TRUE	TRUE
01_1-12239	AGTEALPDGLSVEDILNLLGmESAANQK	P13521	HUMAN	499.297	0	8.181e-06	5.08719	2.33793	18/54		AGTEALPDGLSVEDILNLLGmESAANQK	P13521	HUMAN		499.297	0	7.861e-06	5.10452	2.33793	18/54		TRUE	TRUE
01_1-12242	LELPQYTSSDSDVESPYTLIDSLVLmPYcK	P07942	HUMAN	402.651	0	0.0155	1.80967	2.62	27/116		LELPQYTSSDSDVESPYTLIDSLVLmPYcK	P07942	HUMAN		402.651	0	0.01287	1.89042	2.62	27/116		TRUE	TRUE
01_1-12244	DKcPccYGPLEcPVFPTELAFALDTSEGVNQDTFGR	P12111-2	HUMAN	116.745	0.003	0.07476	1.12633	2.69152	17/140		DKcPccYGPLEcPVFPTELAFALDTSEGVNQDTFGR	P12111-2	HUMAN		116.745	0.003	0.07597	1.11936	2.69152	17/140		TRUE	TRUE
01_1-12257	FLVLDEADGLLSQGYSDFINR	Q92499	HUMAN	1597.59	0	2.058e-09	8.68655	2.98888	24/40		FLVLDEADGLLSQGYSDFINR	Q92499	HUMAN		1597.59	0	2.172e-09	8.66314	2.98888	24/40		TRUE	TRUE
01_1-12258	LIPEMDQIFTEVEMTTLEK	E9PL22	HUMAN	513.021	0	5.553e-07	6.25547	3.53026	22/36		LIPEMDQIFTEVEMTTLEK	E9PL22	HUMAN		513.021	0	5.513e-07	6.25861	3.53026	22/36		TRUE	TRUE
01_1-12271	AGTEALPDGLSVEDILNLLGmESAANQK	P13521	HUMAN	473.247	0	0.003185	2.49689	2.87544	26/108		AGTEALPDGLSVEDILNLLGmESAANQK	P13521	HUMAN		473.247	0	0.004051	2.39244	2.87544	26/108		TRUE	TRUE
01_1-12282	DPSQELEFIADILNQDAK	E9PPM9	HUMAN	616.142	0	4.538e-06	5.34314	2.70259	22/34		DPSQELEFIADILNQDAK	E9PPM9	HUMAN		616.142	0	5.773e-06	5.2386	2.70259	22/34		TRUE	TRUE
01_1-12292	YAVDDVPFSIPAASEIADLSNIINK	Q9GZL7	HUMAN	184.01	0	0.00194	2.7122	2.33767	15/48		YAVDDVPFSIPAASEIADLSNIINK	Q9GZL7	HUMAN		184.01	0	0.001899	2.72148	2.33767	15/48		TRUE	TRUE
01_1-12295	SGETEDTFIADLVVGLcTGQIK	P09104;P06733;P13929-3	HUMAN	893.315	0	2.696e-07	6.56928	2.91628	20/42		SGETEDTFIADLVVGLcTGQIK	P09104;P06733;P13929-3	HUMAN		893.315	0	1.982e-07	6.7029	2.91628	20/42		TRUE	TRUE
01_1-12320	IPVTDEEQTNVPYIYAIGDILEDKVELTPVAIQAGR	B2R5P6	HUMAN	396.911	0	9.705e-07	6.013	3.33932	26/140		IPVTDEEQTNVPYIYAIGDILEDKVELTPVAIQAGR	B2R5P6	HUMAN		396.911	0	1.756e-06	5.75548	3.33932	26/140		TRUE	TRUE
01_1-12326	EEIVQFFSGLEIVPNGITLPVDPEGK	P52597	HUMAN	216.545	0	0.001256	2.90101	2.70237	13/50		EEIVQFFSGLEIVPNGITLPVDPEGK	P52597	HUMAN		216.545	0	0.001374	2.86201	2.70237	13/50		TRUE	TRUE
01_1-12334	NEEDVAELSISPSDNAVVLTNLLPGTEYVVSVSSVYEQHESTPLR	P02751;P02751-15;P02751-13	HUMAN	145.721	0	0.002469	2.60748	2.98609	18/176		NEEDVAELSISPSDNAVVLTNLLPGTEYVVSVSSVYEQHESTPLR	P02751;P02751-15;P02751-13	HUMAN		145.721	0	0.004554	2.34161	2.98609	18/176		TRUE	TRUE
01_1-12340	SLGQNPTEAELQDMINEVDADGNGTIDFPEFLTmmAR	P62158	HUMAN	498.733	0	6.115e-08	7.2136	3.71667	27/144		SLGQNPTEAELQDMINEVDADGNGTIDFPEFLTmmAR	P62158	HUMAN		498.733	0	6.597e-08	7.18065	3.71667	27/144		TRUE	TRUE
01_1-12353	VADEDDVDNEEAALLHEEATMTIEELLTR	O15355	HUMAN	516.949	0	1.862e-05	4.73002	2.92148	26/112		VADEDDVDNEEAALLHEEATMTIEELLTR	O15355	HUMAN		516.949	0	2.268e-05	4.64436	2.92148	26/112		TRUE	TRUE
01_1-12354	LDVPVWDVEATLNFLK	O00391-2	HUMAN	1255.9	0	5.261e-08	7.27893	2.59779	22/30		LDVPVWDVEATLNFLK	O00391-2	HUMAN		1255.9	0	6.691e-08	7.17451	2.59779	22/30		TRUE	TRUE
01_1-12356	DTGDEVVcScFVGYQLLSDGVScEDVNEcITGSHScR	B1AHL2;P23142	HUMAN	306.908	0	8.544e-06	5.06834	2.71277	26/144		DTGDEVVcScFVGYQLLSDGVScEDVNEcITGSHScR	B1AHL2;P23142	HUMAN		306.908	0	7.339e-06	5.13436	2.71277	26/144		TRUE	TRUE
01_1-12358	SGETEDTFIADLVVGLcTGQIK	P09104;P06733;P13929-3	HUMAN	1271.95	0	2.323e-09	8.63395	3.29718	23/42		SGETEDTFIADLVVGLcTGQIK	P09104;P06733;P13929-3	HUMAN		1271.95	0	2.513e-09	8.59981	3.29718	23/42		TRUE	TRUE
01_1-12359	TYSEDNFEELQYFPNFYALLK	Q8WXD2	HUMAN	233.413	0	0.004934	2.3068	2.45832	10/40		TYSEDNFEELQYFPNFYALLK	Q8WXD2	HUMAN		233.413	0	0.004802	2.31858	2.45832	10/40		TRUE	TRUE
01_1-12365	QGLNGVPILSEEELSLLDEFYK	Q14444-2	HUMAN	580.888	0	0.0002132	3.67121	2.09126	18/42		QGLNGVPILSEEELSLLDEFYK	Q14444-2	HUMAN		580.888	0	0.0003359	3.47379	2.09126	18/42		TRUE	TRUE
01_1-12368	AIDVPGQVQVYELQPSNLEADQPLQAIMEMGAVAADK	O95817	HUMAN	249.604	0	6.982e-06	5.15602	3.73831	24/144		AIDVPGQVQVYELQPSNLEADQPLQAIMEMGAVAADK	O95817	HUMAN		249.604	0	7.6e-06	5.11919	3.73831	24/144		TRUE	TRUE
01_1-12374	YGTISPEEGVSYLENLDEMIALQTK	Q8WXD2	HUMAN	376.238	0	0.0006595	3.18079	3.12792	16/48		YGTISPEEGVSYLENLDEMIALQTK	Q8WXD2	HUMAN		376.238	0	0.0006414	3.19287	3.12792	16/48		TRUE	TRUE
01_1-12382	NDFQLIGIQDGYLSLLQDSGEVR	P63241	HUMAN	898.787	0	2.953e-06	5.52974	3.00921	20/44		NDFQLIGIQDGYLSLLQDSGEVR	P63241	HUMAN		898.787	0	2.628e-06	5.58037	3.00921	20/44		TRUE	TRUE
01_1-12393	IPVTDEEQTNVPYIYAIGDILEDKVELTPVAIQAGR	B2R5P6	HUMAN	887.76	0	3.256e-12	11.4873	5.10192	36/140		IPVTDEEQTNVPYIYAIGDILEDKVELTPVAIQAGR	B2R5P6	HUMAN		887.76	0	1.395e-12	11.8554	5.10192	36/140		TRUE	TRUE
01_1-12398	AEGSDVANAVLDGADcIMLSGETAKGDYPLEAVR	P14618-2;P14618	HUMAN	277.934	0	0.002197	2.65817	2.69604	19/132		AEGSDVANAVLDGADcIMLSGETAKGDYPLEAVR	P14618-2;P14618	HUMAN		277.934	0	0.002901	2.53745	2.69604	19/132		TRUE	TRUE
01_1-12400	DVPWGVDSLITLAFQDQR	Q16658	HUMAN	1351.09	0	4.002e-10	9.39772	2.74514	24/34		DVPWGVDSLITLAFQDQR	Q16658	HUMAN		1351.09	0	3.379e-10	9.47121	2.74514	24/34		TRUE	TRUE
01_1-12412	EAMQQADDWLGIPQVITPEEIVDPNVDEHSVmTYLSQFPK	P21333-2	HUMAN	180.107	0	0.01101	1.95821	2.95931	22/156		EAMQQADDWLGIPQVITPEEIVDPNVDEHSVmTYLSQFPK	P21333-2	HUMAN		180.107	0	0.01434	1.84345	2.95931	22/156		TRUE	TRUE
01_1-12421	SGETEDTFIADLVVGLcTGQIK	P09104;P06733;P13929-3	HUMAN	1141.85	0	8.648e-09	8.06308	2.71465	22/42		SGETEDTFIADLVVGLcTGQIK	P09104;P06733;P13929-3	HUMAN		1141.85	0	9.069e-09	8.04244	2.71465	22/42		TRUE	TRUE
01_1-12423	DTGDEVVcScFVGYQLLSDGVScEDVNEcITGSHScR	B1AHL2;P23142	HUMAN	252.103	0	1.164e-06	5.93405	3.02145	22/144		DTGDEVVcScFVGYQLLSDGVScEDVNEcITGSHScR	B1AHL2;P23142	HUMAN		252.103	0	1.319e-06	5.87976	3.02145	22/144		TRUE	TRUE
01_1-12431	SLGQNPTEAELQDmINEVDADGNGTIDFPEFLTMMAR	P62158	HUMAN	581.78	0	6.551e-05	4.18369	3.22564	28/144		SLGQNPTEAELQDmINEVDADGNGTIDFPEFLTMMAR	P62158	HUMAN		581.78	0	7.486e-05	4.12575	3.22564	28/144		TRUE	TRUE
01_1-12435	YGTISPEEGVSYLENLDEMIALQTK	Q8WXD2	HUMAN	615.383	0	2.751e-05	4.56051	2.2839	17/48		YGTISPEEGVSYLENLDEMIALQTK	Q8WXD2	HUMAN		615.383	0	2.156e-05	4.66635	2.2839	17/48		TRUE	TRUE
01_1-12436	NFLTQDSADLDSIEAVANEVLK	P07942	HUMAN	1559.68	0	8.402e-10	9.07562	2.54052	22/42		NFLTQDSADLDSIEAVANEVLK	P07942	HUMAN		1559.68	0	1.096e-09	8.96019	2.54052	22/42		TRUE	TRUE
01_1-12456	IPVTDEEQTNVPYIYAIGDILEDKVELTPVAIQAGR	B2R5P6	HUMAN	700.656	0	3.767e-10	9.424	4.84485	33/140		IPVTDEEQTNVPYIYAIGDILEDKVELTPVAIQAGR	B2R5P6	HUMAN		700.656	0	3.442e-10	9.46319	4.84485	33/140		TRUE	TRUE
01_1-12460	NDFQLIGIQDGYLSLLQDSGEVR	P63241	HUMAN	1117.45	0	9.965e-07	6.00152	2.61163	21/44		NDFQLIGIQDGYLSLLQDSGEVR	P63241	HUMAN		1117.45	0	1.164e-06	5.93405	2.61163	21/44		TRUE	TRUE
01_1-12463	DVPWGVDSLITLAFQDQR	Q16658	HUMAN	1168.38	0	5.563e-09	8.25469	2.48081	23/34		DVPWGVDSLITLAFQDQR	Q16658	HUMAN		1168.38	0	6.747e-09	8.17089	2.48081	23/34		TRUE	TRUE
01_1-12466	ALDLFSDNAPPPELLEIINEDIAK	B7Z254	HUMAN	127.042	0	0.004021	2.39567	2.00433	12/46		ALDLFSDNAPPPELLEIINEDIAK	B7Z254	HUMAN		127.042	0	0.004486	2.34814	2.00433	12/46		TRUE	TRUE
01_1-12484	SGETEDTFIADLVVGLcTGQIK	P09104;P06733;P13929-3	HUMAN	980.245	0	3.475e-08	7.45905	3.49254	21/42		SGETEDTFIADLVVGLcTGQIK	P09104;P06733;P13929-3	HUMAN		980.245	0	4.827e-08	7.31632	3.49254	21/42		TRUE	TRUE
01_1-12492	SLGQNPTEAELQDmINEVDADGNGTIDFPEFLTMMAR	P62158	HUMAN	930.716	0	1.652e-05	4.78199	2.42372	31/144		SLGQNPTEAELQDmINEVDADGNGTIDFPEFLTMMAR	P62158	HUMAN		930.716	0	2.504e-05	4.60137	2.42372	31/144		TRUE	TRUE
01_1-12498	NFLTQDSADLDSIEAVANEVLK	P07942	HUMAN	1945.24	0	1.574e-13	12.803	4.60414	23/42		NFLTQDSADLDSIEAVANEVLK	P07942	HUMAN		1945.24	0	1.949e-13	12.7102	4.60414	23/42		TRUE	TRUE
01_1-12499	NLEALALDLMEPEQAVDLTLPK	P12956	HUMAN	647.873	0	1.066e-08	7.97224	2.75442	19/42		NLEALALDLMEPEQAVDLTLPK	P12956	HUMAN		647.873	0	1.446e-08	7.83983	2.75442	19/42		TRUE	TRUE
01_1-12505	DGTVLcELINALYPEGQAPVK	P37802	HUMAN	586.573	0	1.147e-06	5.94044	2.07822	19/40		DGTVLcELINALYPEGQAPVK	P37802	HUMAN		586.573	0	1.111e-06	5.95429	2.07822	19/40		TRUE	TRUE
01_1-12506	YGTISPEEGVSYLENLDEMIALQTK	Q8WXD2	HUMAN	492.738	0	0.005037	2.29783	2.19063	16/48		YGTISPEEGVSYLENLDEMIALQTK	Q8WXD2	HUMAN		492.738	0	0.005109	2.29166	2.19063	16/48		TRUE	TRUE
01_1-12515	EIDVDAVASDGVVAAIAISEHVENAGVHSGDATLVTPPQDITAK	F8VPD4	HUMAN	579.517	0	8.25e-06	5.08355	2.26401	28/172		EIDVDAVASDGVVAAIAISEHVENAGVHSGDATLVTPPQDITAK	F8VPD4	HUMAN		579.517	0	8.822e-06	5.05443	2.26401	28/172		TRUE	TRUE
01_1-12526	ALDLFSDNAPPPELLEIINEDIAK	B7Z254	HUMAN	281.476	0	0.003617	2.44165	2.45834	17/46		ALDLFSDNAPPPELLEIINEDIAK	B7Z254	HUMAN		281.476	0	0.003453	2.4618	2.45834	17/46		TRUE	TRUE
01_1-12531	NDFQLIGIQDGYLSLLQDSGEVR	P63241	HUMAN	1381.54	0	1.287e-07	6.89042	2.36151	22/44		NDFQLIGIQDGYLSLLQDSGEVR	P63241	HUMAN		1381.54	0	1.322e-07	6.87877	2.36151	22/44		TRUE	TRUE
01_1-12533	DDKESVPISDTIIPEVPQLTDLSFVDITDSSIGLR	P02751-15;P02751-13	HUMAN	510.52	0	9.648e-06	5.01556	2.51249	37/136		DDKESVPISDTIIPEVPQLTDLSFVDITDSSIGLR	P02751-15;P02751-13	HUMAN		510.52	0	1.133e-05	4.94577	2.51249	37/136		TRUE	TRUE
01_1-12540	IPVTDEEQTNVPYIYAIGDILEDKVELTPVAIQAGR	B2R5P6	HUMAN	403.983	0	3.956e-06	5.40274	3.7286	27/140		IPVTDEEQTNVPYIYAIGDILEDKVELTPVAIQAGR	B2R5P6	HUMAN		403.983	0	4.995e-06	5.30146	3.7286	27/140		TRUE	TRUE
01_1-12544	VISTITNNIQQIIEIEDTFETLR	G8JLA8	HUMAN	479.821	0	2.073e-06	5.6834	3.08382	15/44		VISTITNNIQQIIEIEDTFETLR	G8JLA8	HUMAN		479.821	0	2.878e-06	5.54091	3.08382	15/44		TRUE	TRUE
01_1-12547	SGETEDTFIADLVVGLcTGQIK	P09104;P06733;P13929-3	HUMAN	761.195	0	6.46e-07	6.18977	3.23989	19/42		SGETEDTFIADLVVGLcTGQIK	P09104;P06733;P13929-3	HUMAN		761.195	0	4.421e-07	6.35448	3.23989	19/42		TRUE	TRUE
01_1-12551	EEVVTVGNSVNEGLNQPTDDScFDPYTVSHYAVGDEWER	P02751;P02751-15;P02751-13	HUMAN	118.257	0	0.0008828	3.05414	2.53564	17/152		EEVVTVGNSVNEGLNQPTDDScFDPYTVSHYAVGDEWER	P02751;P02751-15;P02751-13	HUMAN		118.257	0	0.001016	2.99311	2.53564	17/152		TRUE	TRUE
01_1-12561	NFLTQDSADLDSIEAVANEVLK	P07942	HUMAN	1874.86	0	7.979e-11	10.0981	3.59735	23/42		NFLTQDSADLDSIEAVANEVLK	P07942	HUMAN		1874.86	0	8.775e-11	10.0568	3.59735	23/42		TRUE	TRUE
01_1-12563	DTGDEVVcScFVGYQLLSDGVScEDVNEcITGSHScR	B1AHL2;P23142	HUMAN	668.31	0	8.772e-08	7.0569	3.15509	30/144		DTGDEVVcScFVGYQLLSDGVScEDVNEcITGSHScR	B1AHL2;P23142	HUMAN		668.31	0	1.2e-07	6.92082	3.15509	30/144		TRUE	TRUE
01_1-12570	QEAFLLNEDLGDSLDSVEALLK	Q13813	HUMAN	1155.99	0	1.502e-09	8.82333	2.8441	20/42		QEAFLLNEDLGDSLDSVEALLK	Q13813	HUMAN		1155.99	0	1.575e-09	8.80272	2.8441	20/42		TRUE	TRUE
01_1-12579	EVTSDSGSIVVSGLTPGVEYVYTIQVLR	P02751;P02751-15;P02751-13	HUMAN	215.282	0.002	0.05134	1.28954	2.04291	13/54		EVTSDSGSIVVSGLTPGVEYVYTIQVLR	P02751;P02751-15;P02751-13	HUMAN		215.282	0.002	0.05452	1.26344	2.04291	13/54		TRUE	TRUE
01_1-12582	EIDVDAVASDGVVAAIAISEHVENAGVHSGDATLVTPPQDITAK	F8VPD4	HUMAN	339.206	0	2.295e-05	4.63922	3.53014	26/172		EIDVDAVASDGVVAAIAISEHVENAGVHSGDATLVTPPQDITAK	F8VPD4	HUMAN		339.206	0	3.436e-05	4.46395	3.53014	26/172		TRUE	TRUE
01_1-12586	SDPLcVLLQDVGGGSWAELGR	A6PVH9	HUMAN	1656.92	0	2.524e-09	8.59791	3.24742	23/40		SDPLcVLLQDVGGGSWAELGR	A6PVH9	HUMAN		1656.92	0	2.537e-09	8.59568	3.24742	23/40		TRUE	TRUE
01_1-12591	ALDLFSDNAPPPELLEIINEDIAK	B7Z254	HUMAN	246.325	0	3.125e-05	4.50515	2.26277	15/46		ALDLFSDNAPPPELLEIINEDIAK	B7Z254	HUMAN		246.325	0	3.784e-05	4.42205	2.26277	15/46		TRUE	TRUE
01_1-12597	DDKESVPISDTIIPEVPQLTDLSFVDITDSSIGLR	P02751-15;P02751-13	HUMAN	426.474	0	3.964e-05	4.40187	2.81111	34/136		DDKESVPISDTIIPEVPQLTDLSFVDITDSSIGLR	P02751-15;P02751-13	HUMAN		426.474	0	6.265e-05	4.20308	2.81111	34/136		TRUE	TRUE
01_1-12610	SGETEDTFIADLVVGLcTGQIK	P09104;P06733;P13929-3	HUMAN	916.092	0	1.348e-08	7.87031	3.46792	20/42		SGETEDTFIADLVVGLcTGQIK	P09104;P06733;P13929-3	HUMAN		916.092	0	1.039e-08	7.98338	3.46792	20/42		TRUE	TRUE
01_1-12612	VISTITNNIQQIIEIEDTFETLR	G8JLA8	HUMAN	720.708	0	1.328e-06	5.8768	3.30529	17/44		VISTITNNIQQIIEIEDTFETLR	G8JLA8	HUMAN		720.708	0	1.245e-06	5.90483	3.30529	17/44		TRUE	TRUE
01_1-12617	QVIEESSVYNQVSLPLVK	Q6PJP8	HUMAN	152.587	0.002	0.0627	1.20273	2.05957	9/34		QVIEESSVYNQVSLPLVK	Q6PJP8	HUMAN		152.587	0.002	0.06644	1.17757	2.05957	9/34		TRUE	TRUE
01_1-12619	NENGAPEDEENFEEAIKNVNTALNTTQIPSSIEDIFNDDR	Q13564-2	HUMAN	237.08	0	0.003077	2.51187	3.94454	23/156		NENGAPEDEENFEEAIKNVNTALNTTQIPSSIEDIFNDDR	Q13564-2	HUMAN		237.08	0	0.004187	2.3781	3.94454	23/156		TRUE	TRUE
01_1-12633	GcPAALPLSNLYETLGVVGSTTTQLYTDR	G8JLA8	HUMAN	289.385	0	0.0005888	3.23003	2.28249	14/56		GcPAALPLSNLYETLGVVGSTTTQLYTDR	G8JLA8	HUMAN		289.385	0	0.0007133	3.14673	2.28249	14/56		TRUE	TRUE
01_1-12647	GTWIHPEIDNPEYSPDPSIYAYDNFGVLGLDLWQVK	P27797	HUMAN	307.231	0	6.221e-05	4.20614	2.64281	21/140		GTWIHPEIDNPEYSPDPSIYAYDNFGVLGLDLWQVK	P27797	HUMAN		307.231	0	6.266e-05	4.20301	2.64281	21/140		TRUE	TRUE
01_1-12657	IPVTDEEQTNVPYIYAIGDILEDKVELTPVAIQAGR	B2R5P6	HUMAN	224.078	0	0.001837	2.73589	3.0607	20/140		IPVTDEEQTNVPYIYAIGDILEDKVELTPVAIQAGR	B2R5P6	HUMAN		224.078	0	0.00167	2.77728	3.0607	20/140		TRUE	TRUE
01_1-12659	DDKESVPISDTIIPEVPQLTDLSFVDITDSSIGLR	P02751-15;P02751-13	HUMAN	416.627	0	6.008e-06	5.22127	2.77902	32/136		DDKESVPISDTIIPEVPQLTDLSFVDITDSSIGLR	P02751-15;P02751-13	HUMAN		416.627	0	5.005e-06	5.3006	2.77902	32/136		TRUE	TRUE
01_1-12663	EcGVGVIVTPEQIEEAVEAAINR	B4DWJ2	HUMAN	415.783	0	0.0004503	3.3465	2.56127	16/44		EcGVGVIVTPEQIEEAVEAAINR	B4DWJ2	HUMAN		415.783	0	0.0005578	3.25352	2.56127	16/44		TRUE	TRUE
01_1-12673	SGETEDTFIADLVVGLcTGQIK	P09104;P06733;P13929-3	HUMAN	1074.47	0	3.825e-08	7.41737	3.70999	22/42		SGETEDTFIADLVVGLcTGQIK	P09104;P06733;P13929-3	HUMAN		1074.47	0	3.49e-08	7.45717	3.70999	22/42		TRUE	TRUE
01_1-12677	TQYMDGINIDIEQEVNcLSPEYDALTALVK	Q01459	HUMAN	281.168	0.001	0.02759	1.55925	2.3895	21/116		TQYMDGINIDIEQEVNcLSPEYDALTALVK	Q01459	HUMAN		281.168	0.001	0.02357	1.62764	2.3895	21/116		TRUE	TRUE
01_1-12682	AFADALEVIPMALSENSGMNPIQTMTEVR	B7ZAR1	HUMAN	179.355	0.001	0.01946	1.71086	2.70803	19/112		AFADALEVIPMALSENSGMNPIQTMTEVR	B7ZAR1	HUMAN		179.355	0	0.01587	1.79942	2.70803	19/112		TRUE	TRUE
01_1-12696	GcPAALPLSNLYETLGVVGSTTTQLYTDR	G8JLA8	HUMAN	613.504	0	5.844e-06	5.23329	2.23887	18/56		GcPAALPLSNLYETLGVVGSTTTQLYTDR	G8JLA8	HUMAN		613.504	0	6.624e-06	5.17888	2.23887	18/56		TRUE	TRUE
01_1-12701	AFADALEVIPMALSENSGMNPIQTMTEVR	B7ZAR1	HUMAN	1216.73	0	1.806e-06	5.74328	2.24018	23/56		AFADALEVIPMALSENSGMNPIQTMTEVR	B7ZAR1	HUMAN		1216.73	0	2.077e-06	5.68256	2.24018	23/56		TRUE	TRUE
01_1-12705	WGDAGAEYVVESTGVFTTMEK	P04406	HUMAN	271.308	0	4.1e-05	4.38722	2.5909	13/40		WGDAGAEYVVESTGVFTTMEK	P04406	HUMAN		271.308	0	4.496e-05	4.34717	2.5909	13/40		TRUE	TRUE
01_1-12726	DDKESVPISDTIIPEVPQLTDLSFVDITDSSIGLR	P02751-15;P02751-13	HUMAN	299.751	0	0.0001366	3.86455	2.35956	28/136		DDKESVPISDTIIPEVPQLTDLSFVDITDSSIGLR	P02751-15;P02751-13	HUMAN		299.751	0	0.0001981	3.70312	2.35956	28/136		TRUE	TRUE
01_1-12732	SRDNGPDGMEPEGVIESNWNEIVDSFDDmNLSESLLR	P60842	HUMAN	583.828	0	1.235e-05	4.90833	3.05163	29/144		SRDNGPDGMEPEGVIESNWNEIVDSFDDmNLSESLLR	P60842	HUMAN		583.828	0	1.596e-05	4.79697	3.05163	29/144		TRUE	TRUE
01_1-12736	SGETEDTFIADLVVGLcTGQIK	P09104;P06733;P13929-3	HUMAN	1130.45	0	3.184e-08	7.49703	2.8266	22/42		SGETEDTFIADLVVGLcTGQIK	P09104;P06733;P13929-3	HUMAN		1130.45	0	4.405e-08	7.35605	2.8266	22/42		TRUE	TRUE
01_1-12741	VPYVAQEIQEEIDELLQEQR	Q06481-4	HUMAN	2167.57	0	1.102e-10	9.95782	3.16477	23/38		VPYVAQEIQEEIDELLQEQR	Q06481-4	HUMAN		2167.57	0	2.51e-10	9.60033	3.16477	23/38		TRUE	TRUE
01_1-12746	EVTSDSGSIVVSGLTPGVEYVYTIQVLR	P02751;P02751-15;P02751-13	HUMAN	184.516	0.004	0.08826	1.05424	2.5429	14/54		EVTSDSGSIVVSGLTPGVEYVYTIQVLR	P02751;P02751-15;P02751-13	HUMAN		184.516	0.003	0.08418	1.07479	2.5429	14/54		TRUE	TRUE
01_1-12748	NFLTQDSADLDSIEAVANEVLK	P07942	HUMAN	562.389	0	5.266e-07	6.27852	2.23498	17/42		NFLTQDSADLDSIEAVANEVLK	P07942	HUMAN		562.389	0	6.655e-07	6.17685	2.23498	17/42		TRUE	TRUE
01_1-12750	SLGQNPTEAELQDMINEVDADGNGTIDFPEFLTMmAR	P62158	HUMAN	805.919	0	2.647e-08	7.57725	2.51122	31/144		SLGQNPTEAELQDMINEVDADGNGTIDFPEFLTMmAR	P62158	HUMAN		805.919	0	3.07e-08	7.51286	2.51122	31/144		TRUE	TRUE
01_1-12755	VISTITNNIQQIIEIEDTFETLR	G8JLA8	HUMAN	788.692	0	1.632e-05	4.78728	3.14781	19/44		VISTITNNIQQIIEIEDTFETLR	G8JLA8	HUMAN		788.692	0	1.982e-05	4.7029	3.14781	19/44		TRUE	TRUE
01_1-12766	NNSNDIVNAIMELTM	F8VZJ2	HUMAN	1007.16	0	0.000189	3.72354	2.11864	18/28		NNSNDIVNAIMELTM	F8VZJ2	HUMAN		1007.16	0	0.0002773	3.55705	2.11864	18/28		TRUE	TRUE
01_1-12780	NDFQLIGIQDGYLSLLQDSGEVR	P63241	HUMAN	1238.99	0	1.423e-05	4.8468	2.74942	22/44		NDFQLIGIQDGYLSLLQDSGEVR	P63241	HUMAN		1238.99	0	1.201e-05	4.92046	2.74942	22/44		TRUE	TRUE
01_1-12781	TLFELAAESDVSTAIDLFR	G8JLA8	HUMAN	775.546	0	0.000105	3.97881	2.05824	17/36		TLFELAAESDVSTAIDLFR	G8JLA8	HUMAN		775.546	0	0.0001124	3.94923	2.05824	17/36		TRUE	TRUE
01_1-12792	SRDNGPDGMEPEGVIESNWNEIVDSFDDmNLSESLLR	P60842	HUMAN	671.933	0	3.116e-05	4.5064	3.38739	31/144		SRDNGPDGMEPEGVIESNWNEIVDSFDDmNLSESLLR	P60842	HUMAN		671.933	0	3.74e-05	4.42713	3.38739	31/144		TRUE	TRUE
01_1-12799	SGETEDTFIADLVVGLcTGQIK	P09104;P06733;P13929-3	HUMAN	1044.89	0	7.533e-08	7.12303	3.30901	21/42		SGETEDTFIADLVVGLcTGQIK	P09104;P06733;P13929-3	HUMAN		1044.89	0	1.106e-07	6.95624	3.30901	21/42		TRUE	TRUE
01_1-12803	DDKESVPISDTIIPEVPQLTDLSFVDITDSSIGLR	P02751-15;P02751-13	HUMAN	205.003	0	0.0003583	3.44575	2.99577	24/136		DDKESVPISDTIIPEVPQLTDLSFVDITDSSIGLR	P02751-15;P02751-13	HUMAN		205.003	0	0.0003085	3.51074	2.99577	24/136		TRUE	TRUE
01_1-12806	VPYVAQEIQEEIDELLQEQR	Q06481-4	HUMAN	3298.16	0	4.827e-14	13.3163	4.19949	25/38		VPYVAQEIQEEIDELLQEQR	Q06481-4	HUMAN		3298.16	0	8.682e-14	13.0614	4.19949	25/38		TRUE	TRUE
01_1-12818	FDLVPVPTNLYGDFFTGDAYVILK	P06396	HUMAN	192.589	0	0.003629	2.44021	2.22112	17/46		FDLVPVPTNLYGDFFTGDAYVILK	P06396	HUMAN		192.589	0	0.003675	2.43474	2.22112	17/46		TRUE	TRUE
01_1-12820	DTGDEVVcScFVGYQLLSDGVScEDVNEcITGSHScR	B1AHL2;P23142	HUMAN	384.228	0	1.521e-06	5.81787	3.38046	27/144		DTGDEVVcScFVGYQLLSDGVScEDVNEcITGSHScR	B1AHL2;P23142	HUMAN		384.228	0	1.604e-06	5.7948	3.38046	27/144		TRUE	TRUE
01_1-12838	DILATNGVIHYIDELLIPDSAK	G8JLA8	HUMAN	407.75	0	0.0005821	3.235	3.32679	14/42		DILATNGVIHYIDELLIPDSAK	G8JLA8	HUMAN		407.75	0	0.0006046	3.21853	3.32679	14/42		TRUE	TRUE
01_1-12844	TLFELAAESDVSTAIDLFR	G8JLA8	HUMAN	809.976	0	8.377e-06	5.07691	2.24726	19/36		TLFELAAESDVSTAIDLFR	G8JLA8	HUMAN		809.976	0	1.025e-05	4.98928	2.24726	19/36		TRUE	TRUE
01_1-12848	ELPTEPPYTAYVGNLPFNTVQGDIDAIFK	Q15056-2	HUMAN	218.263	0	0.002019	2.69486	2.58057	16/56		ELPTEPPYTAYVGNLPFNTVQGDIDAIFK	Q15056-2	HUMAN		218.263	0	0.00195	2.70997	2.58057	16/56		TRUE	TRUE
01_1-12849	EIVDSYLPVILDIIK	P07602;P07602-3	HUMAN	966.25	0	5.941e-09	8.22614	2.66284	20/28		EIVDSYLPVILDIIK	P07602;P07602-3	HUMAN		966.25	0	6.717e-09	8.17282	2.66284	20/28		TRUE	TRUE
01_1-12851	EDAAQFAAGMASALEALEGGGPPPPPALPTWSVPNGPSPEEVEQQKR	P50552	HUMAN	374.497	0	1.077e-05	4.96778	3.40839	30/184		EDAAQFAAGMASALEALEGGGPPPPPALPTWSVPNGPSPEEVEQQKR	P50552	HUMAN		374.497	0	1.661e-05	4.77963	3.40839	30/184		TRUE	TRUE
01_1-12856	SRDNGPDGMEPEGVIESNWNEIVDSFDDmNLSESLLR	P60842	HUMAN	685.805	0	1.358e-05	4.8671	3.09253	29/144		SRDNGPDGMEPEGVIESNWNEIVDSFDDmNLSESLLR	P60842	HUMAN		685.805	0	1.743e-05	4.7587	3.09253	29/144		TRUE	TRUE
01_1-12859	EEVVTVGNSVNEGLNQPTDDScFDPYTVSHYAVGDEWER	P02751;P02751-15;P02751-13	HUMAN	98.8075	0	0.001404	2.85263	2.44611	17/152		EEVVTVGNSVNEGLNQPTDDScFDPYTVSHYAVGDEWER	P02751;P02751-15;P02751-13	HUMAN		98.8075	0	0.001506	2.82218	2.44611	17/152		TRUE	TRUE
01_1-12860	NTEISFILGQEFDEVTADDR	P15090	HUMAN	1902.04	0	7.306e-10	9.13632	2.93051	24/38		NTEISFILGQEFDEVTADDR	P15090	HUMAN		1902.04	0	6.82e-10	9.16622	2.93051	24/38		TRUE	TRUE
01_1-12862	SGETEDTFIADLVVGLcTGQIK	P09104;P06733;P13929-3	HUMAN	1038.57	0	1.339e-07	6.87322	2.93356	21/42		SGETEDTFIADLVVGLcTGQIK	P09104;P06733;P13929-3	HUMAN		1038.57	0	7.368e-08	7.13265	2.93356	21/42		TRUE	TRUE
01_1-12869	VPYVAQEIQEEIDELLQEQR	Q06481-4	HUMAN	3438.47	0	1.95e-14	13.71	3.85943	26/38		VPYVAQEIQEEIDELLQEQR	Q06481-4	HUMAN		3438.47	0	1.148e-14	13.9401	3.85943	26/38		TRUE	TRUE
01_1-12880	GcPAALPLSNLYETLGVVGSTTTQLYTDR	G8JLA8	HUMAN	317.913	0	0.0001877	3.72654	3.10205	15/56		GcPAALPLSNLYETLGVVGSTTTQLYTDR	G8JLA8	HUMAN		317.913	0	0.0002078	3.68235	3.10205	15/56		TRUE	TRUE
01_1-12886	FDLVPVPTNLYGDFFTGDAYVILK	P06396	HUMAN	61.3114	0	0.002342	2.63041	2.45328	9/46		FDLVPVPTNLYGDFFTGDAYVILK	P06396	HUMAN		61.3114	0	0.001547	2.81051	2.45328	9/46		TRUE	TRUE
01_1-12892	NDFQLIGIQDGYLSLLQDSGEVR	P63241	HUMAN	528.838	0	7.324e-05	4.13525	2.63338	19/44		NDFQLIGIQDGYLSLLQDSGEVR	P63241	HUMAN		528.838	0	8.535e-05	4.0688	2.63338	19/44		TRUE	TRUE
01_1-12894	DLGAALADWPLWYADWmDGQLVEK	Q9UNW1	HUMAN	216.535	0	0.008808	2.05512	2.22205	12/46		DLGAALADWPLWYADWmDGQLVEK	Q9UNW1	HUMAN		216.535	0	0.009904	2.00419	2.22205	12/46		TRUE	TRUE
01_1-12904	DILATNGVIHYIDELLIPDSAK	G8JLA8	HUMAN	865.876	0	2.605e-08	7.58419	3.9491	20/42		DILATNGVIHYIDELLIPDSAK	G8JLA8	HUMAN		865.876	0	5.059e-08	7.29594	3.9491	20/42		TRUE	TRUE
01_1-12913	ELPTEPPYTAYVGNLPFNTVQGDIDAIFK	Q15056-2	HUMAN	323.493	0	0.0002331	3.63246	2.50529	18/56		ELPTEPPYTAYVGNLPFNTVQGDIDAIFK	Q15056-2	HUMAN		323.493	0	0.0002881	3.54046	2.50529	18/56		TRUE	TRUE
01_1-12925	EESPLLIGQQSTVSDVPRDLEVVAATPTSLLISWDAPAVTVR	P02751;P02751-15;P02751-13	HUMAN	378.582	0	0.001436	2.84285	3.23408	27/164		EESPLLIGQQSTVSDVPRDLEVVAATPTSLLISWDAPAVTVR	P02751;P02751-15;P02751-13	HUMAN		378.582	0	0.002688	2.57057	3.23408	27/164		TRUE	TRUE
01_1-12926	SGETEDTFIADLVVGLcTGQIK	P09104;P06733;P13929-3	HUMAN	836.843	0	9.67e-07	6.01457	2.77375	19/42		SGETEDTFIADLVVGLcTGQIK	P09104;P06733;P13929-3	HUMAN		836.843	0	9.436e-07	6.02521	2.77375	19/42		TRUE	TRUE
01_1-12932	VPYVAQEIQEEIDELLQEQR	Q06481-4	HUMAN	1653.16	0	4.2e-09	8.37675	2.64494	22/38		VPYVAQEIQEEIDELLQEQR	Q06481-4	HUMAN		1653.16	0	1.057e-08	7.97593	2.64494	22/38		TRUE	TRUE
01_1-12941	SRDNGPDGMEPEGVIESNWNEIVDSFDDmNLSESLLR	P60842	HUMAN	470.963	0	0.006449	2.19051	2.44875	27/144		SRDNGPDGMEPEGVIESNWNEIVDSFDDmNLSESLLR	P60842	HUMAN		470.963	0	0.006774	2.16915	2.44875	27/144		TRUE	TRUE
01_1-12946	GcPAALPLSNLYETLGVVGSTTTQLYTDR	G8JLA8	HUMAN	930.619	0	8.996e-07	6.04595	2.43025	22/56		GcPAALPLSNLYETLGVVGSTTTQLYTDR	G8JLA8	HUMAN		930.619	0	1.396e-06	5.85511	2.43025	22/56		TRUE	TRUE
01_1-12947	DTGDEVVcScFVGYQLLSDGVScEDVNEcITGSHScR	B1AHL2;P23142	HUMAN	370.603	0	4.908e-06	5.3091	3.3743	25/144		DTGDEVVcScFVGYQLLSDGVScEDVNEcITGSHScR	B1AHL2;P23142	HUMAN		370.603	0	4.49e-06	5.34775	3.3743	25/144		TRUE	TRUE
01_1-12967	DILATNGVIHYIDELLIPDSAK	G8JLA8	HUMAN	853.353	0	6.108e-08	7.2141	4.14551	20/42		DILATNGVIHYIDELLIPDSAK	G8JLA8	HUMAN		853.353	0	7.373e-08	7.13236	4.14551	20/42		TRUE	TRUE
01_1-12979	TLFELAAESDVSTAIDLFR	G8JLA8	HUMAN	959.333	0	2.567e-07	6.59057	2.02812	19/36		TLFELAAESDVSTAIDLFR	G8JLA8	HUMAN		959.333	0	3.835e-07	6.41623	2.02812	19/36		TRUE	TRUE
01_1-12988	SGETEDTFIADLVVGLcTGQIK	P09104;P06733;P13929-3	HUMAN	901.187	0	5.565e-07	6.25453	3.44879	20/42		SGETEDTFIADLVVGLcTGQIK	P09104;P06733;P13929-3	HUMAN		901.187	0	8.816e-07	6.05473	3.44879	20/42		TRUE	TRUE
01_1-12989	EESPLLIGQQSTVSDVPRDLEVVAATPTSLLISWDAPAVTVR	P02751;P02751-15;P02751-13	HUMAN	689.212	0	1.924e-07	6.71579	4.94914	28/164		EESPLLIGQQSTVSDVPRDLEVVAATPTSLLISWDAPAVTVR	P02751;P02751-15;P02751-13	HUMAN		689.212	0	2.216e-07	6.65443	4.94914	28/164		TRUE	TRUE
01_1-12996	NFLTQDSADLDSIEAVANEVLK	P07942	HUMAN	232.955	0	0.00449	2.34775	2.48799	13/42		NFLTQDSADLDSIEAVANEVLK	P07942	HUMAN		232.955	0	0.006592	2.18098	2.48799	13/42		TRUE	TRUE
01_1-12998	EEVVTVGNSVNEGLNQPTDDScFDPYTVSHYAVGDEWER	P02751;P02751-15;P02751-13	HUMAN	126.782	0.003	0.08168	1.08788	2.47819	16/152		EEVVTVGNSVNEGLNQPTDDScFDPYTVSHYAVGDEWER	P02751;P02751-15;P02751-13	HUMAN		126.782	0.003	0.08303	1.08076	2.47819	16/152		TRUE	TRUE
01_1-13005	EAmQQADDWLGIPQVITPEEIVDPNVDEHSVMTYLSQFPK	P21333-2	HUMAN	161.861	0.001	0.01779	1.74982	2.39657	23/156		EAmQQADDWLGIPQVITPEEIVDPNVDEHSVMTYLSQFPK	P21333-2	HUMAN		161.861	0.001	0.01824	1.73898	2.39657	23/156		TRUE	TRUE
01_1-13010	AVAFQDcPVDLFFVLDTSESVALR	P12109	HUMAN	308.712	0	0.008489	2.07114	2.12073	18/46		AVAFQDcPVDLFFVLDTSESVALR	P12109	HUMAN		308.712	0	0.009012	2.04518	2.12073	18/46		TRUE	TRUE
01_1-13024	FYPEDVAEELIQDITQK	P15311	HUMAN	959.615	0	6.68e-09	8.17522	2.60303	21/32		FYPEDVAEELIQDITQK	P15311	HUMAN		959.615	0	3.547e-09	8.45014	2.60303	21/32		TRUE	TRUE
01_1-13027	NTEISFILGQEFDEVTADDR	P15090	HUMAN	1219.91	0	3.299e-07	6.48162	2.29157	20/38		NTEISFILGQEFDEVTADDR	P15090	HUMAN		1219.91	0	3.451e-07	6.46206	2.29157	20/38		TRUE	TRUE
01_1-13030	DILATNGVIHYIDELLIPDSAK	G8JLA8	HUMAN	876.866	0	1.405e-06	5.85232	3.57301	20/42		DILATNGVIHYIDELLIPDSAK	G8JLA8	HUMAN		876.866	0	1.58e-06	5.80134	3.57301	20/42		TRUE	TRUE
01_1-13041	AGTEALPDGLSVEDILNLLGMESAANQK	P13521	HUMAN	961.773	0	7.313e-07	6.1359	3.18049	24/54		AGTEALPDGLSVEDILNLLGMESAANQK	P13521	HUMAN		961.773	0	5.113e-07	6.29132	3.18049	24/54		TRUE	TRUE
01_1-13051	SGETEDTFIADLVVGLcTGQIK	P09104;P06733;P13929-3	HUMAN	756.607	0	1.142e-05	4.94233	2.4062	18/42		SGETEDTFIADLVVGLcTGQIK	P09104;P06733;P13929-3	HUMAN		756.607	0	1.387e-05	4.85792	2.4062	18/42		TRUE	TRUE
01_1-13058	NFLTQDSADLDSIEAVANEVLK	P07942	HUMAN	1207.07	0	5.138e-07	6.28921	2.17173	20/42		NFLTQDSADLDSIEAVANEVLK	P07942	HUMAN		1207.07	0	8.312e-07	6.08029	2.17173	20/42		TRUE	TRUE
01_1-13062	AmDLDQDVLSALAEVEQLSK	P07942	HUMAN	2938.95	0	3.537e-13	12.4514	3.11719	27/38		AmDLDQDVLSALAEVEQLSK	P07942	HUMAN		2938.95	0	1.687e-13	12.7729	3.11719	27/38		TRUE	TRUE
01_1-13066	SLQENEEEEIGNLELAWDMLDLAK	P49321-2	HUMAN	1168.73	0	6.983e-09	8.15596	3.57011	21/46		SLQENEEEEIGNLELAWDMLDLAK	P49321-2	HUMAN		1168.73	0	4.123e-09	8.38479	3.57011	21/46		TRUE	TRUE
01_1-13070	TASPDPGEVVSSAcAADEPVTVLTVILDADLTK	Q14118	HUMAN	461.085	0	1.505e-05	4.82246	2.48644	21/64		TASPDPGEVVSSAcAADEPVTVLTVILDADLTK	Q14118	HUMAN		461.085	0	1.798e-05	4.74521	2.48644	21/64		TRUE	TRUE
01_1-13077	GGQFLTPLGSPEDMDLEELIQDISR	Q13332-6	HUMAN	296.103	0	0.01024	1.9897	2.3975	15/48		GGQFLTPLGSPEDMDLEELIQDISR	Q13332-6	HUMAN		296.103	0	0.01164	1.93405	2.3975	15/48		TRUE	TRUE
01_1-13088	FYPEDVAEELIQDITQK	P15311	HUMAN	1103.14	0	1.058e-10	9.97551	3.32049	24/32		FYPEDVAEELIQDITQK	P15311	HUMAN		1103.14	0	1.01e-10	9.99568	3.32049	24/32		TRUE	TRUE
01_1-13091	DTGDEVVcScFVGYQLLSDGVScEDVNEcITGSHScR	B1AHL2;P23142	HUMAN	480.74	0	9.156e-05	4.03829	2.66221	24/144		DTGDEVVcScFVGYQLLSDGVScEDVNEcITGSHScR	B1AHL2;P23142	HUMAN		480.74	0	9.445e-05	4.0248	2.66221	24/144		TRUE	TRUE
01_1-13098	DILATNGVIHYIDELLIPDSAK	G8JLA8	HUMAN	365.316	0	0.001227	2.91116	2.96173	15/42		DILATNGVIHYIDELLIPDSAK	G8JLA8	HUMAN		365.316	0	0.001353	2.8687	2.96173	15/42		TRUE	TRUE
01_1-13114	SGETEDTFIADLVVGLcTGQIK	P09104;P06733;P13929-3	HUMAN	833.264	0	3.246e-07	6.48865	2.70141	19/42		SGETEDTFIADLVVGLcTGQIK	P09104;P06733;P13929-3	HUMAN		833.264	0	3.348e-07	6.47521	2.70141	19/42		TRUE	TRUE
01_1-13118	TLFELAAESDVSTAIDLFR	G8JLA8	HUMAN	2134.97	0	1.25e-10	9.90309	3.09518	25/36		TLFELAAESDVSTAIDLFR	G8JLA8	HUMAN		2134.97	0	1.066e-10	9.97224	3.09518	25/36		TRUE	TRUE
01_1-13128	AmDLDQDVLSALAEVEQLSK	P07942	HUMAN	2013.55	0	1.346e-11	10.871	3.50456	24/38		AmDLDQDVLSALAEVEQLSK	P07942	HUMAN		2013.55	0	1.717e-11	10.7652	3.50456	24/38		TRUE	TRUE
01_1-13129	MLDGIVTDAIEASSIGFNPGHVDIYSASWGPNDDGK	P29120-2	HUMAN	409.361	0	0.0001752	3.75647	2.29898	24/140		MLDGIVTDAIEASSIGFNPGHVDIYSASWGPNDDGK	P29120-2	HUMAN		409.361	0	0.0001383	3.85918	2.29898	24/140		TRUE	TRUE
01_1-13131	AGTEALPDGLSVEDILNLLGMESAANQK	P13521	HUMAN	765.124	0	0.0009646	3.01565	2.80169	31/108		AGTEALPDGLSVEDILNLLGMESAANQK	P13521	HUMAN		765.124	0	0.00101	2.99568	2.80169	31/108		TRUE	TRUE
01_1-13135	FDPTQFQDcIIQGLTETGTDLEAVAK	C9JV57	HUMAN	774.023	0	1.083e-07	6.96537	2.76625	19/50		FDPTQFQDcIIQGLTETGTDLEAVAK	C9JV57	HUMAN		774.023	0	2.213e-07	6.65502	2.76625	19/50		TRUE	TRUE
01_1-13137	TASPDPGEVVSSAcAADEPVTVLTVILDADLTK	Q14118	HUMAN	378.961	0	2.916e-06	5.53521	2.05839	19/64		TASPDPGEVVSSAcAADEPVTVLTVILDADLTK	Q14118	HUMAN		378.961	0	3.965e-06	5.40176	2.05839	19/64		TRUE	TRUE
01_1-13140	EEVVTVGNSVNEGLNQPTDDScFDPYTVSHYAVGDEWER	P02751;P02751-15;P02751-13	HUMAN	47.3021	0	0.006415	2.1928	2.39148	16/152		EEVVTVGNSVNEGLNQPTDDScFDPYTVSHYAVGDEWER	P02751;P02751-15;P02751-13	HUMAN		47.3021	0	0.004919	2.30812	2.39148	16/152		TRUE	TRUE
01_1-13143	AGTEALPDGLSVEDILNLLGMESAANQK	P13521	HUMAN	773.775	0	1.106e-06	5.95624	3.50404	21/54		AGTEALPDGLSVEDILNLLGMESAANQK	P13521	HUMAN		773.775	0	1.929e-06	5.71467	3.50404	21/54		TRUE	TRUE
01_1-13150	FYPEDVAEELIQDITQK	P15311	HUMAN	1327.19	0	1.645e-11	10.7838	3.2717	24/32		FYPEDVAEELIQDITQK	P15311	HUMAN		1327.19	0	2.069e-11	10.6842	3.2717	24/32		TRUE	TRUE
01_1-13160	DIQAPDGLAVDWIHSNIYWTDSVLGTVSVADTK	P01130-6	HUMAN	301.575	0	0.013	1.88606	2.54642	21/128		DIQAPDGLAVDWIHSNIYWTDSVLGTVSVADTK	P01130-6	HUMAN		301.575	0	0.01302	1.88539	2.54642	21/128		TRUE	TRUE
01_1-13161	LNLLDLDYELAEQLDNIAEK	P12111-2	HUMAN	2694.05	0	6.785e-13	12.1685	3.40326	26/38		LNLLDLDYELAEQLDNIAEK	P12111-2	HUMAN		2694.05	0	3.764e-13	12.4244	3.40326	26/38		TRUE	TRUE
01_1-13164	DILATNGVIHYIDELLIPDSAK	G8JLA8	HUMAN	571.148	0	0.0001834	3.7366	3.31335	18/42		DILATNGVIHYIDELLIPDSAK	G8JLA8	HUMAN		571.148	0	0.0002784	3.55533	3.31335	18/42		TRUE	TRUE
01_1-13165	TGDDYIAIGADEEELGSQIEEAIYQEIR	P23193-2	HUMAN	577.637	0	0.0006832	3.16545	2.47052	17/54		TGDDYIAIGADEEELGSQIEEAIYQEIR	P23193-2	HUMAN		577.637	0	0.0007393	3.13118	2.47052	17/54		TRUE	TRUE
01_1-13168	IEAELQDIcNDVLELLDK	P31946-2	HUMAN	1238.05	0	2.733e-06	5.56336	2.3933	21/34		IEAELQDIcNDVLELLDK	P31946-2	HUMAN		1238.05	0	1.928e-06	5.71489	2.3933	21/34		TRUE	TRUE
01_1-13170	EAMQQADDWLGIPQVITPEEIVDPNVDEHSVMTYLSQFPK	P21333-2	HUMAN	424.073	0	1.356e-07	6.86774	3.45631	32/156		EAMQQADDWLGIPQVITPEEIVDPNVDEHSVMTYLSQFPK	P21333-2	HUMAN		424.073	0	2.071e-07	6.68382	3.45631	32/156		TRUE	TRUE
01_1-13177	SGETEDTFIADLVVGLcTGQIK	P09104;P06733;P13929-3	HUMAN	837.445	0	1.077e-06	5.96778	3.55392	20/42		SGETEDTFIADLVVGLcTGQIK	P09104;P06733;P13929-3	HUMAN		837.445	0	1.963e-06	5.70708	3.55392	20/42		TRUE	TRUE
01_1-13178	DTGDEVVcScFVGYQLLSDGVScEDVNEcITGSHScR	B1AHL2;P23142	HUMAN	621.755	0	6.425e-07	6.19213	3.10722	27/144		DTGDEVVcScFVGYQLLSDGVScEDVNEcITGSHScR	B1AHL2;P23142	HUMAN		621.755	0	8.002e-07	6.0968	3.10722	27/144		TRUE	TRUE
01_1-13189	AVAFQDcPVDLFFVLDTSESVALR	P12109	HUMAN	593.288	0	0.000139	3.85699	2.43614	17/46		AVAFQDcPVDLFFVLDTSESVALR	P12109	HUMAN		593.288	0	0.0001697	3.77032	2.43614	17/46		TRUE	TRUE
01_1-13192	VVHQDVAFTDPTLDSTEINVPQDILGIWVDPIDSTYQYIK	E7ET59	HUMAN	385.487	0	8.342e-05	4.07873	2.56426	26/156		VVHQDVAFTDPTLDSTEINVPQDILGIWVDPIDSTYQYIK	E7ET59	HUMAN		385.487	0	6.816e-05	4.16647	2.56426	26/156		TRUE	TRUE
01_1-13195	DQAVENILVSPVVVASSLGLVSLGGK	P50454	HUMAN	415.769	0	0.0005896	3.22944	2.55632	17/50		DQAVENILVSPVVVASSLGLVSLGGK	P50454	HUMAN		415.769	0	0.0008247	3.0837	2.55632	17/50		TRUE	TRUE
01_1-13207	TASPDPGEVVSSAcAADEPVTVLTVILDADLTK	Q14118	HUMAN	169.313	0	0.005335	2.27287	2.32098	14/64		TASPDPGEVVSSAcAADEPVTVLTVILDADLTK	Q14118	HUMAN		169.313	0	0.006661	2.17646	2.32098	14/64		TRUE	TRUE
01_1-13214	AGTEALPDGLSVEDILNLLGMESAANQK	P13521	HUMAN	362.483	0	0.001643	2.78436	2.81848	14/54		AGTEALPDGLSVEDILNLLGMESAANQK	P13521	HUMAN		362.483	0	0.001698	2.77006	2.81848	14/54		TRUE	TRUE
01_1-13226	DILATNGVIHYIDELLIPDSAK	G8JLA8	HUMAN	785.472	0	9.054e-06	5.04316	3.52652	21/42		DILATNGVIHYIDELLIPDSAK	G8JLA8	HUMAN		785.472	0	8.301e-06	5.08087	3.52652	21/42		TRUE	TRUE
01_1-13233	LNLLDLDYELAEQLDNIAEK	P12111-2	HUMAN	3486.35	0	5.172e-15	14.2863	3.64642	28/38		LNLLDLDYELAEQLDNIAEK	P12111-2	HUMAN		3486.35	0	2.543e-15	14.5947	3.64642	28/38		TRUE	TRUE
01_1-13240	EAMQQADDWLGIPQVITPEEIVDPNVDEHSVMTYLSQFPK	P21333-2	HUMAN	424.574	0	2.648e-07	6.57708	2.55154	31/156		EAMQQADDWLGIPQVITPEEIVDPNVDEHSVMTYLSQFPK	P21333-2	HUMAN		424.574	0	2.309e-07	6.63658	2.55154	31/156		TRUE	TRUE
01_1-13241	SGETEDTFIADLVVGLcTGQIK	P09104;P06733;P13929-3	HUMAN	1082.95	0	6.715e-07	6.17295	3.52122	21/42		SGETEDTFIADLVVGLcTGQIK	P09104;P06733;P13929-3	HUMAN		1082.95	0	8.948e-07	6.04827	3.52122	21/42		TRUE	TRUE
01_1-13265	DQAVENILVSPVVVASSLGLVSLGGK	P50454	HUMAN	291.828	0	0.008095	2.09178	2.15805	15/50		DQAVENILVSPVVVASSLGLVSLGGK	P50454	HUMAN		291.828	0	0.007873	2.10386	2.15805	15/50		TRUE	TRUE
01_1-13289	DILATNGVIHYIDELLIPDSAK	G8JLA8	HUMAN	906.968	0	1.224e-06	5.91222	3.43665	21/42		DILATNGVIHYIDELLIPDSAK	G8JLA8	HUMAN		906.968	0	1.647e-06	5.78331	3.43665	21/42		TRUE	TRUE
01_1-13290	TASPDPGEVVSSAcAADEPVTVLTVILDADLTK	Q14118	HUMAN	638.603	0	7.353e-07	6.13354	2.87321	29/128		TASPDPGEVVSSAcAADEPVTVLTVILDADLTK	Q14118	HUMAN		638.603	0	8.101e-07	6.09146	2.87321	29/128		TRUE	TRUE
01_1-13301	LNLLDLDYELAEQLDNIAEK	P12111-2	HUMAN	1272.95	0	2.735e-10	9.56304	3.49989	21/38		LNLLDLDYELAEQLDNIAEK	P12111-2	HUMAN		1272.95	0	2.713e-10	9.56655	3.49989	21/38		TRUE	TRUE
01_1-13303	SGETEDTFIADLVVGLcTGQIK	P09104;P06733;P13929-3	HUMAN	1192.75	0	3.126e-08	7.50501	3.84827	22/42		SGETEDTFIADLVVGLcTGQIK	P09104;P06733;P13929-3	HUMAN		1192.75	0	4.256e-08	7.371	3.84827	22/42		TRUE	TRUE
01_1-13310	TIDDLEETLASAKEENVEIHQTLDQTLLELNNL	Q5TCU3	HUMAN	321.853	0.002	0.04147	1.38227	3.03882	23/128		TIDDLEETLASAKEENVEIHQTLDQTLLELNNL	Q5TCU3	HUMAN		321.853	0.001	0.03771	1.42354	3.03882	23/128		TRUE	TRUE
01_1-13320	AVAFQDcPVDLFFVLDTSESVALR	P12109	HUMAN	666.172	0	0.000244	3.61261	2.48589	17/46		AVAFQDcPVDLFFVLDTSESVALR	P12109	HUMAN		666.172	0	0.0002599	3.58519	2.48589	17/46		TRUE	TRUE
01_1-13331	TASPDPGEVVSSAcAADEPVTVLTVILDADLTK	Q14118	HUMAN	909.336	0	9.587e-08	7.01832	2.08271	26/64		TASPDPGEVVSSAcAADEPVTVLTVILDADLTK	Q14118	HUMAN		909.336	0	1.028e-07	6.98801	2.08271	26/64		TRUE	TRUE
01_1-13339	DIETFYNTSIEEMPLNVADLI	P60842	HUMAN	689.197	0	1.028e-05	4.98801	2.27598	18/40		DIETFYNTSIEEMPLNVADLI	P60842	HUMAN		689.197	0	1.023e-05	4.99012	2.27598	18/40		TRUE	TRUE
01_1-13343	EcSVTSDLDFPTQVIPLK	G3XAL2	HUMAN	123.296	0.001	0.02887	1.53955	2.29949	9/34		EcSVTSDLDFPTQVIPLK	G3XAL2	HUMAN		123.296	0.001	0.02148	1.66797	2.29949	9/34		TRUE	TRUE
01_1-13347	YFILPDSLPLDTLLVDVEPK	P62314	HUMAN	652.154	0	2.354e-06	5.62819	3.11974	20/38		YFILPDSLPLDTLLVDVEPK	P62314	HUMAN		652.154	0	3.545e-06	5.45038	3.11974	20/38		TRUE	TRUE
01_1-13352	TASPDPGEVVSSAcAADEPVTVLTVILDADLTK	Q14118	HUMAN	595.882	0	2.206e-06	5.65639	2.6696	32/128		TASPDPGEVVSSAcAADEPVTVLTVILDADLTK	Q14118	HUMAN		595.882	0	2.946e-06	5.53077	2.6696	32/128		TRUE	TRUE
01_1-13354	DILATNGVIHYIDELLIPDSAK	G8JLA8	HUMAN	456.745	0	0.0003971	3.4011	3.27157	15/42		DILATNGVIHYIDELLIPDSAK	G8JLA8	HUMAN		456.745	0	0.0003676	3.43462	3.27157	15/42		TRUE	TRUE
01_1-13366	SGETEDTFIADLVVGLcTGQIK	P09104;P06733;P13929-3	HUMAN	798.47	0	2.285e-06	5.64111	2.63015	20/42		SGETEDTFIADLVVGLcTGQIK	P09104;P06733;P13929-3	HUMAN		798.47	0	3.299e-06	5.48162	2.63015	20/42		TRUE	TRUE
01_1-13367	SRDNGPDGmEPEGVIESNWNEIVDSFDDMNLSESLLR	P60842	HUMAN	793.751	0	3.318e-06	5.47912	4.77873	31/144		SRDNGPDGmEPEGVIESNWNEIVDSFDDMNLSESLLR	P60842	HUMAN		793.751	0	2.965e-06	5.52798	4.77873	31/144		TRUE	TRUE
01_1-13374	DTGDEVVcScFVGYQLLSDGVScEDVNEcITGSHScR	B1AHL2;P23142	HUMAN	449.257	0	8.032e-06	5.09518	3.00277	26/144		DTGDEVVcScFVGYQLLSDGVScEDVNEcITGSHScR	B1AHL2;P23142	HUMAN		449.257	0	1.019e-05	4.99183	3.00277	26/144		TRUE	TRUE
01_1-13381	AVAFQDcPVDLFFVLDTSESVALR	P12109	HUMAN	954.035	0	5.882e-07	6.23047	2.60993	19/46		AVAFQDcPVDLFFVLDTSESVALR	P12109	HUMAN		954.035	0	9.155e-07	6.03834	2.60993	19/46		TRUE	TRUE
01_1-13387	NTEISFILGQEFDEVTADDR	P15090	HUMAN	1328.5	0	4.73e-09	8.32514	2.97334	20/38		NTEISFILGQEFDEVTADDR	P15090	HUMAN		1328.5	0	5.26e-09	8.27901	2.97334	20/38		TRUE	TRUE
01_1-13394	TASPDPGEVVSSAcAADEPVTVLTVILDADLTK	Q14118	HUMAN	620.328	0	7.845e-07	6.10541	2.34831	22/64		TASPDPGEVVSSAcAADEPVTVLTVILDADLTK	Q14118	HUMAN		620.328	0	7.054e-07	6.15156	2.34831	22/64		TRUE	TRUE
01_1-13396	TLRDIETFYNTSIEEMPLNVADLI	P60842	HUMAN	776.783	0	0.000134	3.8729	2.2648	20/46		TLRDIETFYNTSIEEMPLNVADLI	P60842	HUMAN		776.783	0	0.0001217	3.91471	2.2648	20/46		TRUE	TRUE
01_1-13429	TLFELAAESDVSTAIDLFR	G8JLA8	HUMAN	980.998	0	1.506e-07	6.82218	2.69555	19/36		TLFELAAESDVSTAIDLFR	G8JLA8	HUMAN		980.998	0	1.694e-07	6.77109	2.69555	19/36		TRUE	TRUE
01_1-13430	ATPPQIVNGDQYcGDYELFVEAVEQNTLQEFLK	Q9H299	HUMAN	1242.42	0	1.287e-07	6.89042	2.76066	35/128		ATPPQIVNGDQYcGDYELFVEAVEQNTLQEFLK	Q9H299	HUMAN		1242.42	0	8.103e-08	7.09135	2.76066	35/128		TRUE	TRUE
01_1-13433	SGETEDTFIADLVVGLcTGQIK	P09104;P06733;P13929-3	HUMAN	861.596	0	6.608e-08	7.17993	3.27706	20/42		SGETEDTFIADLVVGLcTGQIK	P09104;P06733;P13929-3	HUMAN		861.596	0	1.12e-07	6.95078	3.27706	20/42		TRUE	TRUE
01_1-13439	SRDNGPDGmEPEGVIESNWNEIVDSFDDMNLSESLLR	P60842	HUMAN	1463.22	0	1.97e-07	6.70553	4.04818	37/144		SRDNGPDGmEPEGVIESNWNEIVDSFDDMNLSESLLR	P60842	HUMAN		1463.22	0	2.514e-07	6.59963	4.04818	37/144		TRUE	TRUE
01_1-13450	DLSEELEALKTELEDTLDTTAAQQELR	P35580	HUMAN	884.394	0	0.0001478	3.83033	2.66229	20/52		DLSEELEALKTELEDTLDTTAAQQELR	P35580	HUMAN		884.394	0	0.0001707	3.76777	2.66229	20/52		TRUE	TRUE
01_1-13475	DLLSDWLDSTLGcDVTDNSIFSK	P49589-2	HUMAN	277.359	0	0.004872	2.31229	2.05932	12/44		DLLSDWLDSTLGcDVTDNSIFSK	P49589-2	HUMAN		277.359	0	0.004247	2.37192	2.05932	12/44		TRUE	TRUE
01_1-13480	EEVVTVGNSVNEGLNQPTDDScFDPYTVSHYAVGDEWER	P02751;P02751-15;P02751-13	HUMAN	388.803	0	0.0002517	3.59912	2.71508	26/152		EEVVTVGNSVNEGLNQPTDDScFDPYTVSHYAVGDEWER	P02751;P02751-15;P02751-13	HUMAN		388.803	0	0.000372	3.42946	2.71508	26/152		TRUE	TRUE
01_1-13489	AVAFQDcPVDLFFVLDTSESVALR	P12109	HUMAN	793.928	0	6.447e-06	5.19064	2.29905	17/46		AVAFQDcPVDLFFVLDTSESVALR	P12109	HUMAN		793.928	0	9.443e-06	5.02489	2.29905	17/46		TRUE	TRUE
01_1-13492	ATPPQIVNGDQYcGDYELFVEAVEQNTLQEFLK	Q9H299	HUMAN	1495.24	0	1.771e-08	7.75178	2.87084	36/128		ATPPQIVNGDQYcGDYELFVEAVEQNTLQEFLK	Q9H299	HUMAN		1495.24	0	4.389e-08	7.35763	2.87084	36/128		TRUE	TRUE
01_1-13499	SGETEDTFIADLVVGLcTGQIK	P09104;P06733;P13929-3	HUMAN	1062.9	0	1.716e-07	6.76548	3.07823	21/42		SGETEDTFIADLVVGLcTGQIK	P09104;P06733;P13929-3	HUMAN		1062.9	0	1.949e-07	6.71019	3.07823	21/42		TRUE	TRUE
01_1-13502	DTGDEVVcScFVGYQLLSDGVScEDVNEcITGSHScR	B1AHL2;P23142	HUMAN	384.446	0	1.014e-05	4.99396	2.59749	21/144		DTGDEVVcScFVGYQLLSDGVScEDVNEcITGSHScR	B1AHL2;P23142	HUMAN		384.446	0	7.98e-06	5.098	2.59749	21/144		TRUE	TRUE
01_1-13503	SLEGDLEDLKDQIAQLEASLAAAK	E9PBF6;P20700	HUMAN	431.693	0	0.004015	2.39631	2.44653	16/46		SLEGDLEDLKDQIAQLEASLAAAK	E9PBF6;P20700	HUMAN		431.693	0	0.003977	2.40044	2.44653	16/46		TRUE	TRUE
01_1-13513	DLGEELEALKTELEDTLDSTAAQQELR	P35579	HUMAN	375.83	0	0.002743	2.56177	2.34885	16/52		DLGEELEALKTELEDTLDSTAAQQELR	P35579	HUMAN		375.83	0	0.003081	2.51131	2.34885	16/52		TRUE	TRUE
01_1-13518	DILATNGVIHYIDELLIPDSAK	G8JLA8	HUMAN	611.184	0	0.0004996	3.30138	3.04031	16/42		DILATNGVIHYIDELLIPDSAK	G8JLA8	HUMAN		611.184	0	0.0004446	3.35203	3.04031	16/42		TRUE	TRUE
01_1-13522	DLGEELEALKTELEDTLDSTAAQQELR	P35579	HUMAN	353.419	0.009	0.1791	0.746904	2.81286	19/104		DLGEELEALKTELEDTLDSTAAQQELR	P35579	HUMAN		353.419	0.007	0.1564	0.805763	2.81286	19/104		TRUE	TRUE
01_1-13537	AMDLDQDVLSALAEVEQLSK	P07942	HUMAN	1627.87	0	1.696e-08	7.77057	2.23638	21/38		AMDLDQDVLSALAEVEQLSK	P07942	HUMAN		1627.87	0	2.456e-08	7.60977	2.23638	21/38		TRUE	TRUE
01_1-13548	DLLLHEPYVDLVNLLLTcGEEVK	O76061	HUMAN	668.028	0	4.638e-05	4.33367	2.29077	20/44		DLLLHEPYVDLVNLLLTcGEEVK	O76061	HUMAN		668.028	0	3.084e-05	4.51089	2.29077	20/44		TRUE	TRUE
01_1-13557	SNDPQMVAENFVPPLLDAVLIDYQR	O14980	HUMAN	267.906	0	0.002727	2.56431	2.96833	17/48		SNDPQMVAENFVPPLLDAVLIDYQR	O14980	HUMAN		267.906	0	0.002858	2.54394	2.96833	17/48		TRUE	TRUE
01_1-13559	ATPPQIVNGDQYcGDYELFVEAVEQNTLQEFLK	Q9H299	HUMAN	701.494	0	3.893e-05	4.40972	2.7373	31/128		ATPPQIVNGDQYcGDYELFVEAVEQNTLQEFLK	Q9H299	HUMAN		701.494	0	4.83e-05	4.31605	2.7373	31/128		TRUE	TRUE
01_1-13560	TASPDPGEVVSSAcAADEPVTVLTVILDADLTK	Q14118	HUMAN	420.933	0	3.834e-05	4.41635	2.31992	21/64		TASPDPGEVVSSAcAADEPVTVLTVILDADLTK	Q14118	HUMAN		420.933	0	3.756e-05	4.42527	2.31992	21/64		TRUE	TRUE
01_1-13565	SGETEDTFIADLVVGLcTGQIK	P09104;P06733;P13929-3	HUMAN	860.171	0	7.276e-07	6.13811	3.1249	20/42		SGETEDTFIADLVVGLcTGQIK	P09104;P06733;P13929-3	HUMAN		860.171	0	1.047e-06	5.98005	3.1249	20/42		TRUE	TRUE
01_1-13569	SLEGDLEDLKDQIAQLEASLAAAK	E9PBF6;P20700	HUMAN	122.713	0	0.0001675	3.77599	2.22863	9/46		SLEGDLEDLKDQIAQLEASLAAAK	E9PBF6;P20700	HUMAN		122.713	0	0.0001606	3.79425	2.22863	9/46		TRUE	TRUE
01_1-13572	NDFQLIGIQDGYLSLLQDSGEVR	P63241	HUMAN	1052.58	0	3.863e-06	5.41308	3.22385	21/44		NDFQLIGIQDGYLSLLQDSGEVR	P63241	HUMAN		1052.58	0	3.66e-06	5.43652	3.22385	21/44		TRUE	TRUE
01_1-13576	DLGEELEALKTELEDTLDSTAAQQELR	P35579	HUMAN	818.806	0	2.683e-05	4.57138	2.75735	21/52		DLGEELEALKTELEDTLDSTAAQQELR	P35579	HUMAN		818.806	0	3.047e-05	4.51613	2.75735	21/52		TRUE	TRUE
01_1-13583	DILATNGVIHYIDELLIPDSAK	G8JLA8	HUMAN	751.022	0	3.386e-06	5.47031	3.32937	19/42		DILATNGVIHYIDELLIPDSAK	G8JLA8	HUMAN		751.022	0	3.695e-06	5.43239	3.32937	19/42		TRUE	TRUE
01_1-13597	AMDLDQDVLSALAEVEQLSK	P07942	HUMAN	1119.33	0	1.219e-07	6.914	2.21245	19/38		AMDLDQDVLSALAEVEQLSK	P07942	HUMAN		1119.33	0	1.267e-07	6.89722	2.21245	19/38		TRUE	TRUE
01_1-13612	SRDNGPDGmEPEGVIESNWNEIVDSFDDMNLSESLLR	P60842	HUMAN	202.097	0.003	0.06783	1.16858	2.32103	20/144		SRDNGPDGmEPEGVIESNWNEIVDSFDDMNLSESLLR	P60842	HUMAN		202.097	0.003	0.0828	1.08197	2.32103	20/144		TRUE	TRUE
01_1-13618	SNDPQMVAENFVPPLLDAVLIDYQR	O14980	HUMAN	390.155	0	9.609e-05	4.01732	2.86691	20/48		SNDPQMVAENFVPPLLDAVLIDYQR	O14980	HUMAN		390.155	0	9.423e-05	4.02581	2.86691	20/48		TRUE	TRUE
01_1-13625	SGETEDTFIADLVVGLcTGQIK	P09104;P06733;P13929-3	HUMAN	755.034	0	5.647e-08	7.24818	4.13626	19/42		SGETEDTFIADLVVGLcTGQIK	P09104;P06733;P13929-3	HUMAN		755.034	0	7.806e-08	7.10757	4.13626	19/42		TRUE	TRUE
01_1-13632	TLFELAAESDVSTAIDLFR	G8JLA8	HUMAN	1810.68	0	1.684e-10	9.77366	2.0676	23/36		TLFELAAESDVSTAIDLFR	G8JLA8	HUMAN		1810.68	0	1.467e-10	9.83357	2.0676	23/36		TRUE	TRUE
01_1-13633	NADPAELEQIVLSPAFILAAESLPK	P12111-2	HUMAN	564.991	0	1.013e-05	4.99439	3.22836	17/48		NADPAELEQIVLSPAFILAAESLPK	P12111-2	HUMAN		564.991	0	8.237e-06	5.08423	3.22836	17/48		TRUE	TRUE
01_1-13636	AVAFQDcPVDLFFVLDTSESVALR	P12109	HUMAN	874.026	0	6.432e-06	5.19165	2.46331	18/46		AVAFQDcPVDLFFVLDTSESVALR	P12109	HUMAN		874.026	0	7.363e-06	5.13295	2.46331	18/46		TRUE	TRUE
01_1-13646	DILATNGVIHYIDELLIPDSAK	G8JLA8	HUMAN	796.246	0	5.515e-07	6.25845	4.10976	20/42		DILATNGVIHYIDELLIPDSAK	G8JLA8	HUMAN		796.246	0	7.164e-07	6.14484	4.10976	20/42		TRUE	TRUE
01_1-13689	SGETEDTFIADLVVGLcTGQIK	P09104;P06733;P13929-3	HUMAN	916.42	0	4.325e-07	6.36401	2.81996	20/42		SGETEDTFIADLVVGLcTGQIK	P09104;P06733;P13929-3	HUMAN		916.42	0	5.433e-07	6.26496	2.81996	20/42		TRUE	TRUE
01_1-13690	TSSVEGLcEGIGAGLVDVAIWVGTcSDYPK	Q96CG8-3	HUMAN	309.885	0	0.00952	2.02136	2.4239	14/58		TSSVEGLcEGIGAGLVDVAIWVGTcSDYPK	Q96CG8-3	HUMAN		309.885	0	0.01099	1.959	2.4239	14/58		TRUE	TRUE
01_1-13695	NADPAELEQIVLSPAFILAAESLPK	P12111-2	HUMAN	830.534	0	1.449e-09	8.83893	4.41527	21/48		NADPAELEQIVLSPAFILAAESLPK	P12111-2	HUMAN		830.534	0	3.891e-09	8.40994	4.41527	21/48		TRUE	TRUE
01_1-13697	LPESENLQEFWDNLIGGVDMVTDDDRR	P49327	HUMAN	375.188	0	0.002034	2.69165	3.21903	22/104		LPESENLQEFWDNLIGGVDMVTDDDRR	P49327	HUMAN		375.188	0	0.00268	2.57187	3.21903	22/104		TRUE	TRUE
01_1-13705	NDFQLIGIQDGYLSLLQDSGEVR	P63241	HUMAN	1053.46	0	4.599e-08	7.33734	4.11183	20/44		NDFQLIGIQDGYLSLLQDSGEVR	P63241	HUMAN		1053.46	0	6.139e-08	7.2119	4.11183	20/44		TRUE	TRUE
01_1-13709	DILATNGVIHYIDELLIPDSAK	G8JLA8	HUMAN	1025.19	0	1.241e-06	5.90623	3.22004	20/42		DILATNGVIHYIDELLIPDSAK	G8JLA8	HUMAN		1025.19	0	1.161e-06	5.93517	3.22004	20/42		TRUE	TRUE
01_1-13719	VDKNDIFAIGSLMDDYLGLVS	P62487	HUMAN	501.232	0	0.002128	2.67203	3.00073	14/40		VDKNDIFAIGSLMDDYLGLVS	P62487	HUMAN		501.232	0	0.002395	2.62069	3.00073	14/40		TRUE	TRUE
01_1-13730	LPIIDLAPVDVGGTDQEFGVEIGPVcFV	P05997	HUMAN	957.425	0	1.526e-05	4.81645	2.00664	21/54		LPIIDLAPVDVGGTDQEFGVEIGPVcFV	P05997	HUMAN		957.425	0	2.428e-05	4.61475	2.00664	21/54		TRUE	TRUE
01_1-13732	AVAFQDcPVDLFFVLDTSESVALR	P12109	HUMAN	929.406	0	5.903e-06	5.22893	3.28872	19/46		AVAFQDcPVDLFFVLDTSESVALR	P12109	HUMAN		929.406	0	7.576e-06	5.12056	3.28872	19/46		TRUE	TRUE
01_1-13748	ALVLIAFAQYLQQcPFEDHVKLVNEVTEFAK	P02768	HUMAN	118.439	0.002	0.05075	1.29456	2.66083	17/120		ALVLIAFAQYLQQcPFEDHVKLVNEVTEFAK	P02768	HUMAN		118.439	0.002	0.04563	1.34075	2.66083	17/120		TRUE	TRUE
01_1-13751	SGETEDTFIADLVVGLcTGQIK	P09104;P06733;P13929-3	HUMAN	1159.23	0	4.225e-07	6.37417	3.57876	22/42		SGETEDTFIADLVVGLcTGQIK	P09104;P06733;P13929-3	HUMAN		1159.23	0	8.302e-07	6.08082	3.57876	22/42		TRUE	TRUE
01_1-13755	TASPDPGEVVSSAcAADEPVTVLTVILDADLTK	Q14118	HUMAN	228.642	0	0.001215	2.91542	3.25539	16/64		TASPDPGEVVSSAcAADEPVTVLTVILDADLTK	Q14118	HUMAN		228.642	0	0.0009475	3.02342	3.25539	16/64		TRUE	TRUE
01_1-13758	NADPAELEQIVLSPAFILAAESLPK	P12111-2	HUMAN	855.682	0	3.614e-08	7.44201	2.83582	22/48		NADPAELEQIVLSPAFILAAESLPK	P12111-2	HUMAN		855.682	0	4.296e-08	7.36694	2.83582	22/48		TRUE	TRUE
01_1-13762	TSSVEGLcEGIGAGLVDVAIWVGTcSDYPK	Q96CG8-3	HUMAN	294.522	0.001	0.01785	1.74836	2.03948	14/58		TSSVEGLcEGIGAGLVDVAIWVGTcSDYPK	Q96CG8-3	HUMAN		294.522	0.001	0.01999	1.69919	2.03948	14/58		TRUE	TRUE
01_1-13763	SRDNGPDGMEPEGVIESNWNEIVDSFDDMNLSESLLR	P60842	HUMAN	1110.55	0	5.963e-11	10.2245	4.98029	36/144		SRDNGPDGMEPEGVIESNWNEIVDSFDDMNLSESLLR	P60842	HUMAN		1110.55	0	1.363e-10	9.8655	4.98029	36/144		TRUE	TRUE
01_1-13766	TLFELAAESDVSTAIDLFR	G8JLA8	HUMAN	2342.17	0	3.492e-11	10.4569	2.45951	25/36		TLFELAAESDVSTAIDLFR	G8JLA8	HUMAN		2342.17	0	2.456e-11	10.6098	2.45951	25/36		TRUE	TRUE
01_1-13768	QNVVPTVLALGSDVDmDVLTTLSLGDR	P12110	HUMAN	457.921	0	0.0001824	3.73898	3.40314	16/52		QNVVPTVLALGSDVDmDVLTTLSLGDR	P12110	HUMAN		457.921	0	0.0002204	3.65679	3.40314	16/52		TRUE	TRUE
01_1-13783	DQEGQDVLLFIDNIFR	P06576	HUMAN	1206.72	0	1.242e-08	7.90588	2.37771	19/30		DQEGQDVLLFIDNIFR	P06576	HUMAN		1206.72	0	1.363e-08	7.8655	2.37771	19/30		TRUE	TRUE
01_1-13796	LPIIDLAPVDVGGTDQEFGVEIGPVcFV	P05997	HUMAN	610.174	0	0.003355	2.47431	2.33634	18/54		LPIIDLAPVDVGGTDQEFGVEIGPVcFV	P05997	HUMAN		610.174	0	0.004537	2.34323	2.33634	18/54		TRUE	TRUE
01_1-13803	DTGDEVVcScFVGYQLLSDGVScEDVNEcITGSHScR	B1AHL2;P23142	HUMAN	390.991	0	8.694e-06	5.06078	2.46414	26/144		DTGDEVVcScFVGYQLLSDGVScEDVNEcITGSHScR	B1AHL2;P23142	HUMAN		390.991	0	8.694e-06	5.06078	2.46414	26/144		TRUE	TRUE
01_1-13804	SLGQNPTEAELQDMINEVDADGNGTIDFPEFLTMMAR	P62158	HUMAN	1291.19	0	5.775e-11	10.2384	5.15789	36/144		SLGQNPTEAELQDMINEVDADGNGTIDFPEFLTMMAR	P62158	HUMAN		1291.19	0	6.239e-11	10.2049	5.15789	36/144		TRUE	TRUE
01_1-13810	GTEWVDPEDPTVIAENELLGAAAAIEAAAK	Q9Y490	HUMAN	341.318	0	1.432e-05	4.84406	2.25294	20/58		GTEWVDPEDPTVIAENELLGAAAAIEAAAK	Q9Y490	HUMAN		341.318	0	1.469e-05	4.83298	2.25294	20/58		TRUE	TRUE
01_1-13815	SGETEDTFIADLVVGLcTGQIK	P09104;P06733;P13929-3	HUMAN	911.794	0	4.896e-06	5.31016	3.31052	20/42		SGETEDTFIADLVVGLcTGQIK	P09104;P06733;P13929-3	HUMAN		911.794	0	8.634e-06	5.06379	3.31052	20/42		TRUE	TRUE
01_1-13818	DILATNGVIHYIDELLIPDSAK	G8JLA8	HUMAN	396.8	0.004	0.09099	1.04101	2.78386	14/42		DILATNGVIHYIDELLIPDSAK	G8JLA8	HUMAN		396.8	0.005	0.1183	0.927015	2.78386	14/42		TRUE	TRUE
01_1-13822	NDFQLIGIQDGYLSLLQDSGEVR	P63241	HUMAN	951.252	0	3.746e-07	6.42643	2.88637	19/44		NDFQLIGIQDGYLSLLQDSGEVR	P63241	HUMAN		951.252	0	3.757e-07	6.42516	2.88637	19/44		TRUE	TRUE
01_1-13826	NADPAELEQIVLSPAFILAAESLPK	P12111-2	HUMAN	216.963	0.006	0.1336	0.874194	2.02545	10/48		NADPAELEQIVLSPAFILAAESLPK	P12111-2	HUMAN		216.963	0.005	0.1282	0.892112	2.02545	10/48		TRUE	TRUE
01_1-13828	SRDNGPDGMEPEGVIESNWNEIVDSFDDMNLSESLLR	P60842	HUMAN	1202.41	0	1.573e-12	11.8033	5.90694	37/144		SRDNGPDGMEPEGVIESNWNEIVDSFDDMNLSESLLR	P60842	HUMAN		1202.41	0	1.529e-12	11.8156	5.90694	37/144		TRUE	TRUE
01_1-13829	AVAFQDcPVDLFFVLDTSESVALR	P12109	HUMAN	492.793	0	0.000203	3.6925	2.45958	17/46		AVAFQDcPVDLFFVLDTSESVALR	P12109	HUMAN		492.793	0	0.0001752	3.75647	2.45958	17/46		TRUE	TRUE
01_1-13836	cGPIDLLFVLDSSESIGLQNFEIAK	P12109	HUMAN	472.22	0	0.0003421	3.46585	2.31485	16/48		cGPIDILFVLDSSESIGLQNFEIAK	E1BI98	BOVIN		472.22	0	0.0002781	3.5558	2.31485	16/48		FALSE	FALSE
01_1-13844	WGDAGAEYVVESTGVFTTMEK	P04406	HUMAN	683.412	0	2.07e-05	4.68403	2.16076	16/40		WGDAGAEYVVESTGVFTTMEK	P04406	HUMAN		683.412	0	3.026e-05	4.51913	2.16076	16/40		TRUE	TRUE
01_1-13854	NILIMAGDEASTIAEIIEEcGGLEK	O00505	HUMAN	185.749	0.001	0.02584	1.58771	2.28012	10/48		NILIMAGDEASTIAEIIEEcGGLEK	O00505	HUMAN		185.749	0.001	0.02897	1.53805	2.28012	10/48		TRUE	TRUE
01_1-13866	EKIEAELQDIcNDVLELLDK	P31946-2	HUMAN	958.677	0	1.121e-06	5.95039	3.20658	18/38		EKIEAELQDIcNDVLELLDK	P31946-2	HUMAN		958.677	0	1.407e-06	5.85171	3.20658	18/38		TRUE	TRUE
01_1-13870	SLGQNPTEAELQDMINEVDADGNGTIDFPEFLTMMAR	P62158	HUMAN	979.854	0	1.867e-10	9.72886	4.8446	34/144		SLGQNPTEAELQDMINEVDADGNGTIDFPEFLTMMAR	P62158	HUMAN		979.854	0	2.755e-10	9.55988	4.8446	34/144		TRUE	TRUE
01_1-13878	SGETEDTFIADLVVGLcTGQIK	P09104;P06733;P13929-3	HUMAN	876.742	0	1.326e-07	6.87746	3.4178	19/42		SGETEDTFIADLVVGLcTGQIK	P09104;P06733;P13929-3	HUMAN		876.742	0	1.23e-07	6.91009	3.4178	19/42		TRUE	TRUE
01_1-13891	SRDNGPDGMEPEGVIESNWNEIVDSFDDMNLSESLLR	P60842	HUMAN	1771.94	0	1.634e-13	12.7867	4.83168	41/144		SRDNGPDGMEPEGVIESNWNEIVDSFDDMNLSESLLR	P60842	HUMAN		1771.94	0	3.142e-13	12.5028	4.83168	41/144		TRUE	TRUE
01_1-13900	cGPIDLLFVLDSSESIGLQNFEIAK	P12109	HUMAN	352.027	0	1.828e-05	4.73802	2.75451	15/48		cGPIDILFVLDSSESIGLQNFEIAK	E1BI98	BOVIN		352.027	0	1.419e-05	4.84802	2.75451	15/48		FALSE	FALSE
01_1-13920	SAMcAEAIVAGLSVETLEGTTLEVGcSGDMLTINGK	G8JLA8	HUMAN	134.236	0.002	0.05427	1.26544	2.53631	16/140		SAMcAEAIVAGLSVETLEGTTLEVGcSGDMLTINGK	G8JLA8	HUMAN		134.236	0.002	0.0584	1.23359	2.53631	16/140		TRUE	TRUE
01_1-13930	ELEAVcQDVLSLLDNYLIK	P61981	HUMAN	850.557	0	3.184e-07	6.49703	2.40428	19/36		ELEAVcQDVLSLLDNYLIK	P61981	HUMAN		850.557	0	1.981e-07	6.70312	2.40428	19/36		TRUE	TRUE
01_1-13935	DTGDEVVcScFVGYQLLSDGVScEDVNEcITGSHScR	B1AHL2;P23142	HUMAN	448.994	0	4.703e-05	4.32763	2.636	25/144		DTGDEVVcScFVGYQLLSDGVScEDVNEcITGSHScR	B1AHL2;P23142	HUMAN		448.994	0	4.477e-05	4.34901	2.636	25/144		TRUE	TRUE
01_1-13941	SGETEDTFIADLVVGLcTGQIK	P09104;P06733;P13929-3	HUMAN	1408.26	0	9.749e-09	8.01104	3.51309	24/42		SGETEDTFIADLVVGLcTGQIK	P09104;P06733;P13929-3	HUMAN		1408.26	0	6.089e-09	8.21545	3.51309	24/42		TRUE	TRUE
01_1-13954	SRDNGPDGMEPEGVIESNWNEIVDSFDDMNLSESLLR	P60842	HUMAN	1265.2	0	2.34e-10	9.63078	4.90207	37/144		SRDNGPDGMEPEGVIESNWNEIVDSFDDMNLSESLLR	P60842	HUMAN		1265.2	0	2.685e-10	9.57106	4.90207	37/144		TRUE	TRUE
01_1-13966	cGPIDLLFVLDSSESIGLQNFEIAK	P12109	HUMAN	407.605	0	6.291e-05	4.20128	2.16206	15/48		cGPIDILFVLDSSESIGLQNFEIAK	E1BI98	BOVIN		407.605	0	4.171e-05	4.37976	2.16206	15/48		FALSE	FALSE
01_1-13978	TLFELAAESDVSTAIDLFR	G8JLA8	HUMAN	2240.32	0	2.724e-12	11.5648	2.76939	26/36		TLFELAAESDVSTAIDLFR	G8JLA8	HUMAN		2240.32	0	1.865e-12	11.7293	2.76939	26/36		TRUE	TRUE
01_1-13994	TAFDDAIAELDTLNEDSYKDSTLImQLLR	P61981	HUMAN	1095.59	0	5.908e-08	7.22856	3.16905	33/112		TAFDDAIAELDTLNEDSYKDSTLImQLLR	P61981	HUMAN		1095.59	0	8.434e-08	7.07397	3.16905	33/112		TRUE	TRUE
01_1-13997	ELEAVcQDVLSLLDNYLIK	P61981	HUMAN	1824.76	0	6.17e-11	10.2097	2.52866	23/36		ELEAVcQDVLSLLDNYLIK	P61981	HUMAN		1824.76	0	4.113e-11	10.3858	2.52866	23/36		TRUE	TRUE
01_1-14000	DTGDEVVcScFVGYQLLSDGVScEDVNEcITGSHScR	B1AHL2;P23142	HUMAN	481.357	0	3.618e-07	6.44153	3.53926	25/144		DTGDEVVcScFVGYQLLSDGVScEDVNEcITGSHScR	B1AHL2;P23142	HUMAN		481.357	0	5.11e-07	6.29158	3.53926	25/144		TRUE	TRUE
01_1-14004	SGETEDTFIADLVVGLcTGQIK	P09104;P06733;P13929-3	HUMAN	1021.76	0	6.5e-08	7.18709	3.80705	22/42		SGETEDTFIADLVVGLcTGQIK	P09104;P06733;P13929-3	HUMAN		1021.76	0	4.548e-08	7.34218	3.80705	22/42		TRUE	TRUE
01_1-14006	LGSAADFLLDISETDLSSLTASIK	O75369-2	HUMAN	853.926	0	1.106e-06	5.95624	3.73514	20/46		LGSAADFLLDISETDLSSLTASIK	O75369-2	HUMAN		853.926	0	1.488e-06	5.8274	3.73514	20/46		TRUE	TRUE
01_1-14019	SRDNGPDGMEPEGVIESNWNEIVDSFDDMNLSESLLR	P60842	HUMAN	1505.29	0	2.095e-10	9.67882	5.24318	41/144		SRDNGPDGMEPEGVIESNWNEIVDSFDDMNLSESLLR	P60842	HUMAN		1505.29	0	4.893e-10	9.31042	5.24318	41/144		TRUE	TRUE
01_1-14042	TLFELAAESDVSTAIDLFR	G8JLA8	HUMAN	1611.99	0	2.153e-10	9.66696	2.64837	22/36		TLFELAAESDVSTAIDLFR	G8JLA8	HUMAN		1611.99	0	2.143e-10	9.66898	2.64837	22/36		TRUE	TRUE
01_1-14059	TAFDDAIAELDTLNEDSYKDSTLImQLLR	P61981	HUMAN	983.781	0	6.287e-09	8.20156	2.92523	33/112		TAFDDAIAELDTLNEDSYKDSTLImQLLR	P61981	HUMAN		983.781	0	8.316e-09	8.08009	2.92523	33/112		TRUE	TRUE
01_1-14067	SGETEDTFIADLVVGLcTGQIK	P09104;P06733;P13929-3	HUMAN	831.85	0	3.678e-06	5.43439	3.03234	19/42		SGETEDTFIADLVVGLcTGQIK	P09104;P06733;P13929-3	HUMAN		831.85	0	4.703e-06	5.32763	3.03234	19/42		TRUE	TRUE
01_1-14070	NADPAELEQIVLSPAFILAAESLPK	P12111-2	HUMAN	364.512	0	0.007429	2.12907	2.33185	14/48		NADPAELEQIVLSPAFILAAESLPK	P12111-2	HUMAN		364.512	0	0.007717	2.11255	2.33185	14/48		TRUE	TRUE
01_1-14075	DTGDEVVcScFVGYQLLSDGVScEDVNEcITGSHScR	B1AHL2;P23142	HUMAN	420.278	0	0.0001015	3.99353	2.50761	24/144		DTGDEVVcScFVGYQLLSDGVScEDVNEcITGSHScR	B1AHL2;P23142	HUMAN		420.278	0	0.0001146	3.94082	2.50761	24/144		TRUE	TRUE
01_1-14097	NTEISFILGQEFDEVTADDR	P15090	HUMAN	1512.47	0	2.509e-08	7.6005	2.78355	21/38		NTEISFILGQEFDEVTADDR	P15090	HUMAN		1512.47	0	3.038e-08	7.51741	2.78355	21/38		TRUE	TRUE
01_1-14103	MQDLDEDATLTQLATAWVSLATGGEK	O14579	HUMAN	548.639	0	0.000856	3.06753	2.14592	16/50		MQDLDEDATLTQLATAWVSLATGGEK	O14579	HUMAN		548.639	0	0.001098	2.9594	2.14592	16/50		TRUE	TRUE
01_1-14117	TAFDEAIAELDTLNEDSYKDSTLImQLLR	P27348	HUMAN	870.381	0	1.952e-09	8.70952	3.53069	28/112		TAFDEAIAELDTLNEDSYKDSTLImQLLR	P27348	HUMAN		870.381	0	1.172e-09	8.93107	3.53069	28/112		TRUE	TRUE
01_1-14124	TAFDEAIAELDTLNEDSYKDSTLImQLLR	P27348	HUMAN	102.167	0.004	0.09688	1.01377	2.29671	12/56		TAFDEAIAELDTLNEDSYKDSTLImQLLR	P27348	HUMAN		102.167	0.004	0.09781	1.00962	2.29671	12/56		TRUE	TRUE
01_1-14131	SGETEDTFIADLVVGLcTGQIK	P09104;P06733;P13929-3	HUMAN	648.029	0	1.319e-05	4.87976	3.39701	18/42		SGETEDTFIADLVVGLcTGQIK	P09104;P06733;P13929-3	HUMAN		648.029	0	1.293e-05	4.8884	3.39701	18/42		TRUE	TRUE
01_1-14139	NADPAELEQIVLSPAFILAAESLPK	P12111-2	HUMAN	356.238	0	5.067e-05	4.29525	2.7866	14/48		NADPAELEQIVLSPAFILAAESLPK	P12111-2	HUMAN		356.238	0	6.211e-05	4.20684	2.7866	14/48		TRUE	TRUE
01_1-14147	DTGDEVVcScFVGYQLLSDGVScEDVNEcITGSHScR	B1AHL2;P23142	HUMAN	661.872	0	1.389e-05	4.8573	2.4792	27/144		DTGDEVVcScFVGYQLLSDGVScEDVNEcITGSHScR	B1AHL2;P23142	HUMAN		661.872	0	1.777e-05	4.75031	2.4792	27/144		TRUE	TRUE
01_1-14165	MQDLDEDATLTQLATAWVSLATGGEK	O14579	HUMAN	1064.92	0	4.503e-08	7.3465	3.05723	21/50		MQDLDEDATLTQLATAWVSLATGGEK	O14579	HUMAN		1064.92	0	4.399e-08	7.35665	3.05723	21/50		TRUE	TRUE
01_1-14178	TAFDEAIAELDTLNEDSYKDSTLImQLLR	P27348	HUMAN	1028.31	0	7.272e-05	4.13835	2.2923	32/112		TAFDEAIAELDTLNEDSYKDSTLImQLLR	P27348	HUMAN		1028.31	0	0.0001078	3.96738	2.2923	32/112		TRUE	TRUE
01_1-14186	TAFDEAIAELDTLNEDSYKDSTLImQLLR	P27348	HUMAN	71.0111	0.006	0.1315	0.881074	2.40753	11/56		TAFDEAIAELDTLNEDSYKDSTLImQLLR	P27348	HUMAN		71.0111	0.006	0.1486	0.827981	2.40753	11/56		TRUE	TRUE
01_1-14189	QNVVPTVLALGSDVDMDVLTTLSLGDR	P12110	HUMAN	714.473	0	2.983e-05	4.52535	2.18193	20/52		QNVVPTVLALGSDVDMDVLTTLSLGDR	P12110	HUMAN		714.473	0	3.656e-05	4.43699	2.18193	20/52		TRUE	TRUE
01_1-14192	SGETEDTFIADLVVGLcTGQIK	P09104;P06733;P13929-3	HUMAN	626.55	0	3.208e-05	4.49377	2.47666	18/42		SGETEDTFIADLVVGLcTGQIK	P09104;P06733;P13929-3	HUMAN		626.55	0	2.242e-05	4.64936	2.47666	18/42		TRUE	TRUE
01_1-14195	ELEAVcQDVLSLLDNYLIK	P61981	HUMAN	353.781	0	6.504e-07	6.18682	2.9603	15/36		ELEAVcQDVLSLLDNYLIK	P61981	HUMAN		353.781	0	5.09e-07	6.29328	2.9603	15/36		TRUE	TRUE
01_1-14250	QAFDDAIAELDTLNEDSYKDSTLIMQLLR	Q04917	HUMAN	573.328	0	0.000352	3.45346	2.26136	27/112		QAFDDAIAELDTLNEDSYKDSTLIMQLLR	Q04917	HUMAN		573.328	0	0.0004061	3.39137	2.26136	27/112		TRUE	TRUE
01_1-14257	SGETEDTFIADLVVGLcTGQIK	P09104;P06733;P13929-3	HUMAN	953.039	0	5.038e-08	7.29774	3.79777	20/42		SGETEDTFIADLVVGLcTGQIK	P09104;P06733;P13929-3	HUMAN		953.039	0	9.558e-08	7.01963	3.79777	20/42		TRUE	TRUE
01_1-14267	YGAVDPLLALLAVPDMSSLAcGYLR	P52292	HUMAN	176.39	0.003	0.07564	1.12125	2.42932	12/48		YGAVDPLLALLAVPDMSSLAcGYLR	P52292	HUMAN		176.39	0.003	0.07246	1.1399	2.42932	12/48		TRUE	TRUE
01_1-14270	DGLNEAWADLLELIDTR	Q01082;Q01082-3	HUMAN	875.974	0	2.385e-05	4.62251	2.2761	18/32		DGLNEAWADLLELIDTR	Q01082;Q01082-3	HUMAN		875.974	0	1.902e-05	4.72079	2.2761	18/32		TRUE	TRUE
01_1-14277	DTGDEVVcScFVGYQLLSDGVScEDVNEcITGSHScR	B1AHL2;P23142	HUMAN	362.901	0	4.56e-05	4.34104	2.78894	24/144		DTGDEVVcScFVGYQLLSDGVScEDVNEcITGSHScR	B1AHL2;P23142	HUMAN		362.901	0	4.091e-05	4.38817	2.78894	24/144		TRUE	TRUE
01_1-14305	TLFELAAESDVSTAIDLFR	G8JLA8	HUMAN	1045.83	0	6.312e-07	6.19983	2.5112	18/36		TLFELAAESDVSTAIDLFR	G8JLA8	HUMAN		1045.83	0	9.604e-07	6.01755	2.5112	18/36		TRUE	TRUE
01_1-14307	NAADSYFSLLQGFINSLDESTQESK	Q5VW33	HUMAN	679.39	0	1.1e-05	4.95861	3.7383	17/48		NAADSYFSLLQGFINSLDESTQESK	Q5VW33	HUMAN		679.39	0	1.472e-05	4.83209	3.7383	17/48		TRUE	TRUE
01_1-14308	DAQVVQVVLDGLSNILK	O00629	HUMAN	2179.58	0	2.158e-11	10.6659	2.60219	25/32		DAQVVQVVLDGLSNILK	O00629	HUMAN		2179.58	0	3.289e-11	10.4829	2.60219	25/32		TRUE	TRUE
01_1-14315	TAFDEAIAELDTLNEESYKDSTLImQLLR	P31946-2	HUMAN	567.434	0	0.0007645	3.11662	2.80444	25/112		TAFDEAIAELDTLNEESYKDSTLImQLLR	P31946-2	HUMAN		567.434	0	0.001302	2.88539	2.80444	25/112		TRUE	TRUE
01_1-14323	QNVVPTVLALGSDVDMDVLTTLSLGDR	P12110	HUMAN	981.568	0	1.434e-06	5.84345	2.46975	21/52		QNVVPTVLALGSDVDMDVLTTLSLGDR	P12110	HUMAN		981.568	0	2.053e-06	5.68761	2.46975	21/52		TRUE	TRUE
01_1-14330	EGGAGGGFGSPMDIFDMFFGGGGR	P31689-2	HUMAN	381.909	0	1.648e-05	4.78304	2.37247	14/46		EGGAGGGFGSPMDIFDMFFGGGGR	P31689-2	HUMAN		381.909	0	2.264e-05	4.64512	2.37247	14/46		TRUE	TRUE
01_1-14341	DTGDEVVcScFVGYQLLSDGVScEDVNEcITGSHScR	B1AHL2;P23142	HUMAN	485.508	0	1.544e-06	5.81135	2.65096	26/144		DTGDEVVcScFVGYQLLSDGVScEDVNEcITGSHScR	B1AHL2;P23142	HUMAN		485.508	0	2e-06	5.69897	2.65096	26/144		TRUE	TRUE
01_1-14358	AVSDASAGDYGSAIETLVTAISLIK	F8WJN3	HUMAN	2128.2	0	3.523e-12	11.4531	3.58608	26/48		AVSDASAGDYGSAIETLVTAISLIK	F8WJN3	HUMAN		2128.2	0	2.396e-12	11.6205	3.58608	26/48		TRUE	TRUE
01_1-14369	TLFELAAESDVSTAIDLFR	G8JLA8	HUMAN	1440.75	0	8.418e-08	7.07479	2.06527	22/36		TLFELAAESDVSTAIDLFR	G8JLA8	HUMAN		1440.75	0	1.484e-07	6.82857	2.06527	22/36		TRUE	TRUE
01_1-14381	TAFDEAIAELDTLNEESYKDSTLImQLLR	P31946-2	HUMAN	641.493	0	5.525e-08	7.25767	2.94166	29/112		TAFDEAIAELDTLNEESYKDSTLImQLLR	P31946-2	HUMAN		641.493	0	4.262e-08	7.37039	2.94166	29/112		TRUE	TRUE
01_1-14382	SGETEDTFIADLVVGLcTGQIK	P09104;P06733;P13929-3	HUMAN	823.367	0	8.072e-08	7.09302	3.55569	20/42		SGETEDTFIADLVVGLcTGQIK	P09104;P06733;P13929-3	HUMAN		823.367	0	1.656e-07	6.78094	3.55569	20/42		TRUE	TRUE
01_1-14392	QNVVPTVLALGSDVDMDVLTTLSLGDR	P12110	HUMAN	755.652	0	1.198e-07	6.92154	3.45151	20/52		QNVVPTVLALGSDVDMDVLTTLSLGDR	P12110	HUMAN		755.652	0	2.198e-07	6.65797	3.45151	20/52		TRUE	TRUE
01_1-14402	DTGDEVVcScFVGYQLLSDGVScEDVNEcITGSHScR	B1AHL2;P23142	HUMAN	401.66	0	5.561e-05	4.25485	2.62448	25/144		DTGDEVVcScFVGYQLLSDGVScEDVNEcITGSHScR	B1AHL2;P23142	HUMAN		401.66	0	5.223e-05	4.28208	2.62448	25/144		TRUE	TRUE
01_1-14407	NDFQLIGIQDGYLSLLQDSGEVR	P63241	HUMAN	666.325	0	1.769e-05	4.75227	3.19253	17/44		NDFQLIGIQDGYLSLLQDSGEVR	P63241	HUMAN		666.325	0	2.421e-05	4.61601	3.19253	17/44		TRUE	TRUE
01_1-14427	AVSDASAGDYGSAIETLVTAISLIK	F8WJN3	HUMAN	1444.34	0	6.56e-11	10.1831	3.54613	23/48		AVSDASAGDYGSAIETLVTAISLIK	F8WJN3	HUMAN		1444.34	0	1.39e-10	9.85699	3.54613	23/48		TRUE	TRUE
01_1-14431	TLFELAAESDVSTAIDLFR	G8JLA8	HUMAN	578.444	0	0.0003717	3.42981	2.00845	16/36		TLFELAAESDVSTAIDLFR	G8JLA8	HUMAN		578.444	0	0.0003519	3.45358	2.00845	16/36		TRUE	TRUE
01_1-14445	SGETEDTFIADLVVGLcTGQIK	P09104;P06733;P13929-3	HUMAN	996.908	0	3.024e-06	5.51942	3.09248	21/42		SGETEDTFIADLVVGLcTGQIK	P09104;P06733;P13929-3	HUMAN		996.908	0	3.131e-06	5.50432	3.09248	21/42		TRUE	TRUE
01_1-14462	SPPVGSGPASGVEPTSFPVESEAVMEDVLRPLEQALEDcR	Q9HD15	HUMAN	206.169	0	0.006369	2.19593	2.34079	19/156		SPPVGSGPASGVEPTSFPVESEAVMEDVLRPLEQALEDcR	Q9HD15	HUMAN		206.169	0	0.007838	2.10579	2.34079	19/156		TRUE	TRUE
01_1-14466	VYINYYDMNAANVGWNNSTFA	P14174	HUMAN	633.782	0	0.002128	2.67203	3.16244	19/40		VYINYYDMNAANVGWNNSTFA	P14174	HUMAN		633.782	0	0.001651	2.78225	3.16244	19/40		TRUE	TRUE
01_1-14468	DTGDEVVcScFVGYQLLSDGVScEDVNEcITGSHScR	B1AHL2;P23142	HUMAN	347.159	0	5.104e-05	4.29209	2.48644	22/144		DTGDEVVcScFVGYQLLSDGVScEDVNEcITGSHScR	B1AHL2;P23142	HUMAN		347.159	0	6.112e-05	4.21382	2.48644	22/144		TRUE	TRUE
01_1-14494	TLFELAAESDVSTAIDLFR	G8JLA8	HUMAN	1724.25	0	1.184e-10	9.92665	2.21759	23/36		TLFELAAESDVSTAIDLFR	G8JLA8	HUMAN		1724.25	0	1.775e-10	9.7508	2.21759	23/36		TRUE	TRUE
01_1-14507	SGETEDTFIADLVVGLcTGQIK	P09104;P06733;P13929-3	HUMAN	788.743	0	4.475e-06	5.34921	2.88793	19/42		SGETEDTFIADLVVGLcTGQIK	P09104;P06733;P13929-3	HUMAN		788.743	0	3.256e-06	5.48732	2.88793	19/42		TRUE	TRUE
01_1-14509	TPEVTcVVVDVSHEDPEVQFNWYVDGVEVHNAK	P01859	HUMAN	245.589	0	0.005908	2.22856	2.53297	19/128		TPEVTcVVVDVSHEDPEVQFNWYVDGVEVHNAK	P01859	HUMAN		245.589	0	0.004879	2.31167	2.53297	19/128		TRUE	TRUE
01_1-14528	DTGDEVVcScFVGYQLLSDGVScEDVNEcITGSHScR	B1AHL2;P23142	HUMAN	400.126	0	0.0001465	3.83416	2.69991	24/144		DTGDEVVcScFVGYQLLSDGVScEDVNEcITGSHScR	B1AHL2;P23142	HUMAN		400.126	0	0.0001657	3.78068	2.69991	24/144		TRUE	TRUE
01_1-14536	cGPIDLLFVLDSSESIGLQNFEIAK	P12109	HUMAN	180.392	0.007	0.1558	0.807433	2.01982	10/48		cGPIDILFVLDSSESIGLQNFEIAK	E1BI98	BOVIN		180.392	0.005	0.1175	0.929962	2.01982	10/48		FALSE	FALSE
01_1-14540	FLGPEIFFHPEFANPDFTQPISEVVDEVIQNcPIDVR	P61158	HUMAN	502.75	0	0.000163	3.78781	3.68964	25/144		FLGPEIFFHPEFANPDFTQPISEVVDEVIQNcPIDVR	P61158	HUMAN		502.75	0	0.0001306	3.88406	3.68964	25/144		TRUE	TRUE
01_1-14547	EEVVTVGNSVNEGLNQPTDDScFDPYTVSHYAVGDEWER	P02751;P02751-15;P02751-13	HUMAN	168.94	0	0.0002319	3.6347	3.25063	19/152		EEVVTVGNSVNEGLNQPTDDScFDPYTVSHYAVGDEWER	P02751;P02751-15;P02751-13	HUMAN		168.94	0	0.0002698	3.56896	3.25063	19/152		TRUE	TRUE
01_1-14566	TLFELAAESDVSTAIDLFR	G8JLA8	HUMAN	751.982	0	6.328e-06	5.19873	2.12435	18/36		TLFELAAESDVSTAIDLFR	G8JLA8	HUMAN		751.982	0	6.931e-06	5.1592	2.12435	18/36		TRUE	TRUE
01_1-14570	SGETEDTFIADLVVGLcTGQIK	P09104;P06733;P13929-3	HUMAN	1131.55	0	1.288e-07	6.89008	3.73309	22/42		SGETEDTFIADLVVGLcTGQIK	P09104;P06733;P13929-3	HUMAN		1131.55	0	1.941e-07	6.71197	3.73309	22/42		TRUE	TRUE
01_1-14591	DTGDEVVcScFVGYQLLSDGVScEDVNEcITGSHScR	B1AHL2;P23142	HUMAN	476.648	0	1.171e-05	4.93144	3.24674	26/144		DTGDEVVcScFVGYQLLSDGVScEDVNEcITGSHScR	B1AHL2;P23142	HUMAN		476.648	0	1.337e-05	4.87387	3.24674	26/144		TRUE	TRUE
01_1-14606	FLGPEIFFHPEFANPDFTQPISEVVDEVIQNcPIDVR	P61158	HUMAN	740.306	0	0.0008843	3.0534	2.90798	28/144		FLGPEIFFHPEFANPDFTQPISEVVDEVIQNcPIDVR	P61158	HUMAN		740.306	0	0.0007379	3.132	2.90798	28/144		TRUE	TRUE
01_1-14629	TLFELAAESDVSTAIDLFR	G8JLA8	HUMAN	1920.15	0	8.18e-11	10.0872	2.51604	24/36		TLFELAAESDVSTAIDLFR	G8JLA8	HUMAN		1920.15	0	1.879e-10	9.72607	2.51604	24/36		TRUE	TRUE
01_1-14634	SGETEDTFIADLVVGLcTGQIK	P09104;P06733;P13929-3	HUMAN	618.421	0	3.932e-05	4.40539	2.36248	17/42		SGETEDTFIADLVVGLcTGQIK	P09104;P06733;P13929-3	HUMAN		618.421	0	3.729e-05	4.42841	2.36248	17/42		TRUE	TRUE
01_1-14647	ELDSLQTEAESLDNTVKELAEQLEFIK	P07942	HUMAN	1064.79	0	3.542e-09	8.45075	4.02075	30/104		ELDSLQTEAESLDNTVKELAEQLEFIK	P07942	HUMAN		1064.79	0	2.119e-09	8.67387	4.02075	30/104		TRUE	TRUE
01_1-14654	DTGDEVVcScFVGYQLLSDGVScEDVNEcITGSHScR	B1AHL2;P23142	HUMAN	355.397	0	3.56e-06	5.44855	3.11614	23/144		DTGDEVVcScFVGYQLLSDGVScEDVNEcITGSHScR	B1AHL2;P23142	HUMAN		355.397	0	4.792e-06	5.31948	3.11614	23/144		TRUE	TRUE
01_1-14680	NDFQLIGIQDGYLSLLQDSGEVR	P63241	HUMAN	97.7148	0	0.01428	1.84527	2.19667	10/44		NDFQLIGIQDGYLSLLQDSGEVR	P63241	HUMAN		97.7148	0	0.01336	1.87419	2.19667	10/44		TRUE	TRUE
01_1-14696	SGETEDTFIADLVVGLcTGQIK	P09104;P06733;P13929-3	HUMAN	917.369	0	5.909e-07	6.22849	3.47519	20/42		SGETEDTFIADLVVGLcTGQIK	P09104;P06733;P13929-3	HUMAN		917.369	0	5.714e-07	6.24306	3.47519	20/42		TRUE	TRUE
01_1-14707	TLFELAAESDVSTAIDLFR	G8JLA8	HUMAN	1805.74	0	3.573e-08	7.44697	2.64545	23/36		TLFELAAESDVSTAIDLFR	G8JLA8	HUMAN		1805.74	0	5.354e-08	7.27132	2.64545	23/36		TRUE	TRUE
01_1-14712	ELDSLQTEAESLDNTVKELAEQLEFIK	P07942	HUMAN	790.597	0	3.659e-05	4.43664	2.8569	27/104		ELDSLQTEAESLDNTVKELAEQLEFIK	P07942	HUMAN		790.597	0	4.219e-05	4.37479	2.8569	27/104		TRUE	TRUE
01_1-14720	DTGDEVVcScFVGYQLLSDGVScEDVNEcITGSHScR	B1AHL2;P23142	HUMAN	269.691	0	0.0006376	3.19545	2.67212	21/144		DTGDEVVcScFVGYQLLSDGVScEDVNEcITGSHScR	B1AHL2;P23142	HUMAN		269.691	0	0.0005639	3.2488	2.67212	21/144		TRUE	TRUE
01_1-14738	EFFPLDESGNVVPSDTNILDTWAAMEELVDEGLVK	P15121	HUMAN	271.648	0	0.001956	2.70863	2.35803	25/136		EFFPLDESGNVVPSDTNILDTWAAMEELVDEGLVK	P15121	HUMAN		271.648	0	0.001625	2.78915	2.35803	25/136		TRUE	TRUE
01_1-14754	EFFPLDESGNVVPSDTNILDTWAAMEELVDEGLVK	P15121	HUMAN	213.518	0	0.003093	2.50962	2.33384	13/68		EFFPLDESGNVVPSDTNILDTWAAMEELVDEGLVK	P15121	HUMAN		213.518	0	0.003131	2.50432	2.33384	13/68		TRUE	TRUE
01_1-14762	SGETEDTFIADLVVGLcTGQIK	P09104;P06733;P13929-3	HUMAN	764.64	0	4.612e-05	4.33611	2.47853	18/42		SGETEDTFIADLVVGLcTGQIK	P09104;P06733;P13929-3	HUMAN		764.64	0	3.678e-05	4.43439	2.47853	18/42		TRUE	TRUE
01_1-14776	SAMcAEAIVAGLSVETLEGTTLEVGcSGDMLTINGK	G8JLA8	HUMAN	480.112	0	4.096e-05	4.38764	3.29398	25/140		SAMcAEAIVAGLSVETLEGTTLEVGcSGDMLTINGK	G8JLA8	HUMAN		480.112	0	4.035e-05	4.39416	3.29398	25/140		TRUE	TRUE
01_1-14781	DTGDEVVcScFVGYQLLSDGVScEDVNEcITGSHScR	B1AHL2;P23142	HUMAN	415.259	0	7.76e-05	4.11014	2.84276	23/144		DTGDEVVcScFVGYQLLSDGVScEDVNEcITGSHScR	B1AHL2;P23142	HUMAN		415.259	0	7.048e-05	4.15193	2.84276	23/144		TRUE	TRUE
01_1-14787	AAFDDAIAELDTLSEESYKDSTLImQLLR	P62258	HUMAN	1531.54	0	9.338e-10	9.02975	2.63386	38/112		AAFDDAIAELDTLSEESYKDSTLImQLLR	P62258	HUMAN		1531.54	0	9.491e-10	9.02269	2.63386	38/112		TRUE	TRUE
01_1-14788	TLFELAAESDVSTAIDLFR	G8JLA8	HUMAN	2406.86	0	1.233e-09	8.90904	2.42798	25/36		TLFELAAESDVSTAIDLFR	G8JLA8	HUMAN		2406.86	0	1.793e-09	8.74642	2.42798	25/36		TRUE	TRUE
01_1-14794	AAFDDAIAELDTLSEESYKDSTLImQLLR	P62258	HUMAN	141.883	0	0.001702	2.76904	2.05272	15/56		AAFDDAIAELDTLSEESYKDSTLImQLLR	P62258	HUMAN		141.883	0	0.001788	2.74763	2.05272	15/56		TRUE	TRUE
01_1-14824	SGETEDTFIADLVVGLcTGQIK	P09104;P06733;P13929-3	HUMAN	642.187	0	5.711e-07	6.24329	2.75325	17/42		SGETEDTFIADLVVGLcTGQIK	P09104;P06733;P13929-3	HUMAN		642.187	0	8.127e-07	6.09007	2.75325	17/42		TRUE	TRUE
01_1-14852	DYFEEYGKIDTIEIITDR	P22626-2	HUMAN	441.968	0	8.994e-05	4.04605	2.29908	12/34		DYFEEYGKIDTIEIITDR	P22626-2	HUMAN		441.968	0	8.937e-05	4.04881	2.29908	12/34		TRUE	TRUE
01_1-14853	SAMcAEAIVAGLSVETLEGTTLEVGcSGDMLTINGK	G8JLA8	HUMAN	286.607	0	2.219e-05	4.65384	3.81704	22/140		SAMcAEAIVAGLSVETLEGTTLEVGcSGDMLTINGK	G8JLA8	HUMAN		286.607	0	2.103e-05	4.67716	3.81704	22/140		TRUE	TRUE
01_1-14861	TLFELAAESDVSTAIDLFR	G8JLA8	HUMAN	1403.73	0	2.503e-07	6.60154	2.68208	21/36		TLFELAAESDVSTAIDLFR	G8JLA8	HUMAN		1403.73	0	4.184e-07	6.37841	2.68208	21/36		TRUE	TRUE
01_1-14886	SGETEDTFIADLVVGLcTGQIK	P09104;P06733;P13929-3	HUMAN	556.919	0	1.364e-05	4.86519	3.09691	16/42		SGETEDTFIADLVVGLcTGQIK	P09104;P06733;P13929-3	HUMAN		556.919	0	9.751e-06	5.01095	3.09691	16/42		TRUE	TRUE
01_1-14887	VTPVDYLLGVADLTGELMR	Q99598	HUMAN	1198.8	0	1.563e-05	4.80604	2.48925	21/36		VTPVDYLLGVADLTGELMR	Q99598	HUMAN		1198.8	0	2.144e-05	4.66878	2.48925	21/36		TRUE	TRUE
01_1-14895	DAEEAISQTIDTIVDMIKNNVEQVccSFEcQPAR	P12109	HUMAN	849.565	0	1.337e-11	10.8739	5.49437	32/132		DAEEAISQTIDTIVDMIKNNVEQVccSFEcQPAR	P12109	HUMAN		849.565	0	1.12e-11	10.9508	5.49437	32/132		TRUE	TRUE
01_1-14910	DTGDEVVcScFVGYQLLSDGVScEDVNEcITGSHScR	B1AHL2;P23142	HUMAN	401.812	0	5.715e-06	5.24298	2.61584	24/144		DTGDEVVcScFVGYQLLSDGVScEDVNEcITGSHScR	B1AHL2;P23142	HUMAN		401.812	0	4.56e-06	5.34104	2.61584	24/144		TRUE	TRUE
01_1-14918	SAMcAEAIVAGLSVETLEGTTLEVGcSGDMLTINGK	G8JLA8	HUMAN	308.092	0	3.16e-05	4.50031	3.46504	21/140		SAMcAEAIVAGLSVETLEGTTLEVGcSGDMLTINGK	G8JLA8	HUMAN		308.092	0	4.063e-05	4.39115	3.46504	21/140		TRUE	TRUE
01_1-14931	TLFELAAESDVSTAIDLFR	G8JLA8	HUMAN	1730.71	0	4.03e-10	9.39469	2.83443	23/36		TLFELAAESDVSTAIDLFR	G8JLA8	HUMAN		1730.71	0	4.52e-10	9.34486	2.83443	23/36		TRUE	TRUE
01_1-14949	SGETEDTFIADLVVGLcTGQIK	P09104;P06733;P13929-3	HUMAN	662.768	0	0.0003156	3.50086	2.19553	17/42		SGETEDTFIADLVVGLcTGQIK	P09104;P06733;P13929-3	HUMAN		662.768	0	0.0003169	3.49908	2.19553	17/42		TRUE	TRUE
01_1-14957	DAEEAISQTIDTIVDMIKNNVEQVccSFEcQPAR	P12109	HUMAN	1106.74	0	7.827e-08	7.1064	3.89661	32/132		DAEEAISQTIDTIVDMIKNNVEQVccSFEcQPAR	P12109	HUMAN		1106.74	0	8.999e-08	7.04581	3.89661	32/132		TRUE	TRUE
01_1-14970	SAMcAEAIVAGLSVETLEGTTLEVGcSGDMLTINGK	G8JLA8	HUMAN	103.874	0.001	0.01688	1.77263	2.29649	10/70		SAMcAEAIVAGLSVETLEGTTLEVGcSGDMLTINGK	G8JLA8	HUMAN		103.874	0.001	0.01818	1.74041	2.29649	10/70		TRUE	TRUE
01_1-14977	DTGDEVVcScFVGYQLLSDGVScEDVNEcITGSHScR	B1AHL2;P23142	HUMAN	282.257	0	4.887e-05	4.31096	2.95637	22/144		DTGDEVVcScFVGYQLLSDGVScEDVNEcITGSHScR	B1AHL2;P23142	HUMAN		282.257	0	5.389e-05	4.26849	2.95637	22/144		TRUE	TRUE
01_1-15001	TLFELAAESDVSTAIDLFR	G8JLA8	HUMAN	1810.66	0	1.939e-09	8.71242	2.79705	23/36		TLFELAAESDVSTAIDLFR	G8JLA8	HUMAN		1810.66	0	2.193e-09	8.65896	2.79705	23/36		TRUE	TRUE
01_1-15016	SGETEDTFIADLVVGLcTGQIK	P09104;P06733;P13929-3	HUMAN	842.776	0	2.538e-06	5.59551	2.76002	19/42		SGETEDTFIADLVVGLcTGQIK	P09104;P06733;P13929-3	HUMAN		842.776	0	2.561e-06	5.59159	2.76002	19/42		TRUE	TRUE
01_1-15026	LDTNSDGQLDFSEFLNLIGGLAMAcHDSFLK	P31949	HUMAN	217.679	0	0.00436	2.36051	3.11689	19/120		LDTNSDGQLDFSEFLNLIGGLAMAcHDSFLK	P31949	HUMAN		217.679	0	0.005252	2.27968	3.11689	19/120		TRUE	TRUE
01_1-15041	DTGDEVVcScFVGYQLLSDGVScEDVNEcITGSHScR	B1AHL2;P23142	HUMAN	366.957	0	0.0001392	3.85636	2.66381	21/144		DTGDEVVcScFVGYQLLSDGVScEDVNEcITGSHScR	B1AHL2;P23142	HUMAN		366.957	0	0.0001535	3.81389	2.66381	21/144		TRUE	TRUE
01_1-15082	SGETEDTFIADLVVGLcTGQIK	P09104;P06733;P13929-3	HUMAN	424.903	0	2.159e-05	4.66575	2.67062	15/42		SGETEDTFIADLVVGLcTGQIK	P09104;P06733;P13929-3	HUMAN		424.903	0	1.941e-05	4.71197	2.67062	15/42		TRUE	TRUE
01_1-15139	TLFELAAESDVSTAIDLFR	G8JLA8	HUMAN	1985.64	0	6.205e-10	9.20726	3.19613	24/36		TLFELAAESDVSTAIDLFR	G8JLA8	HUMAN		1985.64	0	6.052e-10	9.2181	3.19613	24/36		TRUE	TRUE
01_1-15145	TGPAATTLPDGAAAESLVESSEVAVIGFFKDVESDSAK	P07237	HUMAN	120.721	0	9.578e-05	4.01873	2.82319	25/148		TGPAATTLPDGAAAESLVESSEVAVIGFFKDVESDSAK	P07237	HUMAN		120.721	0	0.0001273	3.89517	2.82319	25/148		TRUE	TRUE
01_1-15149	SGETEDTFIADLVVGLcTGQIK	P09104;P06733;P13929-3	HUMAN	827.351	0	9.918e-06	5.00358	2.97514	19/42		SGETEDTFIADLVVGLcTGQIK	P09104;P06733;P13929-3	HUMAN		827.351	0	1.382e-05	4.85949	2.97514	19/42		TRUE	TRUE
01_1-15154	TALLDAAGVASLLTTAEVVVTEIPKEEKDPGMGAmGGMGGGMGGGMF	P10809	HUMAN	326.178	0	0.01042	1.98213	2.66808	23/184		TALLDAAGVASLLTTAEVVVTEIPKEEKDPGMGAmGGMGGGMGGGMF	P10809	HUMAN		326.178	0	0.01012	1.99482	2.66808	23/184		TRUE	TRUE
01_1-15165	DTGDEVVcScFVGYQLLSDGVScEDVNEcITGSHScR	B1AHL2;P23142	HUMAN	448.337	0	6.652e-05	4.17705	2.35344	23/144		DTGDEVVcScFVGYQLLSDGVScEDVNEcITGSHScR	B1AHL2;P23142	HUMAN		448.337	0	6.878e-05	4.16254	2.35344	23/144		TRUE	TRUE
01_1-15209	TGPAATTLPDGAAAESLVESSEVAVIGFFKDVESDSAK	P07237	HUMAN	105.368	0	0.0002533	3.59636	2.65375	22/148		TGPAATTLPDGAAAESLVESSEVAVIGFFKDVESDSAK	P07237	HUMAN		105.368	0	0.0003485	3.4578	2.65375	22/148		TRUE	TRUE
01_1-15215	SGETEDTFIADLVVGLcTGQIK	P09104;P06733;P13929-3	HUMAN	459.729	0	0.001015	2.99353	2.33453	14/42		SGETEDTFIADLVVGLcTGQIK	P09104;P06733;P13929-3	HUMAN		459.729	0	0.0008957	3.04784	2.33453	14/42		TRUE	TRUE
01_1-15216	TALLDAAGVASLLTTAEVVVTEIPKEEKDPGMGAMGGMGGGmGGGMF	P10809	HUMAN	404.548	0	4.557e-05	4.34132	3.86378	26/184		TALLDAAGVASLLTTAEVVVTEIPKEEKDPGMGAMGGMGGGmGGGMF	P10809	HUMAN		404.548	0	4.762e-05	4.32221	3.86378	26/184		TRUE	TRUE
01_1-15240	DTGDEVVcScFVGYQLLSDGVScEDVNEcITGSHScR	B1AHL2;P23142	HUMAN	493.851	0	9.828e-06	5.00753	2.40475	25/144		DTGDEVVcScFVGYQLLSDGVScEDVNEcITGSHScR	B1AHL2;P23142	HUMAN		493.851	0	1.38e-05	4.86012	2.40475	25/144		TRUE	TRUE
01_1-15265	TLFELAAESDVSTAIDLFR	G8JLA8	HUMAN	2091.29	0	1.998e-08	7.6994	2.67396	24/36		TLFELAAESDVSTAIDLFR	G8JLA8	HUMAN		2091.29	0	1.365e-08	7.86487	2.67396	24/36		TRUE	TRUE
01_1-15277	SGETEDTFIADLVVGLcTGQIK	P09104;P06733;P13929-3	HUMAN	750.722	0	1.249e-07	6.90344	3.71066	19/42		SGETEDTFIADLVVGLcTGQIK	P09104;P06733;P13929-3	HUMAN		750.722	0	1.76e-07	6.75449	3.71066	19/42		TRUE	TRUE
01_1-15317	DYFEEYGKIDTIEIITDR	P22626-2	HUMAN	357.12	0.003	0.07062	1.15107	2.12438	13/34		DYFEEYGKIDTIEIITDR	P22626-2	HUMAN		357.12	0.003	0.07624	1.11782	2.12438	13/34		TRUE	TRUE
01_1-15329	TLFELAAESDVSTAIDLFR	G8JLA8	HUMAN	1574.16	0	1.108e-06	5.95546	2.21991	22/36		TLFELAAESDVSTAIDLFR	G8JLA8	HUMAN		1574.16	0	1.333e-06	5.87517	2.21991	22/36		TRUE	TRUE
01_1-15347	SGETEDTFIADLVVGLcTGQIK	P09104;P06733;P13929-3	HUMAN	846.577	0	1.667e-06	5.77806	3.48414	20/42		SGETEDTFIADLVVGLcTGQIK	P09104;P06733;P13929-3	HUMAN		846.577	0	2.022e-06	5.69422	3.48414	20/42		TRUE	TRUE
01_1-15371	SAMcAEAIVAGLSVETLEGTTLEVGcSGDMLTINGK	G8JLA8	HUMAN	312.895	0	4.111e-07	6.38605	2.64482	22/140		SAMcAEAIVAGLSVETLEGTTLEVGcSGDMLTINGK	G8JLA8	HUMAN		312.895	0	7.545e-07	6.12234	2.64482	22/140		TRUE	TRUE
01_1-15391	TLFELAAESDVSTAIDLFR	G8JLA8	HUMAN	1946.47	0	5.385e-09	8.26881	2.62342	23/36		TLFELAAESDVSTAIDLFR	G8JLA8	HUMAN		1946.47	0	6.555e-09	8.18343	2.62342	23/36		TRUE	TRUE
01_1-15413	SGETEDTFIADLVVGLcTGQIK	P09104;P06733;P13929-3	HUMAN	564.799	0	6.706e-06	5.17354	2.67593	16/42		SGETEDTFIADLVVGLcTGQIK	P09104;P06733;P13929-3	HUMAN		564.799	0	4.771e-06	5.32139	2.67593	16/42		TRUE	TRUE
01_1-15417	TAFDEAIAELDTLSEESYKDSTLImQLLR	P63104	HUMAN	840.98	0	4.745e-08	7.32376	3.39241	32/112		TAFDEAIAELDTLSEESYKDSTLImQLLR	P63104	HUMAN		840.98	0	5.886e-08	7.23018	3.39241	32/112		TRUE	TRUE
01_1-15456	TLFELAAESDVSTAIDLFR	G8JLA8	HUMAN	1692.94	0	2.011e-07	6.69659	2.0222	21/36		TLFELAAESDVSTAIDLFR	G8JLA8	HUMAN		1692.94	0	1.677e-07	6.77547	2.0222	21/36		TRUE	TRUE
01_1-15474	SGETEDTFIADLVVGLcTGQIK	P09104;P06733;P13929-3	HUMAN	1159.66	0	3.73e-06	5.42829	2.39013	22/42		SGETEDTFIADLVVGLcTGQIK	P09104;P06733;P13929-3	HUMAN		1159.66	0	3.375e-06	5.47173	2.39013	22/42		TRUE	TRUE
01_1-15480	TAFDEAIAELDTLSEESYKDSTLImQLLR	P63104	HUMAN	1381.4	0	1.538e-09	8.81304	3.03789	36/112		TAFDEAIAELDTLSEESYKDSTLImQLLR	P63104	HUMAN		1381.4	0	2.143e-09	8.66898	3.03789	36/112		TRUE	TRUE
01_1-15484	IQDALSTVLQYAEDVLSGK	B4DEW9	HUMAN	239.661	0	0.0003088	3.51032	2.2947	13/36		IQDALSTVLQYAEDVLSGK	B4DEW9	HUMAN		239.661	0	0.000433	3.36351	2.2947	13/36		TRUE	TRUE
01_1-15527	TLFELAAESDVSTAIDLFR	G8JLA8	HUMAN	1199.24	0	4.108e-08	7.38637	2.31258	20/36		TLFELAAESDVSTAIDLFR	G8JLA8	HUMAN		1199.24	0	6.836e-08	7.1652	2.31258	20/36		TRUE	TRUE
01_1-15537	SGETEDTFIADLVVGLcTGQIK	P09104;P06733;P13929-3	HUMAN	844.985	0	8.615e-07	6.06474	3.72216	19/42		SGETEDTFIADLVVGLcTGQIK	P09104;P06733;P13929-3	HUMAN		844.985	0	1.355e-06	5.86806	3.72216	19/42		TRUE	TRUE
01_1-15544	DDEAAAVALSSLIHALDDLDmVAIVR	P13010	HUMAN	386.631	0	0.0002371	3.62507	2.67197	17/50		DDEAAAVALSSLIHALDDLDmVAIVR	P13010	HUMAN		386.631	0	0.0002095	3.67882	2.67197	17/50		TRUE	TRUE
01_1-15550	IQDALSTVLQYAEDVLSGK	B4DEW9	HUMAN	778.187	0	4.566e-08	7.34046	2.78755	19/36		IQDALSTVLQYAEDVLSGK	B4DEW9	HUMAN		778.187	0	7.095e-08	7.14905	2.78755	19/36		TRUE	TRUE
01_1-15594	SAMcAEAIVAGLSVETLEGTTLEVGcSGDMLTINGK	G8JLA8	HUMAN	121.656	0	0.002291	2.63997	2.26943	18/140		SAMcAEAIVAGLSVETLEGTTLEVGcSGDMLTINGK	G8JLA8	HUMAN		121.656	0	0.003188	2.49648	2.26943	18/140		TRUE	TRUE
01_1-15601	SGETEDTFIADLVVGLcTGQIK	P09104;P06733;P13929-3	HUMAN	304.754	0	0.001873	2.72746	2.39185	13/42		SGETEDTFIADLVVGLcTGQIK	P09104;P06733;P13929-3	HUMAN		304.754	0	0.001484	2.82857	2.39185	13/42		TRUE	TRUE
01_1-15607	DDEAAAVALSSLIHALDDLDmVAIVR	P13010	HUMAN	440.905	0	0.002487	2.60432	2.92356	17/50		DDEAAAVALSSLIHALDDLDmVAIVR	P13010	HUMAN		440.905	0	0.002547	2.59397	2.92356	17/50		TRUE	TRUE
01_1-15614	TLFELAAESDVSTAIDLFR	G8JLA8	HUMAN	788.877	0	7.845e-06	5.10541	2.29948	16/36		TLFELAAESDVSTAIDLFR	G8JLA8	HUMAN		788.877	0	1.113e-05	4.9535	2.29948	16/36		TRUE	TRUE
01_1-15664	SGETEDTFIADLVVGLcTGQIK	P09104;P06733;P13929-3	HUMAN	471.107	0	0.0004586	3.33857	3.01787	14/42		SGETEDTFIADLVVGLcTGQIK	P09104;P06733;P13929-3	HUMAN		471.107	0	0.0005456	3.26313	3.01787	14/42		TRUE	TRUE
01_1-15719	SAMcAEAIVAGLSVETLEGTTLEVGcSGDMLTINGK	G8JLA8	HUMAN	446.548	0	0.0009856	3.0063	2.46453	25/140		SAMcAEAIVAGLSVETLEGTTLEVGcSGDMLTINGK	G8JLA8	HUMAN		446.548	0	0.0009166	3.03782	2.46453	25/140		TRUE	TRUE
01_1-15728	SGETEDTFIADLVVGLcTGQIK	P09104;P06733;P13929-3	HUMAN	772.79	0	5.354e-06	5.27132	3.44748	18/42		SGETEDTFIADLVVGLcTGQIK	P09104;P06733;P13929-3	HUMAN		772.79	0	5.135e-06	5.28946	3.44748	18/42		TRUE	TRUE
01_1-15729	TPEVTcVVVDVSHEDPEVQFNWYVDGVEVHNAK	P01859	HUMAN	330.475	0	0.0001859	3.73072	2.78575	23/128		TPEVTcVVVDVSHEDPEVQFNWYVDGVEVHNAK	P01859	HUMAN		330.475	0	0.0002198	3.65797	2.78575	23/128		TRUE	TRUE
01_1-15765	TLFELAAESDVSTAIDLFR	G8JLA8	HUMAN	1551.37	0	3.507e-08	7.45506	2.45847	23/36		TLFELAAESDVSTAIDLFR	G8JLA8	HUMAN		1551.37	0	2.547e-08	7.59397	2.45847	23/36		TRUE	TRUE
01_1-15837	DAEEAISQTIDTIVDMIK	P12109	HUMAN	2822.15	0	2.39e-12	11.6216	2.55104	25/34		DAEEAISQTIDTIVDMIK	P12109	HUMAN		2822.15	0	1.472e-12	11.8321	2.55104	25/34		TRUE	TRUE
01_1-15865	YDcGEEILITVLSAMTEEAAVAIK	P63241	HUMAN	1219.92	0	5.487e-08	7.26067	3.18661	21/46		YDcGEEILITVLSAMTEEAAVAIK	P63241	HUMAN		1219.92	0	9.316e-08	7.03077	3.18661	21/46		TRUE	TRUE
01_1-16069	SGETEDTFIADLVVGLcTGQIK	P09104;P06733;P13929-3	HUMAN	704.765	0	3.25e-05	4.48812	2.87125	18/42		SGETEDTFIADLVVGLcTGQIK	P09104;P06733;P13929-3	HUMAN		704.765	0	3.154e-05	4.50114	2.87125	18/42		TRUE	TRUE
01_1-16134	SGETEDTFIADLVVGLcTGQIK	P09104;P06733;P13929-3	HUMAN	860.957	0	8.719e-05	4.05953	2.82659	19/42		SGETEDTFIADLVVGLcTGQIK	P09104;P06733;P13929-3	HUMAN		860.957	0	0.0001074	3.969	2.82659	19/42		TRUE	TRUE
01_1-16259	SGETEDTFIADLVVGLcTGQIK	P09104;P06733;P13929-3	HUMAN	379.318	0	0.001037	2.98422	2.24278	15/42		SGETEDTFIADLVVGLcTGQIK	P09104;P06733;P13929-3	HUMAN		379.318	0	0.0008536	3.06875	2.24278	15/42		TRUE	TRUE
01_1-16437	SGETEDTFIADLVVGLcTGQIK	P09104;P06733;P13929-3	HUMAN	834.073	0	5.09e-07	6.29328	2.77075	18/42		SGETEDTFIADLVVGLcTGQIK	P09104;P06733;P13929-3	HUMAN		834.073	0	6.487e-07	6.18796	2.77075	18/42		TRUE	TRUE
01_1-16441	TLFELAAESDVSTAIDLFR	G8JLA8	HUMAN	1251.65	0	1.569e-08	7.80438	2.6765	22/36		TLFELAAESDVSTAIDLFR	G8JLA8	HUMAN		1251.65	0	2.052e-08	7.68782	2.6765	22/36		TRUE	TRUE
01_1-16526	TLFELAAESDVSTAIDLFR	G8JLA8	HUMAN	2042.45	0	8.208e-13	12.0858	2.76516	24/36		TLFELAAESDVSTAIDLFR	G8JLA8	HUMAN		2042.45	0	1.139e-12	11.9435	2.76516	24/36		TRUE	TRUE
01_1-16619	TLFELAAESDVSTAIDLFR	G8JLA8	HUMAN	1383.59	0	2.744e-08	7.56162	2.78769	22/36		TLFELAAESDVSTAIDLFR	G8JLA8	HUMAN		1383.59	0	3.097e-08	7.50906	2.78769	22/36		TRUE	TRUE
01_1-16687	TLFELAAESDVSTAIDLFR	G8JLA8	HUMAN	1280.38	0	3.818e-07	6.41816	2.21392	21/36		TLFELAAESDVSTAIDLFR	G8JLA8	HUMAN		1280.38	0	5.943e-07	6.22599	2.21392	21/36		TRUE	TRUE
01_1-16691	SGETEDTFIADLVVGLcTGQIK	P09104;P06733;P13929-3	HUMAN	419.185	0	0.004987	2.30216	2.35651	15/42		SGETEDTFIADLVVGLcTGQIK	P09104;P06733;P13929-3	HUMAN		419.185	0	0.004869	2.31256	2.35651	15/42		TRUE	TRUE
01_1-16755	SGETEDTFIADLVVGLcTGQIK	P09104;P06733;P13929-3	HUMAN	439.458	0	5.036e-07	6.29791	3.00455	16/42		SGETEDTFIADLVVGLcTGQIK	P09104;P06733;P13929-3	HUMAN		439.458	0	4.952e-07	6.30522	3.00455	16/42		TRUE	TRUE
01_1-16756	TLFELAAESDVSTAIDLFR	G8JLA8	HUMAN	2071.23	0	1.614e-11	10.7921	2.96417	24/36		TLFELAAESDVSTAIDLFR	G8JLA8	HUMAN		2071.23	0	2.113e-11	10.6751	2.96417	24/36		TRUE	TRUE
01_1-16819	SGETEDTFIADLVVGLcTGQIK	P09104;P06733;P13929-3	HUMAN	468.168	0	0.0006137	3.21204	2.06706	14/42		SGETEDTFIADLVVGLcTGQIK	P09104;P06733;P13929-3	HUMAN		468.168	0	0.0005612	3.25088	2.06706	14/42		TRUE	TRUE
01_1-16822	TLFELAAESDVSTAIDLFR	G8JLA8	HUMAN	1838.81	0	3.27e-10	9.48545	3.28846	23/36		TLFELAAESDVSTAIDLFR	G8JLA8	HUMAN		1838.81	0	3.47e-10	9.45967	3.28846	23/36		TRUE	TRUE
01_1-16881	SGETEDTFIADLVVGLcTGQIK	P09104;P06733;P13929-3	HUMAN	610.613	0	0.0005172	3.28634	2.22357	17/42		SGETEDTFIADLVVGLcTGQIK	P09104;P06733;P13929-3	HUMAN		610.613	0	0.0004493	3.34746	2.22357	17/42		TRUE	TRUE
01_1-16945	SGETEDTFIADLVVGLcTGQIK	P09104;P06733;P13929-3	HUMAN	621.311	0	0.0001187	3.92555	2.36275	17/42		SGETEDTFIADLVVGLcTGQIK	P09104;P06733;P13929-3	HUMAN		621.311	0	0.0001385	3.85855	2.36275	17/42		TRUE	TRUE
01_1-16980	TLFELAAESDVSTAIDLFR	G8JLA8	HUMAN	936.149	0	1.071e-09	8.97021	2.65023	20/36		TLFELAAESDVSTAIDLFR	G8JLA8	HUMAN		936.149	0	2.311e-09	8.6362	2.65023	20/36		TRUE	TRUE
01_1-17148	TLFELAAESDVSTAIDLFR	G8JLA8	HUMAN	882.864	0	6.893e-07	6.16159	2.33214	19/36		TLFELAAESDVSTAIDLFR	G8JLA8	HUMAN		882.864	0	7.721e-07	6.11233	2.33214	19/36		TRUE	TRUE
01_1-17254	SGETEDTFIADLVVGLcTGQIK	P09104;P06733;P13929-3	HUMAN	678.8	0	3.191e-06	5.49607	2.27645	17/42		SGETEDTFIADLVVGLcTGQIK	P09104;P06733;P13929-3	HUMAN		678.8	0	3.798e-06	5.42045	2.27645	17/42		TRUE	TRUE
01_1-17276	TLFELAAESDVSTAIDLFR	G8JLA8	HUMAN	1458.19	0	2.635e-10	9.57922	2.07594	21/36		TLFELAAESDVSTAIDLFR	G8JLA8	HUMAN		1458.19	0	2.815e-10	9.55052	2.07594	21/36		TRUE	TRUE
01_1-17352	TLFELAAESDVSTAIDLFR	G8JLA8	HUMAN	759.318	0	2.722e-08	7.56511	2.13204	17/36		TLFELAAESDVSTAIDLFR	G8JLA8	HUMAN		759.318	0	4.696e-08	7.32827	2.13204	17/36		TRUE	TRUE
01_1-17654	TLFELAAESDVSTAIDLFR	G8JLA8	HUMAN	925.977	0	1.983e-07	6.70268	2.54066	18/36		TLFELAAESDVSTAIDLFR	G8JLA8	HUMAN		925.977	0	2.251e-07	6.64762	2.54066	18/36		TRUE	TRUE
01_1-17669	SGETEDTFIADLVVGLcTGQIK	P09104;P06733;P13929-3	HUMAN	271.226	0	0.008688	2.06108	2.02853	13/42		SGETEDTFIADLVVGLcTGQIK	P09104;P06733;P13929-3	HUMAN		271.226	0	0.008309	2.08045	2.02853	13/42		TRUE	TRUE
01_1-18332	TLFELAAESDVSTAIDLFR	G8JLA8	HUMAN	856.102	0	6.476e-05	4.18869	2.26093	18/36		TLFELAAESDVSTAIDLFR	G8JLA8	HUMAN		856.102	0	6.647e-05	4.17737	2.26093	18/36		TRUE	TRUE
01_1-18450	TLFELAAESDVSTAIDLFR	G8JLA8	HUMAN	493.274	0	4.509e-05	4.34592	2.10678	15/36		TLFELAAESDVSTAIDLFR	G8JLA8	HUMAN		493.274	0	6.242e-05	4.20468	2.10678	15/36		TRUE	TRUE
01_1-18476	DTGDEVVcScFVGYQLLSDGVScEDVNEcITGSHScR	B1AHL2;P23142	HUMAN	350.623	0	0.0004784	3.32021	2.48402	22/144		DTGDEVVcScFVGYQLLSDGVScEDVNEcITGSHScR	B1AHL2;P23142	HUMAN		350.623	0	0.0005275	3.27778	2.48402	22/144		TRUE	TRUE
01_1-18514	TPEVTcVVVDVSHEDPEVQFNWYVDGVEVHNAK	P01859	HUMAN	452.691	0	5.162e-05	4.28718	2.90414	26/128		TPEVTcVVVDVSHEDPEVQFNWYVDGVEVHNAK	P01859	HUMAN		452.691	0	6.142e-05	4.21169	2.90414	26/128		TRUE	TRUE
01_1-18540	DTGDEVVcScFVGYQLLSDGVScEDVNEcITGSHScR	B1AHL2;P23142	HUMAN	493.855	0	5.882e-07	6.23047	2.99112	26/144		DTGDEVVcScFVGYQLLSDGVScEDVNEcITGSHScR	B1AHL2;P23142	HUMAN		493.855	0	7.823e-07	6.10663	2.99112	26/144		TRUE	TRUE
01_1-18574	TPEVTcVVVDVSHEDPEVQFNWYVDGVEVHNAK	P01859	HUMAN	898.564	0	1.814e-08	7.74136	4.09437	34/128		TPEVTcVVVDVSHEDPEVQFNWYVDGVEVHNAK	P01859	HUMAN		898.564	0	1.86e-08	7.73049	4.09437	34/128		TRUE	TRUE
01_1-18603	DTGDEVVcScFVGYQLLSDGVScEDVNEcITGSHScR	B1AHL2;P23142	HUMAN	503.383	0	1.254e-06	5.9017	2.56284	26/144		DTGDEVVcScFVGYQLLSDGVScEDVNEcITGSHScR	B1AHL2;P23142	HUMAN		503.383	0	1.678e-06	5.77521	2.56284	26/144		TRUE	TRUE
01_1-18618	SAMcAEAIVAGLSVETLEGTTLEVGcSGDMLTINGK	G8JLA8	HUMAN	244.6	0	0.01117	1.95195	2.37127	23/140		SAMcAEAIVAGLSVETLEGTTLEVGcSGDMLTINGK	G8JLA8	HUMAN		244.6	0	0.01461	1.83535	2.37127	23/140		TRUE	TRUE
01_1-18637	TPEVTcVVVDVSHEDPEVQFNWYVDGVEVHNAK	P01859	HUMAN	951.421	0	5.789e-10	9.2374	4.48639	37/128		TPEVTcVVVDVSHEDPEVQFNWYVDGVEVHNAK	P01859	HUMAN		951.421	0	8.857e-10	9.05271	4.48639	37/128		TRUE	TRUE
01_1-18665	DTGDEVVcScFVGYQLLSDGVScEDVNEcITGSHScR	B1AHL2;P23142	HUMAN	387.569	0	1.552e-05	4.80911	2.48326	23/144		DTGDEVVcScFVGYQLLSDGVScEDVNEcITGSHScR	B1AHL2;P23142	HUMAN		387.569	0	1.491e-05	4.82652	2.48326	23/144		TRUE	TRUE
01_1-18700	TPEVTcVVVDVSHEDPEVQFNWYVDGVEVHNAK	P01859	HUMAN	849.126	0	2.04e-09	8.69037	2.69666	32/128		TPEVTcVVVDVSHEDPEVQFNWYVDGVEVHNAK	P01859	HUMAN		849.126	0	2.066e-09	8.68487	2.69666	32/128		TRUE	TRUE
01_1-18732	DTGDEVVcScFVGYQLLSDGVScEDVNEcITGSHScR	B1AHL2;P23142	HUMAN	311.668	0	0.0004871	3.31238	2.46017	21/144		DTGDEVVcScFVGYQLLSDGVScEDVNEcITGSHScR	B1AHL2;P23142	HUMAN		311.668	0	0.0006274	3.20246	2.46017	21/144		TRUE	TRUE
01_1-18763	TPEVTcVVVDVSHEDPEVQFNWYVDGVEVHNAK	P01859	HUMAN	1086.12	0	6.869e-08	7.16311	2.68639	34/128		TPEVTcVVVDVSHEDPEVQFNWYVDGVEVHNAK	P01859	HUMAN		1086.12	0	6.84e-08	7.16494	2.68639	34/128		TRUE	TRUE
01_1-18817	DTGDEVVcScFVGYQLLSDGVScEDVNEcITGSHScR	B1AHL2;P23142	HUMAN	252.141	0	0.0001849	3.73306	3.23896	21/144		DTGDEVVcScFVGYQLLSDGVScEDVNEcITGSHScR	B1AHL2;P23142	HUMAN		252.141	0	0.0001964	3.70686	3.23896	21/144		TRUE	TRUE
01_1-18826	TPEVTcVVVDVSHEDPEVQFNWYVDGVEVHNAK	P01859	HUMAN	726.754	0	1.421e-08	7.84741	4.41749	31/128		TPEVTcVVVDVSHEDPEVQFNWYVDGVEVHNAK	P01859	HUMAN		726.754	0	1.402e-08	7.85325	4.41749	31/128		TRUE	TRUE
01_1-18889	TPEVTcVVVDVSHEDPEVQFNWYVDGVEVHNAK	P01859	HUMAN	594.996	0	9.55e-06	5.02	3.67102	29/128		TPEVTcVVVDVSHEDPEVQFNWYVDGVEVHNAK	P01859	HUMAN		594.996	0	1.187e-05	4.92555	3.67102	29/128		TRUE	TRUE
01_1-18955	TPEVTcVVVDVSHEDPEVQFNWYVDGVEVHNAK	P01859	HUMAN	828.451	0	4.105e-08	7.38669	4.38976	31/128		TPEVTcVVVDVSHEDPEVQFNWYVDGVEVHNAK	P01859	HUMAN		828.451	0	7.483e-08	7.12592	4.38976	31/128		TRUE	TRUE
01_1-2722	RPGGEPSPEGTTGQSYNQYSQR	P02751;P02751-15;P02751-13	HUMAN	267.254	0	0.001708	2.76751	2.42249	17/42		RPGGEPSPEGTTGQSYNQYSQR	P02751;P02751-15;P02751-13	HUMAN		267.254	0	0.001929	2.71467	2.42249	17/42		TRUE	TRUE
01_1-2775	ELEHNAEETYGENDENTDDKNNDGEEQEVR	F8W785	HUMAN	890.656	0	1.493e-07	6.82594	3.3423	29/116		ELEHNAEETYGENDENTDDKNNDGEEQEVR	F8W785	HUMAN		890.656	0	9.853e-08	7.00643	3.3423	29/116		TRUE	TRUE
01_1-2838	ELEHNAEETYGENDENTDDKNNDGEEQEVR	F8W785	HUMAN	780.879	0	2.428e-10	9.61475	3.88118	28/116		ELEHNAEETYGENDENTDDKNNDGEEQEVR	F8W785	HUMAN		780.879	0	4.277e-10	9.36886	3.88118	28/116		TRUE	TRUE
01_1-2905	KEGGGDSSASSPTEEEQEQGEIGAcSDEGTAQEGK	P49006	HUMAN	709.658	0	9.12e-07	6.04001	3.43822	30/136		KEGGGDSSASSPTEEEQEQGEIGAcSDEGTAQEGK	P49006	HUMAN		709.658	0	8.841e-07	6.0535	3.43822	30/136		TRUE	TRUE
01_1-2918	EELQANGSAPAADKEEPAAAGSGAASPSAAEK	P29966	HUMAN	1233.76	0	2.82e-06	5.54975	3.22736	34/124		EELQANGSAPAADKEEPAAAGSGAASPSAAEK	P29966	HUMAN		1233.76	0	3.074e-06	5.5123	3.22736	34/124		TRUE	TRUE
01_1-2994	DNcPTVPNSAQEDSDHDGQGDAcDDDDDNDGVPDSR	B4DKJ3	HUMAN	52.0781	0.003	0.07863	1.10441	2.51192	15/140		DNcPTVPNSAQEDSDHDGQGDAcDDDDDNDGVPDSR	B4DKJ3	HUMAN		52.0781	0.004	0.1064	0.973058	2.51192	15/140		TRUE	TRUE
01_1-3010	cVDVDEcAPPAEPcGK	B1AHL2;P23142	HUMAN	1109.95	0	5.54e-06	5.25649	2.39743	20/30		cVDVDEcAPPAEPcGK	B1AHL2;P23142	HUMAN		1109.95	0	6.722e-06	5.1725	2.39743	20/30		TRUE	TRUE
01_1-3028	MREDYDSVEQDGDEPGPQR	Q9Y5S9-2	HUMAN	556.497	0	0.0005815	3.23545	2.23821	16/36		MREDYDSVEQDGDEPGPQR	Q9Y5S9-2	HUMAN		556.497	0	0.0005824	3.23478	2.23821	16/36		TRUE	TRUE
01_1-3077	cVDVDEcAPPAEPcGK	B1AHL2;P23142	HUMAN	1228.9	0	3.499e-07	6.45606	2.42062	22/30		cVDVDEcAPPAEPcGK	B1AHL2;P23142	HUMAN		1228.9	0	2.018e-07	6.69508	2.42062	22/30		TRUE	TRUE
01_1-3081	QAEVANQETKEDLPAENGETKTEESPASDEAGEK	A6NL93	HUMAN	274.159	0	0.01078	1.96738	2.51168	22/132		QAEVANQETKEDLPAENGETKTEESPASDEAGEK	A6NL93	HUMAN		274.159	0	0.01339	1.87322	2.51168	22/132		TRUE	TRUE
01_1-3090	MREDYDSVEQDGDEPGPQR	Q9Y5S9-2	HUMAN	885.464	0	4.242e-09	8.37243	2.54124	19/36		MREDYDSVEQDGDEPGPQR	Q9Y5S9-2	HUMAN		885.464	0	7.412e-09	8.13006	2.54124	19/36		TRUE	TRUE
01_1-3093	GSAcEEDVDEcAQEPPPcGPGR	E7EUU1	HUMAN	612.042	0	1.025e-05	4.98928	2.1062	21/42		GSAcEEDVDEcAQEPPPcGPGR	E7EUU1	HUMAN		612.042	0	9.709e-06	5.01283	2.1062	21/42		TRUE	TRUE
01_1-3133	cScEQGYEVTSDEKGcQDVDEcASR	G3V511	HUMAN	958.828	0	1.969e-09	8.70575	3.13856	30/96		cScEQGYEVTSDEKGcQDVDEcASR	G3V511	HUMAN		958.828	0	3.286e-09	8.48333	3.13856	30/96		TRUE	TRUE
01_1-3144	NAEQNGPVDGQGDNPGPQAAEQGTDTAVPSDSDKK	P34932	HUMAN	530.812	0	1.904e-06	5.72033	3.46197	27/136		NAEQNGPVDGQGDNPGPQAAEQGTDTAVPSDSDKK	P34932	HUMAN		530.812	0	3.231e-06	5.49066	3.46197	27/136		TRUE	TRUE
01_1-3153	GSAcEEDVDEcAQEPPPcGPGR	E7EUU1	HUMAN	394.653	0	8.924e-06	5.04944	2.11507	18/42		GSAcEEDVDEcAQEPPPcGPGR	E7EUU1	HUMAN		394.653	0	8.712e-06	5.05988	2.11507	18/42		TRUE	TRUE
01_1-3161	DAAASASTPAQAPTSDSPVAEDASR	H3BRW3	HUMAN	42.1169	0	0.01605	1.79452	2.18774	8/48		DAAASASTPAQAPTSDSPVAEDASR	H3BRW3	HUMAN		42.1169	0.001	0.01774	1.75105	2.18774	8/48		TRUE	TRUE
01_1-3164	cScEQGYEVTSDEKGcQDVDEcASR	G3V511	HUMAN	299.209	0	0.0007587	3.11993	2.45556	13/48		cScEQGYEVTSDEKGcQDVDEcASR	G3V511	HUMAN		299.209	0	0.0009506	3.022	2.45556	13/48		TRUE	TRUE
01_1-3175	EGGGDSSASSPTEEEQEQGEIGAcSDEGTAQEGK	P49006	HUMAN	645.605	0	4.541e-09	8.34285	3.10208	28/132		EGGGDSSASSPTEEEQEQGEIGAcSDEGTAQEGK	P49006	HUMAN		645.605	0	8.167e-09	8.08794	3.10208	28/132		TRUE	TRUE
01_1-3176	LcQcSDNIDPNAVGNcNR	P11047	HUMAN	1102.02	0	9.011e-08	7.04523	2.17155	21/34		LcQcSDNIDPNAVGNcNR	P11047	HUMAN		1102.02	0	8.494e-08	7.07089	2.17155	21/34		TRUE	TRUE
01_1-3188	EGGGDSSASSPTEEEQEQGEIGAcSDEGTAQEGK	P49006	HUMAN	252.494	0	5.973e-05	4.22381	2.6098	15/66		EGGGDSSASSPTEEEQEQGEIGAcSDEGTAQEGK	P49006	HUMAN		252.494	0	7.432e-05	4.12889	2.6098	15/66		TRUE	TRUE
01_1-3196	cScEQGYEVTSDEKGcQDVDEcASR	G3V511	HUMAN	1029.66	0	1.341e-09	8.87257	3.16213	29/96		cScEQGYEVTSDEKGcQDVDEcASR	G3V511	HUMAN		1029.66	0	1.347e-09	8.87063	3.16213	29/96		TRUE	TRUE
01_1-3237	EGGGDSSASSPTEEEQEQGEIGAcSDEGTAQEGK	P49006	HUMAN	887.158	0	3.72e-08	7.42946	3.15788	33/132		EGGGDSSASSPTEEEQEQGEIGAcSDEGTAQEGK	P49006	HUMAN		887.158	0	4.099e-08	7.38732	3.15788	33/132		TRUE	TRUE
01_1-3267	cVDVDEcAPPAEPcGK	B1AHL2;P23142	HUMAN	1135.77	0	1.218e-05	4.91435	2.27757	20/30		cVDVDEcAPPAEPcGK	B1AHL2;P23142	HUMAN		1135.77	0	1.613e-05	4.79237	2.27757	20/30		TRUE	TRUE
01_1-3301	DcVGDVTENQIcNK	P07996	HUMAN	2070.33	0	1.692e-09	8.7716	2.75686	22/26		DcVGDVTENQIcNK	P07996	HUMAN		2070.33	0	2.215e-09	8.65463	2.75686	22/26		TRUE	TRUE
01_1-3326	VEPPKEEQKNAEQNGPVDGQGDNPGPQAAEQGTDTAVPSDSDK	P34932	HUMAN	248.405	0	0.00353	2.45223	2.86542	24/168		VEPPKEEQKNAEQNGPVDGQGDNPGPQAAEQGTDTAVPSDSDK	P34932	HUMAN		248.405	0	0.003188	2.49648	2.86542	24/168		TRUE	TRUE
01_1-3353	cVDVDEcAPPAEPcGK	B1AHL2;P23142	HUMAN	1291.25	0	6.104e-09	8.21439	2.88638	21/30		cVDVDEcAPPAEPcGK	B1AHL2;P23142	HUMAN		1291.25	0	7.107e-09	8.14831	2.88638	21/30		TRUE	TRUE
01_1-3379	DcDLQEDEAcYNcGR	P62633-4	HUMAN	2407.84	0	5.554e-10	9.25539	2.9344	21/28		DcDLQEDEAcYNcGR	P62633-4	HUMAN		2407.84	0	2.672e-10	9.57316	2.9344	21/28		TRUE	TRUE
01_1-3388	DIDEcASNPcLNGGHcQNEINR	P78504	HUMAN	140.182	0	0.0148	1.82974	3.04916	14/84		DIDEcASNPcLNGGHcQNEINR	P78504	HUMAN		140.182	0	0.01375	1.8617	3.04916	14/84		TRUE	TRUE
01_1-3391	LEcIDNDEcADEEPAcEGGR	E7EUU1	HUMAN	1471.82	0	5.848e-08	7.23299	2.55927	25/38		LEcIDNDEcADEEPAcEGGR	E7EUU1	HUMAN		1471.82	0	1.154e-07	6.93779	2.55927	25/38		TRUE	TRUE
01_1-3413	SVQQEPQNGGAPcPPLEER	Q8IVN8	HUMAN	342.602	0	0.001511	2.82074	2.02741	14/36		SVQQEPQNGGAPcPPLEER	Q8IVN8	HUMAN		342.602	0	0.001701	2.7693	2.02741	14/36		TRUE	TRUE
01_1-3421	QGENGQMMScTcLGNGK	P02751;P02751-15;P02751-13	HUMAN	280.693	0	6.796e-06	5.16775	2.62601	13/32		QGENGQMMScTcLGNGK	P02751;P02751-15;P02751-13;B8Y9S9	HUMAN, BOVIN		280.693	0	8.666e-06	5.06218	2.62601	13/32		TRUE	FALSE
01_1-3428	WAcDGDTDcQDGSDEDPVNcEK	E9PS32	HUMAN	93.3973	0.001	0.03938	1.40472	2.00066	11/42		WAcDGDTDcQDGSDEDPVNcEK	E9PS32	HUMAN		93.3973	0.001	0.03765	1.42424	2.00066	11/42		TRUE	TRUE
01_1-3433	LcQcSDNIDPNAVGNcNR	P11047	HUMAN	1095.93	0	1.712e-07	6.7665	2.51684	21/34		LcQcSDNIDPNAVGNcNR	P11047	HUMAN		1095.93	0	2.512e-07	6.59998	2.51684	21/34		TRUE	TRUE
01_1-3434	NAEQNGPVDGQGDNPGPQAAEQGTDTAVPSDSDK	P34932	HUMAN	338.747	0	1.147e-07	6.94044	3.73355	30/132		NAEQNGPVDGQGDNPGPQAAEQGTDTAVPSDSDK	P34932	HUMAN		338.747	0	1.82e-07	6.73993	3.73355	30/132		TRUE	TRUE
01_1-3435	VPGPAEGPAEPAAEASDEAER	Q24JP5	HUMAN	912.951	0	1.428e-09	8.84527	3.1284	22/40		VPGPAEGPAEPAAEASDEAER	Q24JP5	HUMAN		912.951	0	2.306e-09	8.63714	3.1284	22/40		TRUE	TRUE
01_1-3438				0	0	0	0	0			FQSEEQQQTEDELQDK	P02666	BOVIN	*	1463.17	0	8.851e-08	7.05301	2.15921	20/30		FALSE	FALSE
01_1-3484	QGENGQMMScTcLGNGK	P02751;P02751-15;P02751-13	HUMAN	339.086	0	0.0008372	3.07717	2.46446	12/32		QGENGQMMScTcLGNGK	P02751;P02751-15;P02751-13;B8Y9S9	HUMAN, BOVIN		339.086	0	0.0007442	3.12831	2.46446	12/32		TRUE	FALSE
01_1-3496	ScVDVNEcDMGAPcEQR	E9PRU1	HUMAN	622.332	0	1.138e-08	7.94386	2.33633	18/32		ScVDVNEcDMGAPcEQR	E9PRU1	HUMAN		622.332	0	1.163e-08	7.93442	2.33633	18/32		TRUE	TRUE
01_1-3507	ELEDATETADAMNR	P35579	HUMAN	798.68	0	4.345e-05	4.36201	2.53857	17/26		ELEDATETADAMNR	P35579	HUMAN		798.68	0	5.811e-05	4.23575	2.53857	17/26		TRUE	TRUE
01_1-3542	cVVTGEDGSESEATVNVK	P13591-6	HUMAN	114.593	0.004	0.08833	1.05389	2.28263	10/34		cVVTGEDGSESEATVNVK	P13591-6	HUMAN		114.593	0.003	0.06982	1.15602	2.28263	10/34		TRUE	TRUE
01_1-3559	ScVDVNEcDMGAPcEQR	E9PRU1	HUMAN	1055.79	0	3.028e-08	7.51884	2.97102	23/32		ScVDVNEcDMGAPcEQR	E9PRU1	HUMAN		1055.79	0	6.434e-08	7.19152	2.97102	23/32		TRUE	TRUE
01_1-3571	EVEPEPTEDKDLEADEEDTR	P20042	HUMAN	526.832	0	3.842e-05	4.41544	3.04718	19/38		EVEPEPTEDKDLEADEEDTR	P20042	HUMAN		526.832	0	3.148e-05	4.50197	3.04718	19/38		TRUE	TRUE
01_1-3589	DSQcDEATcNNGGTcYDEGDAFK	P78504	HUMAN	350.857	0	1.316e-05	4.88074	2.20898	16/44		DSQcDEATcNNGGTcYDEGDAFK	P78504	HUMAN		350.857	0	1.9e-05	4.72125	2.20898	16/44		TRUE	TRUE
01_1-3599	TDYNASVSVPDSSGPER	P61978	HUMAN	521.066	0	7.21e-05	4.14206	2.01468	18/32		TDYNASVSVPDSSGPER	P61978	HUMAN		521.066	0	6.112e-05	4.21382	2.01468	18/32		TRUE	TRUE
01_1-3618	QGENGQMMScTcLGNGK	P02751;P02751-15;P02751-13	HUMAN	295.412	0	0.001496	2.82507	2.40089	13/32		QGENGQMMScTcLGNGK	P02751;P02751-15;P02751-13;B8Y9S9	HUMAN, BOVIN		295.412	0	0.001853	2.73212	2.40089	13/32		TRUE	FALSE
01_1-3645	IQVLQQQADDAEER	Q5VU61	HUMAN	493.19	0	0.0007123	3.14734	2.46754	16/26		IQVLQQQADDAEER	Q5VU61	HUMAN		493.19	0	0.0009741	3.0114	2.46754	16/26		TRUE	TRUE
01_1-3655	DSQcDEATcNNGGTcYDEGDAFK	P78504	HUMAN	656.496	0	5.758e-07	6.23973	2.05925	19/44		DSQcDEATcNNGGTcYDEGDAFK	P78504	HUMAN		656.496	0	4.538e-07	6.34314	2.05925	19/44		TRUE	TRUE
01_1-3661	YIMQENENPNGDDISR	Q8N475-3	HUMAN	740.741	0	2.421e-06	5.61601	2.34442	17/30		YIMQENENPNGDDISR	Q8N475-3	HUMAN		740.741	0	1.446e-06	5.83983	2.34442	17/30		TRUE	TRUE
01_1-3664	TDYNASVSVPDSSGPER	P61978	HUMAN	471.223	0	2.079e-06	5.68215	2.94258	18/32		TDYNASVSVPDSSGPER	P61978	HUMAN		471.223	0	1.671e-06	5.77702	2.94258	18/32		TRUE	TRUE
01_1-3746	DRVAGESAEPEPEPEADYYAK	P01137	HUMAN	442.98	0	0.001365	2.86487	3.58595	16/40		DRVAGESAEPEPEPEADYYAK	P01137	HUMAN		442.98	0	0.001822	2.73945	3.58595	16/40		TRUE	TRUE
01_1-3757	QGENGQMMScTcLGNGK	P02751;P02751-15;P02751-13	HUMAN	76.6112	0	0.002825	2.54898	2.78179	9/32		QGENGQMMScTcLGNGK	P02751;P02751-15;P02751-13;B8Y9S9	HUMAN, BOVIN		76.6112	0	0.002465	2.60818	2.78179	9/32		TRUE	FALSE
01_1-3785	GTEcDVPTTQcIDPQcGGR	Q9P273	HUMAN	569.763	0	2.38e-06	5.62342	2.1219	19/36		GTEcDVPTTQcIDPQcGGR	Q9P273	HUMAN		569.763	0	2.362e-06	5.62672	2.1219	19/36		TRUE	TRUE
01_1-3794	IcEQFEAETPTDSETTQK	H0YDY4	HUMAN	817.877	0	2.377e-06	5.62397	2.58018	20/34		IcEQFEAETPTDSETTQK	H0YDY4	HUMAN		817.877	0	1.522e-06	5.81759	2.58018	20/34		TRUE	TRUE
01_1-3799	GREEHYEEEEEEEEDGAAVAEK	F8W785	HUMAN	1595.41	0	7.966e-08	7.09876	3.11365	31/84		GREEHYEEEEEEEEDGAAVAEK	F8W785	HUMAN		1595.41	0	1.9e-07	6.72125	3.11365	31/84		TRUE	TRUE
01_1-3812	DRVAGESAEPEPEPEADYYAK	P01137	HUMAN	454.249	0	3.163e-05	4.4999	2.78902	17/40		DRVAGESAEPEPEPEADYYAK	P01137	HUMAN		454.249	0	4.228e-05	4.37387	2.78902	17/40		TRUE	TRUE
01_1-3843				0	0	0	0	0			YNGVFQEccQAEDK	P02769	BOVIN	*	1011.41	0	5.61e-06	5.25104	2.78091	18/26		FALSE	FALSE
01_1-3849	cVNGQcVcDEGYTGEDcSQLR	P24821-4	HUMAN	953.222	0	9.382e-08	7.0277	2.20472	19/40		cVNGQcVcDEGYTGEDcSQLR	P24821-4	HUMAN		953.222	0	5.272e-08	7.27802	2.20472	19/40		TRUE	TRUE
01_1-3851				0	0	0	0	0			ccAADDKEAcFAVEGPK	P02769	BOVIN	*	2475.3	0	6.143e-11	10.2116	2.78361	25/32		FALSE	FALSE
01_1-3860	NEEDDMREMEEER	Q02818	HUMAN	358.356	0	0.01629	1.78808	2.72338	13/24		NEEDDMREMEEER	Q02818	HUMAN		358.356	0.001	0.02099	1.67799	2.72338	13/24		TRUE	TRUE
01_1-3889	GAEASAASEEEAGPQATEPSTPSGPESGPTPASAEQNE	P49006	HUMAN	409.275	0	6.203e-07	6.2074	4.45554	31/148		GAEASAASEEEAGPQATEPSTPSGPESGPTPASAEQNE	P49006	HUMAN		409.275	0	6.375e-07	6.19552	4.45554	31/148		TRUE	TRUE
01_1-3909				0	0	0	0	0			YNGVFQEccQAEDK	P02769	BOVIN	*	1252.93	0	1.095e-06	5.96059	2.80197	19/26		FALSE	FALSE
01_1-3920				0	0	0	0	0			ccAADDKEAcFAVEGPK	P02769	BOVIN	*	2308.62	0	1.318e-09	8.88008	2.88821	26/32		FALSE	FALSE
01_1-3921	SQEATEAAPScVGDMADTPR	Q9UHD8-3	HUMAN	586.955	0	2.934e-07	6.53254	2.89555	20/38		SQEATEAAPScVGDMADTPR	Q9UHD8-3	HUMAN		586.955	0	4.266e-07	6.36998	2.89555	20/38		TRUE	TRUE
01_1-3932	EELQANGSAPAADKEEPAAAGSGAASPSAAEKGEPAAAAAPEAGASPVEK	P29966	HUMAN	1015	0	1.466e-06	5.83387	3.82849	42/196		EELQANGSAPAADKEEPAAAGSGAASPSAAEKGEPAAAAAPEAGASPVEK	P29966	HUMAN		1015	0	1.725e-06	5.76321	3.82849	42/196		TRUE	TRUE
01_1-3934	AQGGDGVVPDTELEGR	Q13753	HUMAN	635.97	0	1.055e-07	6.97675	2.72717	19/30		AQGGDGVVPDTELEGR	Q13753	HUMAN		635.97	0	7.493e-08	7.12534	2.72717	19/30		TRUE	TRUE
01_1-3939	LSDGQGFTQDDIQAGR	Q6UVK1	HUMAN	1126.18	0	3.216e-07	6.49268	2.57081	19/30		LSDGQGFTQDDIQAGR	Q6UVK1	HUMAN		1126.18	0	4.723e-07	6.32578	2.57081	19/30		TRUE	TRUE
01_1-3942	KPEEEEEEELEETAQEK	O43818	HUMAN	347.599	0	5.586e-08	7.2529	2.95005	15/32		KPEEEEEEELEETAQEK	O43818	HUMAN		347.599	0	7.12e-08	7.14752	2.95005	15/32		TRUE	TRUE
01_1-3949	AADSQNSGEGNTGAAESSFSQEVSR	P12270	HUMAN	721.627	0	2.652e-07	6.57643	2.97613	21/48		AADSQNSGEGNTGAAESSFSQEVSR	P12270	HUMAN		721.627	0	2.223e-07	6.65306	2.97613	21/48		TRUE	TRUE
01_1-3955	IGDTcDNNQDIDEDGHQNNLDNcPYVPNANQADHDKDGK	P07996	HUMAN	233.992	0	9.659e-06	5.01507	4.18488	25/152		IGDTcDNNQDIDEDGHQNNLDNcPYVPNANQADHDKDGK	P07996	HUMAN		233.992	0	1.078e-05	4.96738	4.18488	25/152		TRUE	TRUE
01_1-3972				0	0	0	0	0			DQTVIQNTDGNNNEAWAK	Q29443;G3X6N3	BOVIN		618.54	0	3.003e-06	5.52244	2.37981	18/34		FALSE	FALSE
01_1-3996	DPDAQPGGELmLGGTDSK	P07339	HUMAN	668.395	0	2.377e-06	5.62397	2.68146	21/34		DPDAQPGGELmLGGTDSK	P07339	HUMAN		668.395	0	1.565e-06	5.80549	2.68146	21/34		TRUE	TRUE
01_1-4002	AQGGDGVVPDTELEGR	Q13753	HUMAN	672.876	0	4.749e-07	6.3234	2.70924	20/30		AQGGDGVVPDTELEGR	Q13753	HUMAN		672.876	0	5.348e-07	6.27181	2.70924	20/30		TRUE	TRUE
01_1-4025	QGENGQMMScTcLGNGK	P02751;P02751-15;P02751-13	HUMAN	120.981	0	0.002848	2.54546	2.54209	9/32		QGENGQMMScTcLGNGK	P02751;P02751-15;P02751-13;B8Y9S9	HUMAN, BOVIN		120.981	0	0.002977	2.52622	2.54209	9/32		TRUE	FALSE
01_1-4067				0	0	0	0	0			DQTVIQNTDGNNNEAWAK	Q29443;G3X6N3	BOVIN		830.475	0	2.284e-07	6.6413	3.05658	21/34		FALSE	FALSE
01_1-4098	TEGDEEAEEEQEENLEASGDYK	P12956	HUMAN	1201.83	0	4.335e-06	5.36301	2.3406	22/42		TEGDEEAEEEQEENLEASGDYK	P12956	HUMAN		1201.83	0	5.512e-06	5.25869	2.3406	22/42		TRUE	TRUE
01_1-4120	GEGESPPVNGTDEAAGATGDAIEPAPPSQGAEAK	P49006	HUMAN	361.261	0	1.006e-07	6.9974	3.28189	18/66		GEGESPPVNGTDEAAGATGDAIEPAPPSQGAEAK	P49006	HUMAN		361.261	0	9.122e-08	7.03991	3.28189	18/66		TRUE	TRUE
01_1-4122	DGQVINETSQHHDDLE	P08670	HUMAN	425.543	0	0.0017	2.76955	2.67188	16/30		DGQVINETSQHHDDLE	P08670	HUMAN		425.543	0	0.001431	2.84436	2.67188	16/30		TRUE	TRUE
01_1-4124	IGDTcDNNQDIDEDGHQNNLDNcPYVPNANQADHDK	P07996	HUMAN	247.179	0	1.027e-06	5.98843	3.96916	23/140		IGDTcDNNQDIDEDGHQNNLDNcPYVPNANQADHDK	P07996	HUMAN		247.179	0	9.52e-07	6.02136	3.96916	23/140		TRUE	TRUE
01_1-4140				0	0	0	0	0			GQETADFAPGDGGDLQETAK	F1MYN5	BOVIN		623.185	0	2.713e-08	7.56655	3.26299	20/38		FALSE	FALSE
01_1-4141	cSDGYYGDSTAGTSSDcQPcPcPGGSScAVVPK	P11047	HUMAN	249.182	0	0.005421	2.26592	2.53727	24/128		cSDGYYGDSTAGTSSDcQPcPcPGGSScAVVPK	P11047	HUMAN		249.182	0	0.008477	2.07176	2.53727	24/128		TRUE	TRUE
01_1-4144	cSDGYYGDSTAGTSSDcQPcPcPGGSScAVVPK	P11047	HUMAN	176.98	0	0.005213	2.28291	2.44042	14/64		cSDGYYGDSTAGTSSDcQPcPcPGGSScAVVPK	P11047	HUMAN		176.98	0	0.005921	2.2276	2.44042	14/64		TRUE	TRUE
01_1-4179	TAMSTPHVAEPAENEQDEQDENGAEASADLR	P26038	HUMAN	224.747	0	0.0001597	3.7967	2.50253	23/120		TAMSTPHVAEPAENEQDEQDENGAEASADLR	P26038	HUMAN		224.747	0	0.0001654	3.78146	2.50253	23/120		TRUE	TRUE
01_1-4187	GEGESPPVNGTDEAAGATGDAIEPAPPSQGAEAK	P49006	HUMAN	343.624	0	4.193e-06	5.37748	3.46558	18/66		GEGESPPVNGTDEAAGATGDAIEPAPPSQGAEAK	P49006	HUMAN		343.624	0	5.787e-06	5.23755	3.46558	18/66		TRUE	TRUE
01_1-4203	cSDGYYGDSTAGTSSDcQPcPcPGGSScAVVPK	P11047	HUMAN	435.571	0	8.147e-06	5.089	3.58792	30/128		cSDGYYGDSTAGTSSDcQPcPcPGGSScAVVPK	P11047	HUMAN		435.571	0	1.146e-05	4.94082	3.58792	30/128		TRUE	TRUE
01_1-4224	EAPAEGEAAEPGSPTAAEGEAASAASSTSSPK	P29966	HUMAN	311.538	0	3.359e-07	6.47379	2.68207	23/62		EAPAEGEAAEPGSPTAAEGEAASAASSTSSPK	P29966	HUMAN		311.538	0	4.807e-07	6.31813	2.68207	23/62		TRUE	TRUE
01_1-4229	SLEEEGQELPQSADVQR	P48681	HUMAN	923.067	0	2.6e-09	8.58503	3.0087	20/32		SLEEEGQELPQSADVQR	P48681	HUMAN		923.067	0	2.31e-09	8.63639	3.0087	20/32		TRUE	TRUE
01_1-4242	DGEDQTQDTELVETRPAGDGTFQK	P10321;P04439	HUMAN	176.535	0.001	0.03072	1.51258	2.38931	13/46		DGEDQTQDTELVETRPAGDGTFQK	P10321;P04439	HUMAN		176.535	0.001	0.0255	1.59346	2.38931	13/46		TRUE	TRUE
01_1-4249	DGEDQTQDTELVETRPAGDGTFQK	P10321;P04439	HUMAN	504.968	0	1.849e-05	4.73306	2.95083	24/92		DGEDQTQDTELVETRPAGDGTFQK	P10321;P04439	HUMAN		504.968	0	1.986e-05	4.70202	2.95083	24/92		TRUE	TRUE
01_1-4264	LRGEDDYNmDENEAESETDKQAALAGNDR	Q8NBJ4-2	HUMAN	400.429	0	0.0001913	3.71829	3.57228	30/112		LRGEDDYNmDENEAESETDKQAALAGNDR	Q8NBJ4-2	HUMAN		400.429	0	0.0002026	3.69336	3.57228	30/112		TRUE	TRUE
01_1-4282	VNDGVcDccDGTDEYNSGVIcENTcK	K7ELL7	HUMAN	1045.59	0	4.296e-12	11.3669	3.90007	29/100		VNDGVcDccDGTDEYNSGVIcENTcK	K7ELL7	HUMAN		1045.59	0	9.35e-12	11.0292	3.90007	29/100		TRUE	TRUE
01_1-4291	GEGESPPVNGTDEAAGATGDAIEPAPPSQGAEAK	P49006	HUMAN	452.694	0	3.778e-06	5.42274	2.60833	19/66		GEGESPPVNGTDEAAGATGDAIEPAPPSQGAEAK	P49006	HUMAN		452.694	0	3.456e-06	5.46143	2.60833	19/66		TRUE	TRUE
01_1-4308	VNDGVcDccDGTDEYNSGVIcENTcK	K7ELL7	HUMAN	1011.87	0	1.434e-06	5.84345	2.22916	20/50		VNDGVcDccDGTDEYNSGVIcENTcK	K7ELL7	HUMAN		1011.87	0	9.863e-07	6.00599	2.22916	20/50		TRUE	TRUE
01_1-4309	TAMSTPHVAEPAENEQDEQDENGAEASADLR	P26038	HUMAN	1798.33	0	5.29e-13	12.2765	4.1752	36/120		TAMSTPHVAEPAENEQDEQDENGAEASADLR	P26038	HUMAN		1798.33	0	4.833e-13	12.3158	4.1752	36/120		TRUE	TRUE
01_1-4312	ETENDDLTNVIQK	O95373	HUMAN	515.734	0	0.001392	2.85636	2.0841	14/24		ETENDDLTNVIQK	O95373	HUMAN		515.734	0	0.001765	2.75326	2.0841	14/24		TRUE	TRUE
01_1-4315	DGEDQTQDTELVETRPAGDGTFQK	P10321;P04439	HUMAN	252.365	0	1.194e-07	6.923	3.29794	16/46		DGEDQTQDTELVETRPAGDGTFQK	P10321;P04439	HUMAN		252.365	0	2.154e-07	6.66675	3.29794	16/46		TRUE	TRUE
01_1-4316	DGEDQTQDTELVETRPAGDGTFQK	P10321;P04439	HUMAN	414.422	0	0.001894	2.72262	3.34368	23/92		DGEDQTQDTELVETRPAGDGTFQK	P10321;P04439	HUMAN		414.422	0	0.001696	2.77057	3.34368	23/92		TRUE	TRUE
01_1-4324	SQETGDLDVGGLQETDK	B1AHL2;P23142	HUMAN	2576.46	0	5.884e-11	10.2303	2.87669	26/32		SQETGDLDVGGLQETDK	B1AHL2;P23142	HUMAN		2576.46	0	1.089e-10	9.96297	2.87669	26/32		TRUE	TRUE
01_1-4334	KcALEDETYADGAETEVDcNR	Q12841	HUMAN	1616.82	0	6.509e-09	8.18649	3.24451	26/40		KcALEDETYADGAETEVDcNR	Q12841	HUMAN		1616.82	0	3.943e-09	8.40417	3.24451	26/40		TRUE	TRUE
01_1-4362	SEQDQAENEGEDSAVLMER	H3BRV0	HUMAN	2214.2	0	3.628e-11	10.4403	2.64199	26/36		SEQDQAENEGEDSAVLMER	H3BRV0	HUMAN		2214.2	0	2.122e-11	10.6733	2.64199	26/36		TRUE	TRUE
01_1-4376	TAMSTPHVAEPAENEQDEQDENGAEASADLR	P26038	HUMAN	1260.79	0	2.201e-11	10.6574	3.60421	35/120		TAMSTPHVAEPAENEQDEQDENGAEASADLR	P26038	HUMAN		1260.79	0	3.887e-11	10.4104	3.60421	35/120		TRUE	TRUE
01_1-4383	DGEDQTQDTELVETRPAGDGTFQK	P10321;P04439	HUMAN	89.3685	0.001	0.03801	1.4201	2.68279	10/46		DGEDQTQDTELVETRPAGDGTFQK	P10321;P04439	HUMAN		89.3685	0.001	0.0338	1.47108	2.68279	10/46		TRUE	TRUE
01_1-4385	SQETGDLDVGGLQETDK	B1AHL2;P23142	HUMAN	2181.76	0	1.217e-09	8.91471	3.1376	25/32		SQETGDLDVGGLQETDK	B1AHL2;P23142	HUMAN		2181.76	0	1.374e-09	8.86201	3.1376	25/32		TRUE	TRUE
01_1-4437	NNVEQVccSFEcQPAR	P12109	HUMAN	627.232	0	0.0001128	3.94769	2.19488	16/30		NNVEQVccSFEcQPAR	P12109;E1BI98	HUMAN, BOVIN		627.232	0	0.0001211	3.91686	2.19488	16/30		TRUE	FALSE
01_1-4443	EAPAEGEAAEPGSPTAAEGEAASAASSTSSPKAEDGATPSPSNETPK	P29966	HUMAN	193.784	0	2.217e-05	4.65423	2.48938	25/184		EAPAEGEAAEPGSPTAAEGEAASAASSTSSPKAEDGATPSPSNETPK	P29966	HUMAN		193.784	0	2.49e-05	4.6038	2.48938	25/184		TRUE	TRUE
01_1-4444	SGDSEVYQLGDVSQK	Q04837	HUMAN	1435.14	0	7.569e-08	7.12096	2.19934	18/28		SGDSEVYQLGDVSQK	Q04837	HUMAN		1435.14	0	6.917e-08	7.16008	2.19934	18/28		TRUE	TRUE
01_1-4446	FDYSGVGSSDGNSEESTLGK	Q9NUJ1	HUMAN	643.596	0	1.29e-07	6.88941	3.64531	19/38		FDYSGVGSSDGNSEESTLGK	Q9NUJ1	HUMAN		643.596	0	8.424e-08	7.07448	3.64531	19/38		TRUE	TRUE
01_1-4449	DGEDQTQDTELVETRPAGDGTFQK	P10321;P04439	HUMAN	105.232	0.003	0.07751	1.11064	2.08537	11/46		DGEDQTQDTELVETRPAGDGTFQK	P10321;P04439	HUMAN		105.232	0.003	0.071	1.14874	2.08537	11/46		TRUE	TRUE
01_1-4452	TAMSTPHVAEPAENEQDEQDENGAEASADLR	P26038	HUMAN	2319.03	0	2.221e-14	13.6535	4.3645	41/120		TAMSTPHVAEPAENEQDEQDENGAEASADLR	P26038	HUMAN		2319.03	0	1.132e-14	13.9462	4.3645	41/120		TRUE	TRUE
01_1-4457	KVVDYSQFQESDDADEDYGR	Q9H1E3	HUMAN	1682	0	4.001e-08	7.39783	2.73243	24/38		KVVDYSQFQESDDADEDYGR	Q9H1E3	HUMAN		1682	0	7.978e-08	7.09811	2.73243	24/38		TRUE	TRUE
01_1-4462	IGPEcVDIDEcR	E9PRU1	HUMAN	893.083	0	2.483e-05	4.60502	2.06487	18/22		IGPEcVDIDEcR	E9PRU1	HUMAN		893.083	0	2.059e-05	4.68634	2.06487	18/22		TRUE	TRUE
01_1-4466	SEDADRcTLPEHESPSQDISDAcEAESTER	Q32MZ4-3	HUMAN	911.453	0	4.608e-05	4.33649	3.88952	32/116		SEDADRcTLPEHESPSQDISDAcEAESTER	Q32MZ4-3	HUMAN		911.453	0	5.058e-05	4.29602	3.88952	32/116		TRUE	TRUE
01_1-4470	EVEEDSEDEEMSEDEEDDSSGEEVVIPQKK	P19338	HUMAN	862.712	0	3.091e-06	5.5099	2.91757	28/116		EVEEDSEDEEMSEDEEDDSSGEEVVIPQKK	P19338	HUMAN		862.712	0	3.235e-06	5.49013	2.91757	28/116		TRUE	TRUE
01_1-4473	QAPVcGDDGVTYENDcVMGR	O00468-6	HUMAN	345.583	0	4.539e-07	6.34304	2.69178	15/38		QAPVcGDDGVTYENDcVMGR	O00468-6	HUMAN		345.583	0	4.019e-07	6.39588	2.69178	15/38		TRUE	TRUE
01_1-4480	DGEDQTQDTELVETRPAGDGTFQK	P10321;P04439	HUMAN	378.907	0	0.0003191	3.49607	3.89366	22/92		DGEDQTQDTELVETRPAGDGTFQK	P10321;P04439	HUMAN		378.907	0	0.0003812	3.41885	3.89366	22/92		TRUE	TRUE
01_1-4515	LRGEDDYNMDENEAESETDKQAALAGNDR	Q8NBJ4-2	HUMAN	1496.04	0	1.549e-09	8.80995	4.36879	36/112		LRGEDDYNMDENEAESETDKQAALAGNDR	Q8NBJ4-2	HUMAN		1496.04	0	1.367e-09	8.86423	4.36879	36/112		TRUE	TRUE
01_1-4516	DSTAEEADELDGEIDLR	F6WMF4	HUMAN	242.664	0.005	0.1227	0.911155	2.25813	13/32		DSTAEEADELDGEIDLR	F6WMF4	HUMAN		242.664	0.006	0.1341	0.872571	2.25813	13/32		TRUE	TRUE
01_1-4528	GPPQEEEEEEDEEEEATKEDAEAPGIR	A8K8G0	HUMAN	796.184	0	1.165e-08	7.93367	3.32665	35/104		GPPQEEEEEEDEEEEATKEDAEAPGIR	A8K8G0	HUMAN		796.184	0	1.532e-08	7.81474	3.32665	35/104		TRUE	TRUE
01_1-4530	TAMSTPHVAEPAENEQDEQDENGAEASADLR	P26038	HUMAN	1012.75	0	1.013e-07	6.99439	3.75145	31/120		TAMSTPHVAEPAENEQDEQDENGAEASADLR	P26038	HUMAN		1012.75	0	1.044e-07	6.9813	3.75145	31/120		TRUE	TRUE
01_1-4534				0	0	0	0	0			NPDNDENGPWcYTTDPDKR	P06868;E1B726	BOVIN		208.945	0	0.01531	1.81502	2.08679	13/36		FALSE	FALSE
01_1-4544	GDRSEDFGVNEDLADSDAR	P04083	HUMAN	413.331	0	8.059e-05	4.09372	2.48081	19/36		GDRSEDFGVNEDLADSDAR	P04083	HUMAN		413.331	0	9.597e-05	4.01786	2.48081	19/36		TRUE	TRUE
01_1-4575	GIETPQcDQSTGQcVcVEGVEGPR	P07942	HUMAN	268.724	0	2.08e-05	4.68194	2.45191	16/46		GIETPQcDQSTGQcVcVEGVEGPR	P07942	HUMAN		268.724	0	1.658e-05	4.78042	2.45191	16/46		TRUE	TRUE
01_1-4584	LRGEDDYNMDENEAESETDKQAALAGNDR	Q8NBJ4-2	HUMAN	587.145	0	3.632e-07	6.43985	4.01057	32/112		LRGEDDYNMDENEAESETDKQAALAGNDR	Q8NBJ4-2	HUMAN		587.145	0	6.155e-07	6.21077	4.01057	32/112		TRUE	TRUE
01_1-4602	DNcPNLPNSGQEDYDKDGIGDAcDDDDDNDKIPDDR	P07996	HUMAN	605.846	0	1.981e-06	5.70312	2.90966	28/140		DNcPNLPNSGQEDYDKDGIGDAcDDDDDNDKIPDDR	P07996	HUMAN		605.846	0	2.544e-06	5.59448	2.90966	28/140		TRUE	TRUE
01_1-4609	GDRSEDFGVNEDLADSDAR	P04083	HUMAN	1207.4	0	4.471e-06	5.3496	2.9419	21/36		GDRSEDFGVNEDLADSDAR	P04083	HUMAN		1207.4	0	3.051e-06	5.51556	2.9419	21/36		TRUE	TRUE
01_1-4612				0	0	0	0	0			NPDNDENGPWcYTTDPDKR	P06868;E1B726	BOVIN		123.876	0.003	0.08526	1.06925	2.35724	11/36		FALSE	FALSE
01_1-4616	LYGSAGPPPTGEEDTAEKDEL	P11021	HUMAN	500.532	0	1.174e-07	6.93033	4.29208	18/40		LYGSAGPPPTGEEDTAEKDEL	P11021	HUMAN		500.532	0	1.691e-07	6.77186	4.29208	18/40		TRUE	TRUE
01_1-4618	cNcESDFTDGTcEDLTGR	O15230	HUMAN	1166.42	0	2.194e-08	7.65876	2.37341	22/34		cNcESDFTDGTcEDLTGR	O15230	HUMAN		1166.42	0	1.616e-08	7.79156	2.37341	22/34		TRUE	TRUE
01_1-4625	LVQDVANNTNEEAGDGTTTATVLAR	P10809	HUMAN	840.242	0	1.705e-08	7.76828	3.37953	23/48		LVQDVANNTNEEAGDGTTTATVLAR	P10809	HUMAN		840.242	0	3.569e-08	7.44745	3.37953	23/48		TRUE	TRUE
01_1-4634	MDATANDVPSPYEVR	G5EA52	HUMAN	793.069	0	8.601e-07	6.06545	2.47147	20/28		MDATANDVPSPYEVR	G5EA52	HUMAN		793.069	0	1.14e-06	5.9431	2.47147	20/28		TRUE	TRUE
01_1-4637	GIETPQcDQSTGQcVcVEGVEGPR	P07942	HUMAN	409.24	0	7.028e-05	4.15317	3.5208	19/46		GIETPQcDQSTGQcVcVEGVEGPR	P07942	HUMAN		409.24	0	8.509e-05	4.07012	3.5208	19/46		TRUE	TRUE
01_1-4644	GPPQEEEEEEDEEEEATKEDAEAPGIR	A8K8G0	HUMAN	960.192	0	2.261e-07	6.6457	3.71217	34/104		GPPQEEEEEEDEEEEATKEDAEAPGIR	A8K8G0	HUMAN		960.192	0	3.116e-07	6.5064	3.71217	34/104		TRUE	TRUE
01_1-4653	NDQDTWDYTNPNLSGQGDPGSNPNKR	P14866-2	HUMAN	160.077	0	0.002404	2.61907	2.30361	14/50		NDQDTWDYTNPNLSGQGDPGSNPNKR	P14866-2	HUMAN		160.077	0	0.002859	2.54379	2.30361	14/50		TRUE	TRUE
01_1-4666	DNcPNLPNSGQEDYDKDGIGDAcDDDDDNDKIPDDR	P07996	HUMAN	373.529	0	4.043e-07	6.3933	3.29534	25/140		DNcPNLPNSGQEDYDKDGIGDAcDDDDDNDKIPDDR	P07996	HUMAN		373.529	0	2.136e-07	6.6704	3.29534	25/140		TRUE	TRUE
01_1-4668				0	0	0	0	0			VSEIEEEQEDPYLNDR	F1MYN5	BOVIN		1177.22	0	1.138e-08	7.94386	3.17525	19/30		FALSE	FALSE
01_1-4672	GDRSEDFGVNEDLADSDAR	P04083	HUMAN	1243.57	0	4.873e-09	8.3122	3.15292	22/36		GDRSEDFGVNEDLADSDAR	P04083	HUMAN		1243.57	0	2.663e-09	8.57463	3.15292	22/36		TRUE	TRUE
01_1-4679	LYGSAGPPPTGEEDTAEKDEL	P11021	HUMAN	633.046	0	5.97e-09	8.22403	5.81546	19/40		LYGSAGPPPTGEEDTAEKDEL	P11021	HUMAN		633.046	0	3.963e-09	8.40198	5.81546	19/40		TRUE	TRUE
01_1-4686	LVQDVANNTNEEAGDGTTTATVLAR	P10809	HUMAN	1376.68	0	4.153e-10	9.38164	5.5408	24/48		LVQDVANNTNEEAGDGTTTATVLAR	P10809	HUMAN		1376.68	0	2.879e-10	9.54076	5.5408	24/48		TRUE	TRUE
01_1-4689	cALEDETYADGAETEVDcNR	Q12841	HUMAN	999.42	0	5.885e-09	8.23025	2.58642	18/38		cALEDETYADGAETEVDcNR	Q12841	HUMAN		999.42	0	7.92e-09	8.10127	2.58642	18/38		TRUE	TRUE
01_1-4690	NNVEQVccSFEcQPAR	P12109	HUMAN	1516.42	0	2.668e-07	6.57381	3.41749	21/30		NNVEQVccSFEcQPAR	P12109;E1BI98	HUMAN, BOVIN		1516.42	0	3.319e-07	6.47899	3.41749	21/30		TRUE	FALSE
01_1-4695				0	0	0	0	0			EEVPAADLSDQVPDTESETK	Q2UVX4	BOVIN	*	556.001	0	1.216e-05	4.91507	2.51719	19/38		FALSE	FALSE
01_1-4708	MDATANDVPSPYEVR	G5EA52	HUMAN	701.402	0	0.0002155	3.66655	2.084	19/28		MDATANDVPSPYEVR	G5EA52	HUMAN		701.402	0	0.0002941	3.5315	2.084	19/28		TRUE	TRUE
01_1-4709	cPGcGQGVQAGcPGGcVEEEDGGSPAEGcAEAEGcLR	F8VYK9	HUMAN	717.392	0	2.072e-08	7.68361	4.1501	37/144		cPGcGQGVQAGcPGGcVEEEDGGSPAEGcAEAEGcLR	F8VYK9	HUMAN		717.392	0	2.135e-08	7.6706	4.1501	37/144		TRUE	TRUE
01_1-4712	GIETPQcDQSTGQcVcVEGVEGPR	P07942	HUMAN	531.423	0	3.711e-05	4.43051	2.73268	19/46		GIETPQcDQSTGQcVcVEGVEGPR	P07942	HUMAN		531.423	0	4.479e-05	4.34882	2.73268	19/46		TRUE	TRUE
01_1-4733	ELDRNYLNYGEEGAPGK	P05060	HUMAN	733.194	0	2.368e-06	5.62562	3.25532	19/32		ELDRNYLNYGEEGAPGK	P05060	HUMAN		733.194	0	3.653e-06	5.43735	3.25532	19/32		TRUE	TRUE
01_1-4737	GDRSEDFGVNEDLADSDAR	P04083	HUMAN	812.682	0	2.93e-06	5.53313	2.84933	19/36		GDRSEDFGVNEDLADSDAR	P04083	HUMAN		812.682	0	1.931e-06	5.71422	2.84933	19/36		TRUE	TRUE
01_1-4738	SQETGDLDVGGLQETDK	B1AHL2;P23142	HUMAN	1102.47	0	4.056e-06	5.3919	2.04081	20/32		SQETGDLDVGGLQETDK	B1AHL2;P23142	HUMAN		1102.47	0	5.401e-06	5.26753	2.04081	20/32		TRUE	TRUE
01_1-4744	LYGSAGPPPTGEEDTAEKDEL	P11021	HUMAN	731.426	0	1.234e-05	4.90868	2.73487	19/40		LYGSAGPPPTGEEDTAEKDEL	P11021	HUMAN		731.426	0	1.517e-05	4.81901	2.73487	19/40		TRUE	TRUE
01_1-4749	cALEDETYADGAETEVDcNR	Q12841	HUMAN	2077.47	0	1.495e-11	10.8254	4.53562	24/38		cALEDETYADGAETEVDcNR	Q12841	HUMAN		2077.47	0	6.732e-12	11.1719	4.53562	24/38		TRUE	TRUE
01_1-4761				0	0	0	0	0			EEVPAADLSDQVPDTESETK	Q2UVX4	BOVIN	*	195.515	0	0.00131	2.88273	2.20443	15/38		FALSE	FALSE
01_1-4763	LVQDVANNTNEEAGDGTTTATVLAR	P10809	HUMAN	696.81	0	8.105e-10	9.09125	3.40059	19/48		LVQDVANNTNEEAGDGTTTATVLAR	P10809	HUMAN		696.81	0	1.088e-09	8.96337	3.40059	19/48		TRUE	TRUE
01_1-4767	GLAAEDSGGDSKDLSEVSETTESTDVKDSSEASDSAS	P41227	HUMAN	356.617	0.001	0.02614	1.58269	2.61717	26/144		GLAAEDSGGDSKDLSEVSETTESTDVKDSSEASDSAS	P41227	HUMAN		356.617	0.001	0.03535	1.45161	2.61717	26/144		TRUE	TRUE
01_1-4771	KVVDYSQFQESDDADEDYGR	Q9H1E3	HUMAN	1488.5	0	8.337e-09	8.07899	3.35938	23/38		KVVDYSQFQESDDADEDYGR	Q9H1E3	HUMAN		1488.5	0	8.639e-09	8.06354	3.35938	23/38		TRUE	TRUE
01_1-4777	GIETPQcDQSTGQcVcVEGVEGPR	P07942	HUMAN	367.3	0	2.942e-05	4.53136	2.8269	18/46		GIETPQcDQSTGQcVcVEGVEGPR	P07942	HUMAN		367.3	0	4.75e-05	4.32331	2.8269	18/46		TRUE	TRUE
01_1-4798	ELDRNYLNYGEEGAPGK	P05060	HUMAN	919.82	0	2.423e-07	6.61565	3.19708	21/32		ELDRNYLNYGEEGAPGK	P05060	HUMAN		919.82	0	2.768e-07	6.55783	3.19708	21/32		TRUE	TRUE
01_1-4800	GDRSEDFGVNEDLADSDAR	P04083	HUMAN	836.209	0	2.677e-06	5.57235	2.54718	19/36		GDRSEDFGVNEDLADSDAR	P04083	HUMAN		836.209	0	2.712e-06	5.56671	2.54718	19/36		TRUE	TRUE
01_1-4813	cALEDETYADGAETEVDcNR	Q12841	HUMAN	575.086	0	1.236e-05	4.90798	2.24552	16/38		cALEDETYADGAETEVDcNR	Q12841	HUMAN		575.086	0	1.412e-05	4.85017	2.24552	16/38		TRUE	TRUE
01_1-4826	LVQDVANNTNEEAGDGTTTATVLAR	P10809	HUMAN	501.905	0	3.958e-06	5.40252	2.26739	16/48		LVQDVANNTNEEAGDGTTTATVLAR	P10809	HUMAN		501.905	0	7.182e-06	5.14375	2.26739	16/48		TRUE	TRUE
01_1-4828	DTDMDGVGDQcDNcPLEHNPDQLDSDSDR	P07996	HUMAN	853.659	0	1.536e-07	6.81361	2.93164	32/112		DTDMDGVGDQcDNcPLEHNPDQLDSDSDR	P07996	HUMAN		853.659	0	1.794e-07	6.74618	2.93164	32/112		TRUE	TRUE
01_1-4831	DPDAQPGGELMLGGTDSK	P07339	HUMAN	870.115	0	2.746e-08	7.5613	3.07142	23/34		DPDAQPGGELMLGGTDSK	P07339	HUMAN		870.115	0	3.33e-08	7.47756	3.07142	23/34		TRUE	TRUE
01_1-4836	DVVIcPDASLEDAKK	Q99497	HUMAN	946.205	0	9.867e-05	4.00581	2.25513	21/28		DVVIcPDASLEDAKK	Q99497	HUMAN		946.205	0	0.0001377	3.86107	2.25513	21/28		TRUE	TRUE
01_1-4861	GDRSEDFGVNEDLADSDAR	P04083	HUMAN	1673.3	0	6.164e-11	10.2101	2.82244	25/36		GDRSEDFGVNEDLADSDAR	P04083	HUMAN		1673.3	0	6.476e-11	10.1887	2.82244	25/36		TRUE	TRUE
01_1-4864	ELDRNYLNYGEEGAPGK	P05060	HUMAN	672.419	0	2.808e-06	5.5516	3.06615	18/32		ELDRNYLNYGEEGAPGK	P05060	HUMAN		672.419	0	3.013e-06	5.521	3.06615	18/32		TRUE	TRUE
01_1-4869	LYGSAGPPPTGEEDTAEKDEL	P11021	HUMAN	349.881	0	3.945e-07	6.40395	3.39134	16/40		LYGSAGPPPTGEEDTAEKDEL	P11021	HUMAN		349.881	0	5.909e-07	6.22849	3.39134	16/40		TRUE	TRUE
01_1-4883	IDDPTDSKPEDWDKPEHIPDPDAK	P27797	HUMAN	221.982	0	0.007377	2.13212	2.34194	21/92		IDDPTDSKPEDWDKPEHIPDPDAK	P27797	HUMAN		221.982	0	0.006238	2.20495	2.34194	21/92		TRUE	TRUE
01_1-4889	DTDMDGVGDQcDNcPLEHNPDQLDSDSDR	P07996	HUMAN	767.892	0	6.357e-11	10.1967	3.98784	34/112		DTDMDGVGDQcDNcPLEHNPDQLDSDSDR	P07996	HUMAN		767.892	0	1.018e-10	9.99225	3.98784	34/112		TRUE	TRUE
01_1-4898	DPDAQPGGELMLGGTDSK	P07339	HUMAN	937.616	0	7.97e-07	6.09854	2.02902	24/34		DPDAQPGGELMLGGTDSK	P07339	HUMAN		937.616	0	1.174e-06	5.93033	2.02902	24/34		TRUE	TRUE
01_1-4899	DcDPGYHAGPEGTcDDVDEcQEYGPEIcGAQR	E7EUU1	HUMAN	1232.72	0	8.784e-10	9.05631	3.49009	38/124		DcDPGYHAGPEGTcDDVDEcQEYGPEIcGAQR	E7EUU1	HUMAN		1232.72	0	1.828e-09	8.73802	3.49009	38/124		TRUE	TRUE
01_1-4907	DLEAEHVEVEDTTLNR	Q9H3K6	HUMAN	1513.14	0	5.1e-10	9.29243	3.48446	21/30		DLEAEHVEVEDTTLNR	Q9H3K6	HUMAN		1513.14	0	6.701e-10	9.17386	3.48446	21/30		TRUE	TRUE
01_1-4920	TNGDcRVEEcALGQDLcR	M0R1I2	HUMAN	258.05	0	0.009443	2.02489	2.21163	15/34		TNGDcRVEEcALGQDLcR	M0R1I2	HUMAN		258.05	0	0.01208	1.91793	2.21163	15/34		TRUE	TRUE
01_1-4922	cGNTIPDDDNQVVSLSPGSR	P07942	HUMAN	587.286	0	6.788e-09	8.16826	2.92225	20/38		cGNTIPDDDNQVVSLSPGSR	P07942	HUMAN		587.286	0	5.999e-09	8.22192	2.92225	20/38		TRUE	TRUE
01_1-4924	ELDRNYLNYGEEGAPGK	P05060	HUMAN	668.212	0	0.000311	3.50724	2.40325	18/32		ELDRNYLNYGEEGAPGK	P05060	HUMAN		668.212	0	0.0003637	3.43926	2.40325	18/32		TRUE	TRUE
01_1-4925	DILQScQTSEEcELAR	Q9UNW1	HUMAN	1368.66	0	4.632e-06	5.33423	2.32447	19/30		DILQScQTSEEcELAR	Q9UNW1	HUMAN		1368.66	0	4.507e-06	5.34611	2.32447	19/30		TRUE	TRUE
01_1-4933	GIETPQcDQSTGQcVcVEGVEGPR	P07942	HUMAN	404.703	0	1.049e-05	4.97922	2.63942	19/46		GIETPQcDQSTGQcVcVEGVEGPR	P07942	HUMAN		404.703	0	1.098e-05	4.9594	2.63942	19/46		TRUE	TRUE
01_1-4946	SEAAEAGNGAETMAAEAESAQTR	O43823	HUMAN	106.021	0	0.003255	2.48745	2.09056	10/44		SEAAEAGNGAETMAAEAESAQTR	O43823	HUMAN		106.021	0	0.002406	2.6187	2.09056	10/44		TRUE	TRUE
01_1-4953	NNVEQVccSFEcQPAR	P12109	HUMAN	1064.88	0	6.278e-07	6.20218	2.39731	19/30		NNVEQVccSFEcQPAR	P12109;E1BI98	HUMAN, BOVIN		1064.88	0	7.645e-07	6.11662	2.39731	19/30		TRUE	FALSE
01_1-4959	DcDPGYHAGPEGTcDDVDEcQEYGPEIcGAQR	E7EUU1	HUMAN	675.579	0	1.146e-09	8.94082	3.47352	33/124		DcDPGYHAGPEGTcDDVDEcQEYGPEIcGAQR	E7EUU1	HUMAN		675.579	0	7.925e-10	9.101	3.47352	33/124		TRUE	TRUE
01_1-4960	DcDGGYRPSPLGDScEDVDEcEDPQSScLGGEcK	G3V511	HUMAN	1010.7	0	1.211e-10	9.91686	4.35078	36/132		DcDGGYRPSPLGDScEDVDEcEDPQSScLGGEcK	G3V511	HUMAN		1010.7	0	9.464e-11	10.0239	4.35078	36/132		TRUE	TRUE
01_1-4969	YKDDDDDQLFYTR	O60568	HUMAN	2089.61	0	6.036e-10	9.21925	2.87304	21/24		YKDDDDDQLFYTR	O60568	HUMAN		2089.61	0	6.379e-10	9.19525	2.87304	21/24		TRUE	TRUE
01_1-4974	SSLDDYcPSDQVDTIQEK	Q49AR2-3	HUMAN	1086.42	0	8.948e-07	6.04827	2.22746	21/34		SSLDDYcPSDQVDTIQEK	Q49AR2-3	HUMAN		1086.42	0	7.573e-07	6.12073	2.22746	21/34		TRUE	TRUE
01_1-4991	cGNTIPDDDNQVVSLSPGSR	P07942	HUMAN	426.201	0	1.278e-07	6.89347	3.00879	18/38		cGNTIPDDDNQVVSLSPGSR	P07942	HUMAN		426.201	0	1.052e-07	6.97798	3.00879	18/38		TRUE	TRUE
01_1-4997	GEDEDEVSEAQETPDHAIFR	Q8IUX7	HUMAN	236.62	0	6.998e-06	5.15503	2.24715	19/38		GEDEDEVSEAQETPDHAIFR	Q8IUX7	HUMAN		236.62	0	6.776e-06	5.16903	2.24715	19/38		TRUE	TRUE
01_1-5002	TEIDKPSQMQVTDVQDNSISVK	P02751;P02751-15;P02751-13	HUMAN	1081	0	1.642e-07	6.78463	2.66435	22/42		TEIDKPSQMQVTDVQDNSISVK	P02751;P02751-15;P02751-13	HUMAN		1081	0	2.01e-07	6.6968	2.66435	22/42		TRUE	TRUE
01_1-5022	DcDGGYRPSPLGDScEDVDEcEDPQSScLGGEcK	G3V511	HUMAN	1589.85	0	3.28e-14	13.4841	4.98266	41/132		DcDGGYRPSPLGDScEDVDEcEDPQSScLGGEcK	G3V511	HUMAN		1589.85	0	6.554e-14	13.1835	4.98266	41/132		TRUE	TRUE
01_1-5046	ILDSVGIEADDDRLNK	P05387	HUMAN	1233.46	0	5.633e-08	7.24926	3.27438	19/30		ILDSVGIEADDDRLNK	P05387	HUMAN		1233.46	0	7.376e-08	7.13218	3.27438	19/30		TRUE	TRUE
01_1-5051	DTDMDGVGDQcDNcPLEHNPDQLDSDSDR	P07996	HUMAN	667.175	0	1.568e-07	6.80465	2.41199	32/112		DTDMDGVGDQcDNcPLEHNPDQLDSDSDR	P07996	HUMAN		667.175	0	1.85e-07	6.73283	2.41199	32/112		TRUE	TRUE
01_1-5057	GEDEDEVSEAQETPDHAIFR	Q8IUX7	HUMAN	1053.91	0	1.446e-08	7.83983	3.99045	20/38		GEDEDEVSEAQETPDHAIFR	Q8IUX7	HUMAN		1053.91	0	1.105e-08	7.95664	3.99045	20/38		TRUE	TRUE
01_1-5060	cALEDETYADGAETEVDcNR	Q12841	HUMAN	1762.07	0	3.625e-08	7.44069	2.78833	23/38		cALEDETYADGAETEVDcNR	Q12841	HUMAN		1762.07	0	2.455e-08	7.60995	2.78833	23/38		TRUE	TRUE
01_1-5061	DNDKVDAQEENFLPK	G3XAE6	HUMAN	589.581	0.008	0.1638	0.785686	2.0586	15/28		DNDKVDAQEENFLPK	G3XAE6	HUMAN		589.581	0.007	0.1516	0.819301	2.0586	15/28		TRUE	TRUE
01_1-5062	cGNTIPDDDNQVVSLSPGSR	P07942	HUMAN	238.583	0	0.0003054	3.51513	2.02611	14/38		cGNTIPDDDNQVVSLSPGSR	P07942	HUMAN		238.583	0	0.0003954	3.40296	2.02611	14/38		TRUE	TRUE
01_1-5089	cDDcASGYFGNPSEVGGScQPcQcHNNIDTTDPEAcDK	P07942	HUMAN	372.488	0	1.527e-05	4.81616	3.19411	24/148		cDDcASGYFGNPSEVGGScQPcQcHNNIDTTDPEAcDK	P07942	HUMAN		372.488	0	1.313e-05	4.88174	3.19411	24/148		TRUE	TRUE
01_1-5093	HLEEPGETQNAFLNER	P05060	HUMAN	178.986	0	0.003043	2.5167	2.79014	12/30		HLEEPGETQNAFLNER	P05060	HUMAN		178.986	0	0.002295	2.63922	2.79014	12/30		TRUE	TRUE
01_1-5100	LGDLYEEEMR	P08670	HUMAN	227.094	0.001	0.02765	1.5583	1.60122	11/18		LGDLYEEEMR	P08670	HUMAN		227.094	0.001	0.02704	1.56799	1.60122	11/18		TRUE	TRUE
01_1-5101	GPPQEEEEEEDEEEEATKEDAEAPGIRDHESL	A8K8G0	HUMAN	710.669	0	4.135e-07	6.38352	3.17913	30/124		GPPQEEEEEEDEEEEATKEDAEAPGIRDHESL	A8K8G0	HUMAN		710.669	0	6.386e-07	6.19477	3.17913	30/124		TRUE	TRUE
01_1-5115	SEDFGVNEDLADSDAR	P04083	HUMAN	1810.49	0	5.599e-10	9.25189	2.86124	23/30		SEDFGVNEDLADSDAR	P04083	HUMAN		1810.49	0	4.315e-10	9.36502	2.86124	23/30		TRUE	TRUE
01_1-5139	cGNTIPDDDNQVVSLSPGSR	P07942	HUMAN	153.187	0.004	0.1004	0.998266	2.05285	11/38		cGNTIPDDDNQVVSLSPGSR	P07942	HUMAN		153.187	0.003	0.07959	1.09914	2.05285	11/38		TRUE	TRUE
01_1-5156	HLEEPGETQNAFLNER	P05060	HUMAN	152.723	0.001	0.03991	1.39892	2.03753	12/30		HLEEPGETQNAFLNER	P05060	HUMAN		152.723	0.001	0.0293	1.53313	2.03753	12/30		TRUE	TRUE
01_1-5158	QDNcLLTPNSGQEDADNDGVGDQcDDDADGDGIKNVEDNcR	P49746	HUMAN	388.401	0	3.068e-06	5.51314	2.65577	31/160		QDNcLLTPNSGQEDADNDGVGDQcDDDADGDGIKNVEDNcR	P49746	HUMAN		388.401	0	2.641e-06	5.57823	2.65577	31/160		TRUE	TRUE
01_1-5162	GPPQEEEEEEDEEEEATKEDAEAPGIRDHESL	A8K8G0	HUMAN	697.162	0	1.428e-10	9.84527	5.06753	30/124		GPPQEEEEEEDEEEEATKEDAEAPGIRDHESL	A8K8G0	HUMAN		697.162	0	2.846e-10	9.54577	5.06753	30/124		TRUE	TRUE
01_1-5170	DQLVIPDGQEEEQEAAGEGR	Q8NBJ4-2	HUMAN	411.86	0	1.812e-05	4.74184	2.30281	19/38		DQLVIPDGQEEEQEAAGEGR	Q8NBJ4-2	HUMAN		411.86	0	1.094e-05	4.96098	2.30281	19/38		TRUE	TRUE
01_1-5177	YPGPQAEGDSEGLSQGLVDR	P10645	HUMAN	714.386	0	4.61e-08	7.3363	3.17001	19/38		YPGPQAEGDSEGLSQGLVDR	P10645	HUMAN		714.386	0	2.398e-08	7.62015	3.17001	19/38		TRUE	TRUE
01_1-5181	DVDEAYMNKVELESR	P05787	HUMAN	1036.89	0	1.107e-06	5.95585	2.86944	18/28		DVDEAYMNKVELESR	P05787	HUMAN		1036.89	0	1.387e-06	5.85792	2.86944	18/28		TRUE	TRUE
01_1-5188	IEDGNDFGVAIQEK	Q9UL46	HUMAN	902.811	0	1.491e-06	5.82652	2.1822	17/26		IEDGNDFGVAIQEK	Q9UL46	HUMAN		902.811	0	1.045e-06	5.98088	2.1822	17/26		TRUE	TRUE
01_1-5191	TEPAAEAEAASGPSESPSPPAAEELPGSHAEPPVPAQGEAPGEQAR	P55884	HUMAN	511.165	0	4.112e-08	7.38595	4.29281	31/180		TEPAAEAEAASGPSESPSPPAAEELPGSHAEPPVPAQGEAPGEQAR	P55884	HUMAN		511.165	0	3.754e-08	7.42551	4.29281	31/180		TRUE	TRUE
01_1-5192	DWSDEPIKEcGTNEcLDNNGGcSHVcNDLK	P01130-6	HUMAN	507.623	0	0.0001866	3.72909	2.63607	26/116		DWSDEPIKEcGTNEcLDNNGGcSHVcNDLK	P01130-6	HUMAN		507.623	0	0.0001446	3.83983	2.63607	26/116		TRUE	TRUE
01_1-5200	ESTGAQVQVAGDMLPNSTER	H3BRU6;Q15365	HUMAN	444.237	0	6.325e-05	4.19894	2.25779	14/38		ESTGAQVQVAGDMLPNSTER	H3BRU6;Q15365	HUMAN		444.237	0	8.105e-05	4.09125	2.25779	14/38		TRUE	TRUE
01_1-5205	cGNTIPDDDNQVVSLSPGSR	P07942	HUMAN	320.018	0	0.0008304	3.08071	2.28904	15/38		cGNTIPDDDNQVVSLSPGSR	P07942	HUMAN		320.018	0	0.0007149	3.14575	2.28904	15/38		TRUE	TRUE
01_1-5206	AATDAQDANQccTScEDNAPATSYcVEcSEPLcETcVEAHQR	Q13263	HUMAN	381.006	0	1.382e-06	5.85949	3.09546	28/164		AATDAQDANQccTScEDNAPATSYcVEcSEPLcETcVEAHQR	Q13263	HUMAN		381.006	0	1.93e-06	5.71444	3.09546	28/164		TRUE	TRUE
01_1-5219	ASFcLEDTEcEGDIQK	Q9Y4K0	HUMAN	1978.18	0	3.282e-11	10.4839	2.75542	22/30		ASFcLEDTEcEGDIQK	Q9Y4K0	HUMAN		1978.18	0	6.34e-11	10.1979	2.75542	22/30		TRUE	TRUE
01_1-5225	GPPQEEEEEEDEEEEATKEDAEAPGIRDHESL	A8K8G0	HUMAN	597.395	0	1.979e-07	6.70355	3.49475	27/124		GPPQEEEEEEDEEEEATKEDAEAPGIRDHESL	A8K8G0	HUMAN		597.395	0	2.979e-07	6.52593	3.49475	27/124		TRUE	TRUE
01_1-5234	MMDYLQGSGETPQTDVR	Q14697	HUMAN	476.933	0	3.662e-05	4.43628	2.13535	18/32		MMDYLQGSGETPQTDVR	Q14697	HUMAN		476.933	0	4.618e-05	4.33555	2.13535	18/32		TRUE	TRUE
01_1-5239	YPGPQAEGDSEGLSQGLVDR	P10645	HUMAN	1158.63	0	2.974e-13	12.5267	4.61419	23/38		YPGPQAEGDSEGLSQGLVDR	P10645	HUMAN		1158.63	0	4.791e-13	12.3196	4.61419	23/38		TRUE	TRUE
01_1-5240	IEGDEEMHcSDDGFWSK	F8WDX4;P08603	HUMAN	901.409	0	2.783e-06	5.55549	2.83997	18/32		IEGDEEMHcSDDGFWSK	F8WDX4;P08603	HUMAN		901.409	0	4.58e-06	5.33913	2.83997	18/32		TRUE	TRUE
01_1-5253	VGEEDEEAAEAEAEAEEAER	O15240	HUMAN	2676.87	0	1.302e-14	13.8854	4.41673	27/38		VGEEDEEAAEAEAEAEEAER	O15240	HUMAN		2676.87	0	7.366e-15	14.1328	4.41673	27/38		TRUE	TRUE
01_1-5264	VDATEESDLAQQYGVR	P07237	HUMAN	2233.67	0	1.671e-09	8.77702	2.24848	22/30		VDATEESDLAQQYGVR	P07237	HUMAN		2233.67	0	1.332e-09	8.8755	2.24848	22/30		TRUE	TRUE
01_1-5272	LLDPEDISVDHPDEK	Q01082;Q01082-3	HUMAN	742.94	0	9.104e-07	6.04077	2.54819	19/28		LLDPEDISVDHPDEK	Q01082;Q01082-3	HUMAN		742.94	0	6.231e-07	6.20544	2.54819	19/28		TRUE	TRUE
01_1-5274	MPYEcGPSLDVcAQDER	P10643	HUMAN	867.903	0	3.454e-07	6.46168	2.27442	17/32		MPYEcGPSLDVcAQDER	P10643	HUMAN		867.903	0	3.698e-07	6.43203	2.27442	17/32		TRUE	TRUE
01_1-5281	TDDYLDQPcYETINR	P50395	HUMAN	868.943	0	2.352e-05	4.62856	2.56647	20/28		TDDYLDQPcYETINR	P50395	HUMAN		868.943	0	1.692e-05	4.7716	2.56647	20/28		TRUE	TRUE
01_1-5297	FPSGNQGGAGPSQGSGGGTGGSVYTEDNDDDLYG	P55072	HUMAN	138.778	0	0.00814	2.08938	2.54047	15/66		FPSGNQGGAGPSQGSGGGTGGSVYTEDNDDDLYG	P55072	HUMAN		138.778	0	0.008096	2.09173	2.54047	15/66		TRUE	TRUE
01_1-5316	VGEEDEEAAEAEAEAEEAER	HUMAN	HUMAN	2881.83	0	2.538e-15	14.5955	4.69889	28/38		VGEEDEEAAEAEAEAEEAER	O15240	HUMAN		2881.83	0	1.181e-15	14.9278	4.69889	28/38		TRUE	TRUE
01_1-5326	YPGPQAEGDSEGLSQGLVDR	P10645	HUMAN	835.898	0	4.281e-10	9.36845	3.32387	18/38		YPGPQAEGDSEGLSQGLVDR	P10645	HUMAN		835.898	0	5.904e-10	9.22885	3.32387	18/38		TRUE	TRUE
01_1-5330	FAAYFQQGDMESNGK	P06744	HUMAN	908.583	0	0.004529	2.344	2.52118	16/28		FAAYFQQGDMESNGK	P06744	HUMAN		908.583	0	0.003994	2.39859	2.52118	16/28		TRUE	TRUE
01_1-5353	EIEIDIEPTDKVER	F8VSA6	HUMAN	279.869	0	0.007697	2.11368	2.35432	12/26		EIEIDIEPTDKVER	F8VSA6	HUMAN		279.869	0	0.008904	2.05041	2.35432	12/26		TRUE	TRUE
01_1-5361				0	0	0	0	0			TYDSYLGDDYVR	Q29443;G3X6N3	BOVIN		1055.09	0	0.0007523	3.12361	2.15363	18/22		FALSE	FALSE
01_1-5372	TYADYESVNEcMEGVcK	P84090	HUMAN	925.664	0	4.648e-08	7.33273	2.07144	19/32		TYADYESVNEcMEGVcK	P84090	HUMAN		925.664	0	6.645e-08	7.17751	2.07144	19/32		TRUE	TRUE
01_1-5373	TTTTNTQVEGDDEAAFLER	Q05682-5	HUMAN	576.349	0	4.572e-08	7.33989	2.67659	18/36		TTTTNTQVEGDDEAAFLER	Q05682-5	HUMAN		576.349	0	5.808e-08	7.23597	2.67659	18/36		TRUE	TRUE
01_1-5382	LVSTEDAcGcEATLAFQDK	B2CPU0	HUMAN	315.266	0	7.081e-06	5.14991	2.46291	15/36		LVSTEDAcGcEATLAFQDK	B2CPU0	HUMAN		315.266	0	9.653e-06	5.01534	2.46291	15/36		TRUE	TRUE
01_1-5395				0	0	0	0	0			DTATFGcHETYSLDGPEEVEcSK	P17690	BOVIN	*	828.303	0	3.613e-06	5.44213	2.71651	22/44		FALSE	FALSE
01_1-5396	YPGPQAEGDSEGLSQGLVDR	P10645	HUMAN	706.862	0	6.106e-08	7.21424	3.58451	19/38		YPGPQAEGDSEGLSQGLVDR	P10645	HUMAN		706.862	0	8.759e-08	7.05755	3.58451	19/38		TRUE	TRUE
01_1-5409	GESDPAYQQYQDAANNLR	P13667	HUMAN	760.205	0	1.245e-08	7.90483	3.69857	18/34		GESDPAYQQYQDAANNLR	P13667	HUMAN		760.205	0	1.738e-08	7.75995	3.69857	18/34		TRUE	TRUE
01_1-5424	IIEVAPQVATQNVNPTPGATS	P49903	HUMAN	343.206	0	0.004796	2.31912	2.37249	15/40		IIEVAPQVATQNVNPTPGATS	P49903	HUMAN		343.206	0	0.004558	2.34123	2.37249	15/40		TRUE	TRUE
01_1-5425	EPGcGccMTcALAEGQScGVYTER	P24593	HUMAN	419.367	0	7.503e-06	5.12477	3.32205	15/46		EPGcGccMTcALAEGQScGVYTER	P24593	HUMAN		419.367	0	8.352e-06	5.07821	3.32205	15/46		TRUE	TRUE
01_1-5428	FSPDGELYASGSEDGTLR	Q9Y3F4	HUMAN	669.48	0	4.748e-08	7.32349	2.55791	20/34		FSPDGELYASGSEDGTLR	Q9Y3F4	HUMAN		669.48	0	7.455e-08	7.12755	2.55791	20/34		TRUE	TRUE
01_1-5470	IIEVEEEQEDPYLNDR	B1AHL2;P23142	HUMAN	1792.55	0	6.643e-11	10.1776	3.28531	22/30		IIEVEEEQEDPYLNDR	B1AHL2;P23142	HUMAN		1792.55	0	9.541e-11	10.0204	3.28531	22/30		TRUE	TRUE
01_1-5472	TDDYLDQPcLETVNR	P31150	HUMAN	596.005	0	0.0004101	3.38711	2.09599	17/28		TDDYLDQPcLETVNR	P31150	HUMAN		596.005	0	0.0003	3.52288	2.09599	17/28		TRUE	TRUE
01_1-5491	cDNcPYNHNPDQADTDNNGEGDAcAADIDGDGILNER	P07996	HUMAN	1016.98	0	4.082e-11	10.3891	5.15632	35/144		cDNcPYNHNPDQADTDNNGEGDAcAADIDGDGILNER	P07996	HUMAN		1016.98	0	7.127e-11	10.1471	5.15632	35/144		TRUE	TRUE
01_1-5503	VNEASGDGDGEDAVVILEK	Q96C86	HUMAN	725.009	0	7.503e-09	8.12477	3.61196	18/36		VNEASGDGDGEDAVVILEK	Q96C86	HUMAN		725.009	0	9.567e-09	8.01922	3.61196	18/36		TRUE	TRUE
01_1-5506	cEEVIPDEEFDPQNSR	G3V511	HUMAN	418.206	0	1.081e-05	4.96617	2.26035	16/30		cEEVIPDEEFDPQNSR	G3V511	HUMAN		418.206	0	9.204e-06	5.03602	2.26035	16/30		TRUE	TRUE
01_1-5507	KDEELDPMDPSSYSDAPR	H7C053	HUMAN	349.228	0	4.491e-07	6.34766	2.95106	15/34		KDEELDPMDPSSYSDAPR	H7C053	HUMAN		349.228	0	4.433e-07	6.3533	2.95106	15/34		TRUE	TRUE
01_1-5527	GFGDGYNGYGGGPGGGNFGGSPGYGGGR	P22626-2	HUMAN	255.295	0	0.002727	2.56431	2.02778	15/54		GFGDGYNGYGGGPGGGNFGGSPGYGGGR	P22626-2	HUMAN		255.295	0	0.002597	2.58553	2.02778	15/54		TRUE	TRUE
01_1-5551	EDEEESLNEVGYDDIGGcR	P55072	HUMAN	1102.26	0	7.604e-09	8.11896	3.54261	21/36		EDEEESLNEVGYDDIGGcR	P55072	HUMAN		1102.26	0	1.06e-08	7.97469	3.54261	21/36		TRUE	TRUE
01_1-5554	cDNcPYNHNPDQADTDNNGEGDAcAADIDGDGILNER	P07996	HUMAN	1603.66	0	1.041e-11	10.9825	4.62561	39/144		cDNcPYNHNPDQADTDNNGEGDAcAADIDGDGILNER	P07996	HUMAN		1603.66	0	1.114e-11	10.9531	4.62561	39/144		TRUE	TRUE
01_1-5558	ENVEYIEREESDGEYDEFGR	O95218-2	HUMAN	209.574	0.001	0.02079	1.68215	2.10909	12/38		ENVEYIEREESDGEYDEFGR	O95218-2	HUMAN		209.574	0.001	0.02402	1.61943	2.10909	12/38		TRUE	TRUE
01_1-5563	YADLTEDQLPScESLK	P18669	HUMAN	649.355	0	2.186e-06	5.66035	2.31473	20/30		YADLTEDQLPScESLK	P18669	HUMAN		649.355	0	1.655e-06	5.7812	2.31473	20/30		TRUE	TRUE
01_1-5568	cEEVIPDEEFDPQNSR	G3V511	HUMAN	473.256	0	2.643e-05	4.5779	2.85194	17/30		cEEVIPDEEFDPQNSR	G3V511	HUMAN		473.256	0	3.257e-05	4.48718	2.85194	17/30		TRUE	TRUE
01_1-5569	GAPEGTVcGSDGADYPGEcQLLR	O00468-6	HUMAN	480.343	0	8.467e-08	7.07227	2.9428	17/44		GAPEGTVcGSDGADYPGEcQLLR	O00468-6	HUMAN		480.343	0	1.489e-07	6.82711	2.9428	17/44		TRUE	TRUE
01_1-5578	AKQEPEVNGGSGDAVPSGNEVSENMEEEAENQAESR	P49321-2	HUMAN	481.388	0	6.684e-08	7.17496	3.59104	37/140		AKQEPEVNGGSGDAVPSGNEVSENMEEEAENQAESR	P49321-2	HUMAN		481.388	0	3.896e-08	7.40938	3.59104	37/140		TRUE	TRUE
01_1-5582	NAEQNGPVDGQGDNPGPQAAEQGTDTAVPSDSDKKLPEMDID	P34932	HUMAN	351.765	0	2.459e-05	4.60924	4.28301	29/164		NAEQNGPVDGQGDNPGPQAAEQGTDTAVPSDSDKKLPEMDID	P34932	HUMAN		351.765	0	3.948e-05	4.40362	4.28301	29/164		TRUE	TRUE
01_1-5596	DIQTLNHLNWLNDEIINFYmNmLMERSK	Q9P0U3-2	HUMAN	63.3825	0	0.008872	2.05198	4.02172	17/108		DIQTLNHLNWLNDEIINFYmNmLMERSK	Q9P0U3-2	HUMAN		63.3825	0	0.007608	2.11873	4.02172	17/108		TRUE	TRUE
01_1-5601	AVSDWIDEQEKGSSEQAESDNMDVPPEDDSKEGAGEQK	Q12906-7;Q12906	HUMAN	385.159	0	2.369e-05	4.62543	3.89029	27/148		AVSDWIDEQEKGSSEQAESDNMDVPPEDDSKEGAGEQK	Q12906-7;Q12906	HUMAN		385.159	0	2.596e-05	4.5857	3.89029	27/148		TRUE	TRUE
01_1-5613	SVEDAQDVSLALTQR	P12111-2	HUMAN	1937.78	0	3.762e-10	9.42458	2.83192	21/28		SVEDAQDVSLALTQR	P12111-2	HUMAN		1937.78	0	3.131e-10	9.50432	2.83192	21/28		TRUE	TRUE
01_1-5632	GAPEGTVcGSDGADYPGEcQLLR	O00468-6	HUMAN	172.084	0	0.01422	1.8471	2.002	10/44		GAPEGTVcGSDGADYPGEcQLLR	O00468-6	HUMAN		172.084	0	0.01109	1.95507	2.002	10/44		TRUE	TRUE
01_1-5639	NPDDITNEEYGEFYK	P07900	HUMAN	2047.39	0	7.647e-10	9.11651	2.88848	22/28		NPDDITNEEYGEFYK	P07900	HUMAN		2047.39	0	5.322e-10	9.27393	2.88848	22/28		TRUE	TRUE
01_1-5649	NAEQNGPVDGQGDNPGPQAAEQGTDTAVPSDSDKKLPEMDID	P34932	HUMAN	557.489	0	0.0002495	3.60293	2.95965	29/164		NAEQNGPVDGQGDNPGPQAAEQGTDTAVPSDSDKKLPEMDID	P34932	HUMAN		557.489	0	0.0002027	3.69315	2.95965	29/164		TRUE	TRUE
01_1-5654	DSmIWDcTcIGAGR	P02751;P02751-15;P02751-13	HUMAN	1522.79	0	5.051e-06	5.29662	2.80227	20/26		DSmIWDcTcIGAGR	P02751;P02751-15;P02751-13;B8Y9S9	HUMAN, BOVIN		1522.79	0	6.961e-06	5.15733	2.80227	20/26		TRUE	FALSE
01_1-5661	IVDRIDNDGDGFVTTEELK	B7Z1M1	HUMAN	1039.62	0	1.485e-07	6.82827	2.56891	20/36		IVDRIDNDGDGFVTTEELK	B7Z1M1	HUMAN		1039.62	0	1.408e-07	6.8514	2.56891	20/36		TRUE	TRUE
01_1-5681	cDNcPYNHNPDQADTDNNGEGDAcAADIDGDGILNER	P07996	HUMAN	529.188	0	6.294e-08	7.20107	4.25187	34/144		cDNcPYNHNPDQADTDNNGEGDAcAADIDGDGILNER	P07996	HUMAN		529.188	0	7.917e-08	7.10144	4.25187	34/144		TRUE	TRUE
01_1-5701	NPDDITNEEYGEFYK	P07900	HUMAN	1879.4	0	7.65e-09	8.11634	4.1781	22/28		NPDDITNEEYGEFYK	P07900	HUMAN		1879.4	0	1.09e-08	7.96257	4.1781	22/28		TRUE	TRUE
01_1-5706	VQGEAVSNIQENTQTPTVQEESEEEEVDETGVEVK	F8VZJ2	HUMAN	309.763	0	2.987e-05	4.52476	2.76696	16/68		VQGEAVSNIQENTQTPTVQEESEEEEVDETGVEVK	F8VZJ2	HUMAN		309.763	0	2.194e-05	4.65876	2.76696	16/68		TRUE	TRUE
01_1-5709	VQGEAVSNIQENTQTPTVQEESEEEEVDETGVEVK	F8VZJ2	HUMAN	197.441	0	8.354e-07	6.07811	3.7382	21/136		VQGEAVSNIQENTQTPTVQEESEEEEVDETGVEVK	F8VZJ2	HUMAN		197.441	0	6.021e-07	6.22033	3.7382	21/136		TRUE	TRUE
01_1-5720	AGPDLAScLDVDEcR	E7EUU1	HUMAN	1324.91	0	8.255e-09	8.08328	2.65485	18/28		AGPDLAScLDVDEcR	E7EUU1	HUMAN		1324.91	0	7.418e-09	8.12971	2.65485	18/28		TRUE	TRUE
01_1-5722	KVDVDEYDENKFVDEEDGGDGQAGPDEGEVDScLR	B1ALC0	HUMAN	1300.53	0	1.277e-09	8.89381	4.94126	39/136		KVDVDEYDENKFVDEEDGGDGQAGPDEGEVDScLR	B1ALC0	HUMAN		1300.53	0	2.25e-09	8.64782	4.94126	39/136		TRUE	TRUE
01_1-5729	EPGcGccMTcALAEGQScGVYTER	P24593	HUMAN	750.694	0	3.734e-07	6.42783	2.74942	19/46		EPGcGccMTcALAEGQScGVYTER	P24593	HUMAN		750.694	0	3.809e-07	6.41919	2.74942	19/46		TRUE	TRUE
01_1-5736	LQAALDDEEAGGRPAMEPGNGSLDLGGDSAGR	Q00839-2	HUMAN	651.299	0	1.399e-07	6.85418	3.55359	30/124		LQAALDDEEAGGRPAMEPGNGSLDLGGDSAGR	Q00839-2	HUMAN		651.299	0	1.254e-07	6.9017	3.55359	30/124		TRUE	TRUE
01_1-5737	NSEPQDEGELFQGVDPR	O15240	HUMAN	1057.96	0	4.773e-07	6.32121	2.25343	21/32		NSEPQDEGELFQGVDPR	O15240	HUMAN		1057.96	0	3.246e-07	6.48865	2.25343	21/32		TRUE	TRUE
01_1-5739	SLAELGDcNEDLEQVEK	Q9HCB6	HUMAN	804.116	0	2.704e-08	7.56799	3.06574	17/32		SLAELGDcNEDLEQVEK	Q9HCB6	HUMAN		804.116	0	3.557e-08	7.44892	3.06574	17/32		TRUE	TRUE
01_1-5745	EQQEAIEHIDEVQNEIDR	Q01105;Q01105-2	HUMAN	620.144	0	5.792e-08	7.23717	2.73918	17/34		EQQEAIEHIDEVQNEIDR	Q01105;Q01105-2	HUMAN		620.144	0	6.514e-08	7.18615	2.73918	17/34		TRUE	TRUE
01_1-5757	VMVTDFENVPEEDGTR	Q8NBP7	HUMAN	1043.14	0	4.576e-09	8.33951	2.8244	24/30		VMVTDFENVPEEDGTR	Q8NBP7	HUMAN		1043.14	0	5.912e-09	8.22827	2.8244	24/30		TRUE	TRUE
01_1-5759	DLAKDITSDTSGDFR	P04083	HUMAN	1445.12	0	1.095e-06	5.96059	2.56937	21/28		DLAKDITSDTSGDFR	P04083	HUMAN		1445.12	0	1.29e-06	5.88941	2.56937	21/28		TRUE	TRUE
01_1-5774	DAEYGASPEQVADNGDDHSEGGLVENHVDSTmNMLGGGGSAGR	P18065	HUMAN	202.4	0	0.0001737	3.7602	2.64833	21/168		DAEYGASPEQVADNGDDHSEGGLVENHVDSTmNMLGGGGSAGR	P18065	HUMAN		202.4	0	0.0001437	3.84254	2.64833	21/168		TRUE	TRUE
01_1-5783	GPDGLTAFEATDNQAIK	P58546	HUMAN	1492.76	0	2.43e-08	7.61439	3.43067	21/32		GPDGLTAFEATDNQAIK	P58546	HUMAN		1492.76	0	1.764e-08	7.7535	3.43067	21/32		TRUE	TRUE
01_1-5789	KVDVDEYDENKFVDEEDGGDGQAGPDEGEVDScLR	B1ALC0	HUMAN	590.314	0	1.895e-08	7.72239	3.35274	30/136		KVDVDEYDENKFVDEEDGGDGQAGPDEGEVDScLR	B1ALC0	HUMAN		590.314	0	2.7e-08	7.56864	3.35274	30/136		TRUE	TRUE
01_1-5799	KcDcSGNSDPNLIFEDcDEVTGQcR	Q16363-2	HUMAN	212.877	0	0.0002555	3.59261	2.84085	15/48		KcDcSGNSDPNLIFEDcDEVTGQcR	Q16363-2	HUMAN		212.877	0	0.000169	3.77211	2.84085	15/48		TRUE	TRUE
01_1-5800	VIAINVDDPDAANYNDINDVKR	Q15181	HUMAN	597.196	0	1.502e-06	5.82333	2.51056	21/42		VIAINVDDPDAANYNDINDVKR	Q15181	HUMAN		597.196	0	1.109e-06	5.95507	2.51056	21/42		TRUE	TRUE
01_1-5807	NYTDEAIETDDLTIK	O14818	HUMAN	2054.84	0	5.392e-11	10.2683	3.19283	23/28		NYTDEAIETDDLTIK	O14818	HUMAN		2054.84	0	4.694e-11	10.3285	3.19283	23/28		TRUE	TRUE
01_1-5814	NDYATmLPDSTEIDQDTINR	P12110;P12110-2	HUMAN	565.854	0	2.232e-07	6.65131	2.70532	19/38		NDYATmLPDSTEIDQDTINR	P12110;P12110-2	HUMAN		565.854	0	2.025e-07	6.69357	2.70532	19/38		TRUE	TRUE
01_1-5824	GENDETVSNTLTLTNGLER	Q8WXD2	HUMAN	605.509	0	2.448e-05	4.61119	2.53374	16/36		GENDETVSNTLTLTNGLER	Q8WXD2	HUMAN		605.509	0	1.92e-05	4.7167	2.53374	16/36		TRUE	TRUE
01_1-5831	QDAYDGKDYIALNEDLR	P04439	HUMAN	196.16	0	5.859e-06	5.23218	2.09402	13/32		QDAYDGKDYIALNEDLR	P04439	HUMAN		196.16	0	5.54e-06	5.25649	2.09402	13/32		TRUE	TRUE
01_1-5839	NGNYcVLQMDQSYKPDENEVR	F5GWY2	HUMAN	439.965	0	5.859e-06	5.23218	2.20294	16/40		NGNYcVLQMDQSYKPDENEVR	F5GWY2	HUMAN		439.965	0	8.467e-06	5.07227	2.20294	16/40		TRUE	TRUE
01_1-5846	KcDcSGNSDPNLIFEDcDEVTGQcR	Q16363-2	HUMAN	1308.82	0	1.432e-06	5.84406	2.83246	33/96		KcDcSGNSDPNLIFEDcDEVTGQcR	Q16363-2	HUMAN		1308.82	0	1.438e-06	5.84224	2.83246	33/96		TRUE	TRUE
01_1-5852	DSGSDEDFLMEDDDDSDYGSSK	Q9H1E3	HUMAN	696.496	0	2.276e-06	5.64283	2.09311	19/42		DSGSDEDFLMEDDDDSDYGSSK	Q9H1E3	HUMAN		696.496	0	2.898e-06	5.5379	2.09311	19/42		TRUE	TRUE
01_1-5859	DSSTcPGDYVLSVSENSR	P46109	HUMAN	811.215	0	4.604e-05	4.33686	2.58086	18/34		DSSTcPGDYVLSVSENSR	P46109	HUMAN		811.215	0	5.09e-05	4.29328	2.58086	18/34		TRUE	TRUE
01_1-5863	KcDcSGNSDPNLIFEDcDEVTGQcR	Q16363-2	HUMAN	347.575	0	0.0006251	3.20405	2.65038	17/48		KcDcSGNSDPNLIFEDcDEVTGQcR	Q16363-2	HUMAN		347.575	0	0.0005474	3.2617	2.65038	17/48		TRUE	TRUE
01_1-5864	VGGLGAQGPSGSSEWEDEQSEYSDIR	O76061	HUMAN	353.243	0	6.338e-05	4.19805	3.58239	15/50		VGGLGAQGPSGSSEWEDEQSEYSDIR	O76061	HUMAN		353.243	0	5.895e-05	4.22952	3.58239	15/50		TRUE	TRUE
01_1-5879	NPDDITNEEYGEFYK	P07900	HUMAN	414.158	0	2.045e-05	4.68931	2.55009	17/28		NPDDITNEEYGEFYK	P07900	HUMAN		414.158	0	3.203e-05	4.49444	2.55009	17/28		TRUE	TRUE
01_1-5888	STDGDSGSEDLVYTIEQPSNGR	Q6UVK1	HUMAN	464.066	0	1.685e-05	4.7734	2.42136	15/42		STDGDSGSEDLVYTIEQPSNGR	Q6UVK1	HUMAN		464.066	0	2.116e-05	4.67448	2.42136	15/42		TRUE	TRUE
01_1-5895	NFDNGDSRLDSSEFLK	Q12841	HUMAN	477.303	0	0.001113	2.9535	2.41062	15/30		NFDNGDSRLDSSEFLK	Q12841	HUMAN		477.303	0	0.001178	2.92885	2.41062	15/30		TRUE	TRUE
01_1-5899	ELDRNYLNYGEEGAPGKWQQQGDLQDTK	P05060	HUMAN	528.253	0	3.296e-06	5.48201	3.2287	29/108		ELDRNYLNYGEEGAPGKWQQQGDLQDTK	P05060	HUMAN		528.253	0	4.667e-06	5.33096	3.2287	29/108		TRUE	TRUE
01_1-5902	DIGAIAQVHAENGDIIAEEQQR	Q16555	HUMAN	232.836	0	0.007897	2.10254	2.78859	13/42		DIGAIAQVHAENGDIIAEEQQR	Q16555	HUMAN		232.836	0	0.007158	2.14521	2.78859	13/42		TRUE	TRUE
01_1-5911	VDKGVVPLAGTDGETTTQGLDGLSER	P09972	HUMAN	492.627	0	1.983e-07	6.70268	3.08402	21/50		VDKGVVPLAGTDGETTTQGLDGLSER	P09972	HUMAN		492.627	0	2.859e-07	6.54379	3.08402	21/50		TRUE	TRUE
01_1-5913	DDDKNNDGYIDYAEFAK	Q8NI22-2	HUMAN	1297.8	0	1.028e-07	6.98801	3.82362	22/32		DDDKNNDGYIDYAEFAK	Q8NI22-2	HUMAN		1297.8	0	1.787e-07	6.74788	3.82362	22/32		TRUE	TRUE
01_1-5919	NEDEEEEEEEKDEAEDLLGR	Q9Y5B9	HUMAN	888.222	0	1.37e-07	6.86328	2.90418	19/38		NEDEEEEEEEKDEAEDLLGR	Q9Y5B9	HUMAN		888.222	0	1.042e-07	6.98213	2.90418	19/38		TRUE	TRUE
01_1-5925	VGGLGAQGPSGSSEWEDEQSEYSDIR	O76061	HUMAN	687.442	0	1.791e-06	5.7469	3.45649	17/50		VGGLGAQGPSGSSEWEDEQSEYSDIR	O76061	HUMAN		687.442	0	1.886e-06	5.72446	3.45649	17/50		TRUE	TRUE
01_1-5930	VDKGVVPLAGTNGETTTQGLDGLSER	P04075	HUMAN	679.068	0	2.494e-07	6.6031	4.04927	32/100		VDKGVVPLAGTNGETTTQGLDGLSER	P04075	HUMAN		679.068	0	3.346e-07	6.47547	4.04927	32/100		TRUE	TRUE
01_1-5932	TEGGGSEAPLcPGPPAGEEPAISEAAPEAGAPTSASGLNGHPTLSGGGDQR	P27816	HUMAN	285.193	0	2.074e-06	5.68319	2.30135	29/200		TEGGGSEAPLcPGPPAGEEPAISEAAPEAGAPTSASGLNGHPTLSGGGDQR	P27816	HUMAN		285.193	0	1.75e-06	5.75696	2.30135	29/200		TRUE	TRUE
01_1-5935	SGGSPLSPVIYDSDmDDVPER	Q6UXD5-6	HUMAN	430.918	0	0.0001913	3.71829	2.33426	16/40		SGGSPLSPVIYDSDmDDVPER	Q6UXD5-6	HUMAN		430.918	0	0.0001379	3.86044	2.33426	16/40		TRUE	TRUE
01_1-5941	SASPDDDLGSSNWEAADLGNEER	E9PQA1	HUMAN	879.197	0	2.128e-08	7.67203	3.04661	22/44		SASPDDDLGSSNWEAADLGNEER	E9PQA1	HUMAN		879.197	0	3.074e-08	7.5123	3.04661	22/44		TRUE	TRUE
01_1-5949	VcELDENNTPmcVcQDPTScPAPIGEFEK	P09486	HUMAN	551.497	0	5.191e-08	7.28475	3.85555	27/112		VcELDENNTPmcVcQDPTScPAPIGEFEK	P09486	HUMAN		551.497	0	3.091e-08	7.5099	3.85555	27/112		TRUE	TRUE
01_1-5968	NIELIcQENEGENDPVLQR	Q15691	HUMAN	1298.13	0	1.16e-07	6.93554	3.36223	22/36		NIELIcQENEGENDPVLQR	Q15691	HUMAN		1298.13	0	8.878e-08	7.05168	3.36223	22/36		TRUE	TRUE
01_1-5969	EIADGLcLEVEGK	P13693	HUMAN	225.484	0	0.002038	2.6908	1.51566	13/24		EIADGLcLEVEGK	P13693	HUMAN		225.484	0	0.001345	2.87128	1.51566	13/24		TRUE	TRUE
01_1-5983	QTNPSAMEVEEDDPVPEIR	P55072	HUMAN	435.444	0	2.569e-05	4.59024	2.55141	13/36		QTNPSAMEVEEDDPVPEIR	P55072	HUMAN		435.444	0	2.573e-05	4.58956	2.55141	13/36		TRUE	TRUE
01_1-5985	NGDLDEVKDYVAKGEDVNR	P58546	HUMAN	902.679	0	1.895e-06	5.72239	2.83536	19/36		NGDLDEVKDYVAKGEDVNR	P58546	HUMAN		902.679	0	1.753e-06	5.75622	2.83536	19/36		TRUE	TRUE
01_1-5995	QQQEEDEQETAALLEEAR	Q9BW85	HUMAN	37.2292	0.001	0.02672	1.57316	2.2114	6/34		QQQEEDEQETAALLEEAR	Q9BW85	HUMAN		37.2292	0.001	0.02297	1.63884	2.2114	6/34		TRUE	TRUE
01_1-6002	EESPLLIGQQSTVSDVPR	P02751;P02751-15;P02751-13	HUMAN	699.897	0	5.425e-07	6.2656	2.52731	19/34		EESPLLIGQQSTVSDVPR	P02751;P02751-15;P02751-13	HUMAN		699.897	0	4.619e-07	6.33545	2.52731	19/34		TRUE	TRUE
01_1-6009	IVDIIDTTGSGDVNTATEVEPK	P29144	HUMAN	50.7038	0	0.0005469	3.26209	2.05138	8/42		IVDIIDTTGSGDVNTATEVEPK	P29144	HUMAN		50.7038	0	0.0006713	3.17308	2.05138	8/42		TRUE	TRUE
01_1-6040				0	0	0	0	0			MLVIDPDK	J3KNK1	HUMAN		228.976	0.007	0.1543	0.811634	2.44841	9/14		FALSE	FALSE
01_1-6048	YEGSGEDGGAAAQSLYIANHAY	P09972	HUMAN	1200.15	0	2.225e-08	7.65267	2.48984	22/42		YEGSGEDGGAAAQSLYIANHAY	P09972	HUMAN		1200.15	0	3.125e-08	7.50515	2.48984	22/42		TRUE	TRUE
01_1-6056	VDVDEYDENKFVDEEDGGDGQAGPDEGEVDScLR	B1ALC0	HUMAN	175.762	0	0.0001929	3.71467	3.17395	27/132		VDVDEYDENKFVDEEDGGDGQAGPDEGEVDScLR	B1ALC0	HUMAN		175.762	0	0.0002065	3.68508	3.17395	27/132		TRUE	TRUE
01_1-6073	DYLcDGQEDcEDGSDELDcGPPPPcEPNEFPcGNGHcALK	P98160	HUMAN	409.715	0	1.766e-05	4.75301	2.37812	25/156		DYLcDGQEDcEDGSDELDcGPPPPcEPNEFPcGNGHcALK	P98160	HUMAN		409.715	0	1.926e-05	4.71534	2.37812	25/156		TRUE	TRUE
01_1-6076	VcELDENNTPmcVcQDPTScPAPIGEFEK	P09486	HUMAN	737.059	0	3.718e-06	5.42969	3.0756	30/112		VcELDENNTPmcVcQDPTScPAPIGEFEK	P09486	HUMAN		737.059	0	4.302e-06	5.36633	3.0756	30/112		TRUE	TRUE
01_1-6079	LEDTENWLYEDGEDQPK	P34932	HUMAN	1064.76	0	3.363e-09	8.47327	3.42678	19/32		LEDTENWLYEDGEDQPK	P34932	HUMAN		1064.76	0	5.729e-09	8.24192	3.42678	19/32		TRUE	TRUE
01_1-6100	DNLAEDIMR	P08670	HUMAN	402.131	0	0.001788	2.74763	1.57371	13/16		DNLAEDIMR	P08670	HUMAN		402.131	0	0.001382	2.85949	1.57371	13/16		TRUE	TRUE
01_1-6102	AAAPAPEEEMDEcEQALAAEPK	P26641	HUMAN	317.282	0	6.601e-07	6.18039	3.15499	20/42		AAAPAPEEEMDEcEQALAAEPK	P26641	HUMAN		317.282	0	3.145e-07	6.50238	3.15499	20/42		TRUE	TRUE
01_1-6105	MGGEAPELALDPVPQDASTK	Q07812-5	HUMAN	525.234	0	0.0001035	3.98506	2.8099	15/38		MGGEAPELALDPVPQDASTK	Q07812-5	HUMAN		525.234	0	9.505e-05	4.02205	2.8099	15/38		TRUE	TRUE
01_1-6111	MTNGFSGADLTEIcQR	P55072	HUMAN	1254.15	0	4.262e-08	7.37039	2.5044	18/30		MTNGFSGADLTEIcQR	P55072	HUMAN		1254.15	0	5.589e-08	7.25267	2.5044	18/30		TRUE	TRUE
01_1-6115	GVVPLAGTNGETTTQGLDGLSER	P04075	HUMAN	244.844	0	8.464e-09	8.07242	3.82482	18/44		GVVPLAGTNGETTTQGLDGLSER	P04075	HUMAN		244.844	0	1.352e-08	7.86902	3.82482	18/44		TRUE	TRUE
01_1-6121	RAEDGSVIDYELIDQDAR	P07355	HUMAN	736.708	0	0.0001681	3.77443	2.22211	17/34		RAEDGSVIDYELIDQDAR	P07355	HUMAN		736.708	0	0.0001581	3.80107	2.22211	17/34		TRUE	TRUE
01_1-6131	LVYQHDDSETTEDDIPFVATR	Q6UVK1	HUMAN	980.672	0	1.601e-07	6.79561	2.36817	20/40		LVYQHDDSETTEDDIPFVATR	Q6UVK1	HUMAN		980.672	0	2.277e-07	6.64264	2.36817	20/40		TRUE	TRUE
01_1-6133	NcAVcNcGGGPcDSVTGEcLEEGFEPPTGcDK	Q16363-2	HUMAN	177.771	0.001	0.02977	1.52622	2.04084	13/62		NcAVcNcGGGPcDSVTGEcLEEGFEPPTGcDK	Q16363-2	HUMAN		177.771	0.001	0.03173	1.49853	2.04084	13/62		TRUE	TRUE
01_1-6142	LEDTENWLYEDGEDQPK	P34932	HUMAN	1023.58	0	4.428e-08	7.35379	3.02802	19/32		LEDTENWLYEDGEDQPK	P34932	HUMAN		1023.58	0	2.678e-08	7.57219	3.02802	19/32		TRUE	TRUE
01_1-6145	DEVQEVVYFSAADHEPESK	Q12765	HUMAN	1162.45	0	3.084e-08	7.51089	2.03007	20/36		DEVQEVVYFSAADHEPESK	Q12765	HUMAN		1162.45	0	4.537e-08	7.34323	2.03007	20/36		TRUE	TRUE
01_1-6163	AAAPAPEEEMDEcEQALAAEPK	P26641	HUMAN	385.959	0	1.033e-05	4.9859	2.51679	20/42		AAAPAPEEEMDEcEQALAAEPK	P26641	HUMAN		385.959	0	1.081e-05	4.96617	2.51679	20/42		TRUE	TRUE
01_1-6167	GYDQSAYDGKDYIALNEDLR	P10321	HUMAN	1137.97	0	8.051e-08	7.09415	3.68194	22/38		GYDQSAYDGKDYIALNEDLR	P10321	HUMAN		1137.97	0	7.759e-08	7.11019	3.68194	22/38		TRUE	TRUE
01_1-6188	EYLGAIcScTcFGGQR	P02751;P02751-15;P02751-13	HUMAN	816.454	0	6.572e-08	7.1823	2.48791	18/30		EYLGAIcScTcFGGQR	P02751;P02751-15;P02751-13;B8Y9S9	HUMAN, BOVIN		816.454	0	4.433e-08	7.3533	2.48791	18/30		TRUE	FALSE
01_1-6189	YSDIEPSTEGEVIFR	P07942	HUMAN	619.416	0	5.065e-05	4.29542	2.50519	19/28		YSDIEPSTEGEVIFR	P07942	HUMAN		619.416	0	3.606e-05	4.44297	2.50519	19/28		TRUE	TRUE
01_1-6198	RAEDGSVIDYELIDQDAR	P07355	HUMAN	1078.77	0	1.865e-08	7.72932	3.50204	21/34		RAEDGSVIDYELIDQDAR	P07355	HUMAN		1078.77	0	5.026e-08	7.29878	3.50204	21/34		TRUE	TRUE
01_1-6205	DGScGVAYVVQEPGDYEVSVK	P21333-2	HUMAN	791.688	0	8.968e-06	5.0473	2.39695	20/40		DGScGVAYVVQEPGDYEVSVK	P21333-2	HUMAN		791.688	0	8.624e-06	5.06429	2.39695	20/40		TRUE	TRUE
01_1-6212	DVFSGSDTDPDMAFcK	O60568	HUMAN	1631.32	0	3.522e-08	7.45321	2.55767	21/30		DVFSGSDTDPDMAFcK	O60568	HUMAN		1631.32	0	2.464e-08	7.60836	2.55767	21/30		TRUE	TRUE
01_1-6223	TVAQQHDEDGIEEEDDDDDEIDDDDTISDWNLRK	Q92973-3	HUMAN	313.383	0	0.003756	2.42527	2.33912	24/132		TVAQQHDEDGIEEEDDDDDEIDDDDTISDWNLRK	Q92973-3	HUMAN		313.383	0	0.003631	2.43997	2.33912	24/132		TRUE	TRUE
01_1-6230	AAAPAPEEEMDEcEQALAAEPK	P26641	HUMAN	542.538	0	3.776e-07	6.42297	3.01652	22/42		AAAPAPEEEMDEcEQALAAEPK	P26641	HUMAN		542.538	0	5.098e-07	6.2926	3.01652	22/42		TRUE	TRUE
01_1-6234	GENDETVSNTLTLTNGLER	Q8WXD2	HUMAN	689.966	0	2.504e-09	8.60137	2.83808	16/36		GENDETVSNTLTLTNGLER	Q8WXD2	HUMAN		689.966	0	5.616e-09	8.25057	2.83808	16/36		TRUE	TRUE
01_1-6242				0	0	0	0	0			cSYTEDAQcIDGTIEIPK	P17690	BOVIN	*	1285.74	0	1.117e-07	6.95195	2.46046	22/34		FALSE	FALSE
01_1-6251	LNMQTGATEDDYYDGAWcAEDDAR	Q8IUX7	HUMAN	228.982	0	4.201e-05	4.37665	2.62346	12/46		LNMQTGATEDDYYDGAWcAEDDAR	Q8IUX7	HUMAN		228.982	0	6.113e-05	4.21375	2.62346	12/46		TRUE	TRUE
01_1-6264	GVVPLAGTDGETTTQGLDGLSER	P09972	HUMAN	370.58	0	8.239e-08	7.08413	3.6866	22/44		GVVPLAGTDGETTTQGLDGLSER	P09972	HUMAN		370.58	0	8.945e-08	7.04842	3.6866	22/44		TRUE	TRUE
01_1-6272	EWTTTTGDVVNENPEWVK	Q8WVQ1	HUMAN	1111.21	0	1.397e-10	9.8548	2.55737	18/34		EWTTTTGDVVNENPEWVK	Q8WVQ1	HUMAN		1111.21	0	2.657e-10	9.57561	2.55737	18/34		TRUE	TRUE
01_1-6278	GTGGVDTAAVGGVFDVSNADR	P12277	HUMAN	747.722	0	3.775e-09	8.42308	2.9441	19/40		GTGGVDTAAVGGVFDVSNADR	P12277	HUMAN		747.722	0	3.612e-09	8.44225	2.9441	19/40		TRUE	TRUE
01_1-6282	ETPNLGPYSPcVLcAcNGHSETcDPETGVcNcR	P11047	HUMAN	454.45	0	3.913e-08	7.40749	3.46358	29/128		ETPNLGPYSPcVLcAcNGHSETcDPETGVcNcR	P11047	HUMAN		454.45	0	3.377e-08	7.47147	3.46358	29/128		TRUE	TRUE
01_1-6297	ERADEPQWSLYPSDSQVSEEVK	P05060	HUMAN	307.729	0	0.0002407	3.61852	2.60281	14/42		ERADEPQWSLYPSDSQVSEEVK	P05060	HUMAN		307.729	0	0.0002002	3.69854	2.60281	14/42		TRUE	TRUE
01_1-6300	RAEDGSVIDYELIDQDAR	P07355	HUMAN	576.149	0	0.0007561	3.12142	3.00731	16/34		RAEDGSVIDYELIDQDAR	P07355	HUMAN		576.149	0	0.0007401	3.13071	3.00731	16/34		TRUE	TRUE
01_1-6303	DcVGDVTENQIcNKQDcPIDGcLSNPcFAGVK	P07996	HUMAN	1289.52	0	2.036e-10	9.69122	3.96843	38/124		DcVGDVTENQIcNKQDcPIDGcLSNPcFAGVK	P07996	HUMAN		1289.52	0	1.861e-10	9.73025	3.96843	38/124		TRUE	TRUE
01_1-6314	LGIYDADGDGDFDVDDAK	E5RHJ2	HUMAN	2743.18	0	1.484e-11	10.8286	3.46606	26/34		LGIYDADGDGDFDVDDAK	E5RHJ2	HUMAN		2743.18	0	8.733e-12	11.0588	3.46606	26/34		TRUE	TRUE
01_1-6319	QFYDQALQQAVVDDDANNAK	E9PJK1	HUMAN	635.31	0	7.898e-08	7.10248	2.78694	16/38		QFYDQALQQAVVDDDANNAK	E9PJK1	HUMAN		635.31	0	1.243e-07	6.90553	2.78694	16/38		TRUE	TRUE
01_1-6322	YGPADVEDTTGSGATDSKDDDDIDLFGSDDEEESEEAKR	P24534	HUMAN	1565.47	0	2.721e-12	11.5653	5.90487	41/152		YGPADVEDTTGSGATDSKDDDDIDLFGSDDEEESEEAKR	P24534	HUMAN		1565.47	0	5.792e-12	11.2372	5.90487	41/152		TRUE	TRUE
01_1-6325	GVVPLAGTDGETTTQGLDGLSER	P09972	HUMAN	605.333	0	3.885e-09	8.41061	4.53032	25/44		GVVPLAGTDGETTTQGLDGLSER	P09972	HUMAN		605.333	0	6.61e-09	8.1798	4.53032	25/44		TRUE	TRUE
01_1-6335	SEDSKKPADDQDPIDALSGDLDScPSTTETSQNTAK	P20810-4	HUMAN	372.223	0	6.598e-06	5.18059	3.3584	28/140		SEDSKKPADDQDPIDALSGDLDScPSTTETSQNTAK	P20810-4	HUMAN		372.223	0	9.157e-06	5.03825	3.3584	28/140		TRUE	TRUE
01_1-6338	GTGGVDTAAVGGVFDVSNADR	P12277	HUMAN	1267.05	0	1.681e-11	10.7744	3.69437	24/40		GTGGVDTAAVGGVFDVSNADR	P12277	HUMAN		1267.05	0	3.58e-11	10.4461	3.69437	24/40		TRUE	TRUE
01_1-6342	AIPVAQDLNAPSDWDSR	D6R9C5	HUMAN	556.705	0	7.157e-06	5.14527	2.96833	20/32		AIPVAQDLNAPSDWDSR	D6R9C5	HUMAN		556.705	0	8.001e-06	5.09686	2.96833	20/32		TRUE	TRUE
01_1-6367	EmEENFAVEAANYQDTIGR	P08670	HUMAN	1001.69	0	1.677e-06	5.77547	2.05061	19/36		EmEENFAVEAANYQDTIGR	P08670	HUMAN		1001.69	0	1.704e-06	5.76853	2.05061	19/36		TRUE	TRUE
01_1-6378	FGDQVLQINGENcAGWSSDK	O00560;O00560-2	HUMAN	975.583	0	8.982e-08	7.04663	2.81046	20/38		FGDQVLQINGENcAGWSSDK	O00560;O00560-2	HUMAN		975.583	0	5.871e-08	7.23129	2.81046	20/38		TRUE	TRUE
01_1-6380	QFYDQALQQAVVDDDANNAK	E9PJK1	HUMAN	710.488	0	1.683e-08	7.77392	3.66656	17/38		QFYDQALQQAVVDDDANNAK	E9PJK1	HUMAN		710.488	0	2.108e-08	7.67613	3.66656	17/38		TRUE	TRUE
01_1-6382	DATNVGDEGGFAPNILENK	P06733	HUMAN	767.545	0	1.951e-05	4.70974	2.01013	17/36		DATNVGDEGGFAPNILENK	P06733	HUMAN		767.545	0	1.716e-05	4.76548	2.01013	17/36		TRUE	TRUE
01_1-6387	YGPADVEDTTGSGATDSKDDDDIDLFGSDDEEESEEAKR	P24534	HUMAN	1485.18	0	1.724e-10	9.76346	3.82809	42/152		YGPADVEDTTGSGATDSKDDDDIDLFGSDDEEESEEAKR	P24534	HUMAN		1485.18	0	1.099e-10	9.959	3.82809	42/152		TRUE	TRUE
01_1-6388	GVVPLAGTNGETTTQGLDGLSER	P04075	HUMAN	309.11	0	6.119e-06	5.21332	3.09782	19/44		GVVPLAGTNGETTTQGLDGLSER	P04075	HUMAN		309.11	0	2.827e-06	5.54867	3.09782	19/44		TRUE	TRUE
01_1-6427	DEFTNTcPSDKEVEIAYSDVAK	Q9Y696	HUMAN	530.155	0	2.363e-05	4.62654	3.15045	16/42		DEFTNTcPSDKEVEIAYSDVAK	Q9Y696	HUMAN		530.155	0	1.567e-05	4.80493	3.15045	16/42		TRUE	TRUE
01_1-6429	GLSEDTTEETLKESFDGSVR	P19338	HUMAN	739.408	0	1.4e-07	6.85387	2.79653	18/38		GLSEDTTEETLKESFDGSVR	P19338	HUMAN		739.408	0	1.057e-07	6.97593	2.79653	18/38		TRUE	TRUE
01_1-6432	DAEYGASPEQVADNGDDHSEGGLVENHVDSTMNmLGGGGSAGR	P18065	HUMAN	193.032	0	3.382e-05	4.47083	3.02667	21/168		DAEYGASPEQVADNGDDHSEGGLVENHVDSTMNmLGGGGSAGR	P18065	HUMAN		193.032	0	3.002e-05	4.52259	3.02667	21/168		TRUE	TRUE
01_1-6440	EDSLEAGLPLQVR	P10645	HUMAN	808.58	0	4.206e-05	4.37613	2.05325	18/24		EDSLEAGLPLQVR	P10645	HUMAN		808.58	0	4.314e-05	4.36512	2.05325	18/24		TRUE	TRUE
01_1-6443	DATNVGDEGGFAPNILENK	P06733	HUMAN	1309.69	0	7.503e-11	10.1248	4.0259	20/36		DATNVGDEGGFAPNILENK	P06733	HUMAN		1309.69	0	9.152e-11	10.0385	4.0259	20/36		TRUE	TRUE
01_1-6457	REEEEEEEEEAEAGEEAVPEEEGPTVVLNPHPSLGYK	P10645	HUMAN	983.436	0	3.528e-12	11.4525	4.65897	41/144		REEEEEEEEEAEAGEEAVPEEEGPTVVLNPHPSLGYK	P10645	HUMAN		983.436	0	5.096e-12	11.2928	4.65897	41/144		TRUE	TRUE
01_1-6473	DLGAPQAAAEAELAAAQR	O15230	HUMAN	1198.77	0	4.136e-06	5.38342	2.56865	23/34		DLGAPQAAAEAELAAAQR	O15230	HUMAN		1198.77	0	5.165e-06	5.28693	2.56865	23/34		TRUE	TRUE
01_1-6481	LQEALDAEMLEDEAGGGGAGPGGAcK	H3BQZ7	HUMAN	1673.42	0	3.262e-10	9.48652	2.57262	25/50		LQEALDAEMLEDEAGGGGAGPGGAcK	H3BQZ7	HUMAN		1673.42	0	4.524e-10	9.34448	2.57262	25/50		TRUE	TRUE
01_1-6482	TETITGFQVDAVPANGQTPIQR	P02751;P02751-15;P02751-13	HUMAN	219.746	0.001	0.03445	1.46281	2.36486	15/42		TETITGFQVDAVPANGQTPIQR	P02751;P02751-15;P02751-13	HUMAN		219.746	0.001	0.03221	1.49201	2.36486	15/42		TRUE	TRUE
01_1-6492	DEFTNTcPSDKEVEIAYSDVAK	Q9Y696	HUMAN	571.083	0	3.052e-05	4.51542	2.79736	17/42		DEFTNTcPSDKEVEIAYSDVAK	Q9Y696	HUMAN		571.083	0	2.719e-05	4.56559	2.79736	17/42		TRUE	TRUE
01_1-6496	SMQPGSDQNHFcQPTDVAVDPGTGAIYVSDGYcNSR	P19021-4	HUMAN	900.274	0	2.622e-06	5.58137	2.9524	32/140		SMQPGSDQNHFcQPTDVAVDPGTGAIYVSDGYcNSR	P19021-4	HUMAN		900.274	0	2.656e-06	5.57577	2.9524	32/140		TRUE	TRUE
01_1-6510	ETPNLGPYSPcVLcAcNGHSETcDPETGVcNcR	P11047	HUMAN	117.091	0	0.003897	2.40927	2.41399	17/128		ETPNLGPYSPcVLcAcNGHSETcDPETGVcNcR	P11047	HUMAN		117.091	0	0.003881	2.41106	2.41399	17/128		TRUE	TRUE
01_1-6522	FGDQVLQINGENcAGWSSDK	O00560;O00560-2	HUMAN	876.8	0	8.627e-09	8.06414	2.84313	22/38		FGDQVLQINGENcAGWSSDK	O00560;O00560-2	HUMAN		876.8	0	9.342e-09	8.02956	2.84313	22/38		TRUE	TRUE
01_1-6525	DTNGSQFFITTVK	P23284	HUMAN	877.931	0	0.002569	2.59024	2.08388	17/24		DTNGSQFFITTVK	P23284	HUMAN		877.931	0	0.001615	2.79183	2.08388	17/24		TRUE	TRUE
01_1-6531	DLGLSESGEDVNAAILDESGKK	P13667	HUMAN	1072.17	0	1.397e-07	6.8548	2.8491	22/42		DLGLSESGEDVNAAILDESGKK	P13667	HUMAN		1072.17	0	1.51e-07	6.82102	2.8491	22/42		TRUE	TRUE
01_1-6535	VLAGETLSVNDPPDVLDR	Q12906-7;Q12906	HUMAN	720.237	0	6.812e-07	6.16673	3.18702	19/34		VLAGETLSVNDPPDVLDR	Q12906-7;Q12906	HUMAN		720.237	0	9.027e-07	6.04446	3.18702	19/34		TRUE	TRUE
01_1-6536	NLIDEDGNNQWPEGLK	O00410-2	HUMAN	1020.72	0	5.439e-06	5.26448	2.60001	21/30		NLIDEDGNNQWPEGLK	O00410-2	HUMAN		1020.72	0	4.319e-06	5.36462	2.60001	21/30		TRUE	TRUE
01_1-6542	TDKSSASAPDVDDPEAFPALA	Q8NC51-4	HUMAN	832.314	0	0.001054	2.97716	2.3216	20/40		TDKSSASAPDVDDPEAFPALA	Q8NC51-4	HUMAN		832.314	0	0.0009673	3.01444	2.3216	20/40		TRUE	TRUE
01_1-6548	DNLTLWTSDTQGDEAEAGEGGEN	P63104	HUMAN	233.948	0	0.0003755	3.42539	2.04006	17/44		DNLTLWTSDTQGDEAEAGEGGEN	P63104	HUMAN		233.948	0	0.000414	3.383	2.04006	17/44		TRUE	TRUE
01_1-6558	DSMIWDcTcIGAGR	P02751;P02751-15;P02751-13	HUMAN	1503.64	0	5.145e-08	7.28861	2.92672	21/26		DSMIWDcTcIGAGR	P02751;P02751-15;P02751-13;B8Y9S9	HUMAN, BOVIN		1503.64	0	7.29e-08	7.13727	2.92672	21/26		TRUE	FALSE
01_1-6559	HWPGAPEDQDDKDGGDFSGTGGLPDYSAANPIK	G3XAE6	HUMAN	159.681	0	2.44e-06	5.61261	4.00922	27/128		HWPGAPEDQDDKDGGDFSGTGGLPDYSAANPIK	G3XAE6	HUMAN		159.681	0	2.789e-06	5.55455	4.00922	27/128		TRUE	TRUE
01_1-6560	EGcEAIVDTGTSLmVGPVDEVR	P07339	HUMAN	795.686	0	4.306e-08	7.36593	2.30169	19/42		EGcEAIVDTGTSLmVGPVDEVR	P07339	HUMAN		795.686	0	4.372e-08	7.35932	2.30169	19/42		TRUE	TRUE
01_1-6574	GADFLVTEVENGGSLGSK	P14618;P14618-2	HUMAN	2434.86	0	1.753e-10	9.75622	3.55708	25/34		GADFLVTEVENGGSLGSK	P14618;P14618-2	HUMAN		2434.86	0	1.668e-10	9.7778	3.55708	25/34		TRUE	TRUE
01_1-6600	MTVDESGQLIScSMDDTVR	O75083	HUMAN	864.201	0	9.746e-08	7.01117	2.48639	19/36		MTVDESGQLIScSMDDTVR	O75083	HUMAN		864.201	0	5.182e-08	7.2855	2.48639	19/36		TRUE	TRUE
01_1-6618	DSMIWDcTcIGAGR	P02751;P02751-15;P02751-13	HUMAN	1457.31	0	8.263e-08	7.08286	2.32252	21/26		DSMIWDcTcIGAGR	P02751;P02751-15;P02751-13;B8Y9S9	HUMAN, BOVIN		1457.31	0	8.541e-08	7.06849	2.32252	21/26		TRUE	FALSE
01_1-6626	HWPGAPEDQDDKDGGDFSGTGGLPDYSAANPIK	G3XAE6	HUMAN	454.984	0	2.064e-07	6.68529	4.37466	37/128		HWPGAPEDQDDKDGGDFSGTGGLPDYSAANPIK	G3XAE6	HUMAN		454.984	0	2.197e-07	6.65817	4.37466	37/128		TRUE	TRUE
01_1-6627	EcYFDTAAPDAcDNILAR	E7EUU1	HUMAN	524.899	0	5.313e-07	6.27466	2.02544	19/34		EcYFDTAAPDAcDNILAR	E7EUU1	HUMAN		524.899	0	7.441e-07	6.12837	2.02544	19/34		TRUE	TRUE
01_1-6630	RDNMNDNFLEGEEENELTLNEK	P05060	HUMAN	1111.52	0	7.128e-07	6.14703	3.28919	23/42		RDNMNDNFLEGEEENELTLNEK	P05060	HUMAN		1111.52	0	9.424e-07	6.02576	3.28919	23/42		TRUE	TRUE
01_1-6634	AEDGSVIDYELIDQDAR	P07355	HUMAN	1250.57	0	1.979e-07	6.70355	2.79438	19/32		AEDGSVIDYELIDQDAR	P07355	HUMAN		1250.57	0	3.042e-07	6.51684	2.79438	19/32		TRUE	TRUE
01_1-6641	LAEEEDLFDSAHPEEGDLDLASESTAHAQSSK	Q15424-2	HUMAN	870.38	0	3.655e-10	9.43711	3.38695	32/124		LAEEEDLFDSAHPEEGDLDLASESTAHAQSSK	Q15424-2	HUMAN		870.38	0	3.649e-10	9.43783	3.38695	32/124		TRUE	TRUE
01_1-6654	VcELDENNTPMcVcQDPTScPAPIGEFEK	P09486	HUMAN	734.39	0	9.651e-07	6.01543	3.41418	32/112		VcELDENNTPMcVcQDPTScPAPIGEFEK	P09486	HUMAN		734.39	0	1.112e-06	5.9539	3.41418	32/112		TRUE	TRUE
01_1-6655	NADMSEEMQQDSVEcATQALEK	F8VXL2	HUMAN	836.736	0	3.215e-09	8.49282	2.54261	18/42		NADMSEEMQQDSVEcATQALEK	F8VXL2	HUMAN		836.736	0	4.256e-09	8.371	2.54261	18/42		TRUE	TRUE
01_1-6658	cELLYEGPPDDEAAMGIK	P13639	HUMAN	1046.2	0	5.11e-09	8.29158	2.81351	21/34		cELLYEGPPDDEAAMGIK	P13639	HUMAN		1046.2	0	2.679e-09	8.57203	2.81351	21/34		TRUE	TRUE
01_1-6660	DLQELGDSDKYFIEDGR	P32004-3	HUMAN	1374.62	0	6.247e-09	8.20433	2.65743	22/32		DLQELGDSDKYFIEDGR	P32004-3	HUMAN		1374.62	0	8.306e-09	8.08061	2.65743	22/32		TRUE	TRUE
01_1-6662	cPEDSVLIEGYAPPGEccPLPSR	Q9NZV1	HUMAN	162.848	0	0.003585	2.44551	2.54841	14/44		cPEDSVLIEGYAPPGEccPLPSR	Q9NZV1	HUMAN		162.848	0	0.002481	2.60537	2.54841	14/44		TRUE	TRUE
01_1-6669	AANDAGYFNDEMAPIEVK	P42765	HUMAN	767.058	0	5.636e-07	6.24903	2.26319	17/34		AANDAGYFNDEMAPIEVK	P42765	HUMAN		767.058	0	8.54e-07	6.06854	2.26319	17/34		TRUE	TRUE
01_1-6679	GLVEPVDVVDNADGTQTVNYVPSR	P21333-2	HUMAN	1144.09	0	1.489e-07	6.82711	2.66509	23/46		GLVEPVDVVDNADGTQTVNYVPSR	P21333-2	HUMAN		1144.09	0	2.131e-07	6.67142	2.66509	23/46		TRUE	TRUE
01_1-6682	ADEPQWSLYPSDSQVSEEVK	P05060	HUMAN	418.541	0	0.0005958	3.2249	2.06556	16/38		ADEPQWSLYPSDSQVSEEVK	P05060	HUMAN		418.541	0	0.0008108	3.09109	2.06556	16/38		TRUE	TRUE
01_1-6690	AMADPEVQQIMSDPAMR	P31948	HUMAN	1411.08	0	7.273e-09	8.13829	2.21026	22/32		AMADPEVQQIMSDPAMR	P31948	HUMAN		1411.08	0	9.479e-09	8.02324	2.21026	22/32		TRUE	TRUE
01_1-6695	NDYATMLPDSTEIDQDTINR	P12110;P12110-2	HUMAN	594.317	0	2.208e-07	6.656	2.87104	20/38		NDYATMLPDSTEIDQDTINR	P12110;P12110-2	HUMAN		594.317	0	3.648e-07	6.43795	2.87104	20/38		TRUE	TRUE
01_1-6696	AEDGSVIDYELIDQDAR	P07355	HUMAN	1263.15	0	1.206e-07	6.91865	2.74845	19/32		AEDGSVIDYELIDQDAR	P07355	HUMAN		1263.15	0	1.357e-07	6.86742	2.74845	19/32		TRUE	TRUE
01_1-6707	FAMEPEEFDSDTLR	P13667	HUMAN	589.888	0	1.167e-05	4.93293	2.45354	20/26		FAMEPEEFDSDTLR	P13667	HUMAN		589.888	0	9.087e-06	5.04158	2.45354	20/26		TRUE	TRUE
01_1-6716	VcELDENNTPMcVcQDPTScPAPIGEFEK	P09486	HUMAN	722.751	0	5.558e-09	8.25508	4.26173	33/112		VcELDENNTPMcVcQDPTScPAPIGEFEK	P09486	HUMAN		722.751	0	8.757e-09	8.05764	4.26173	33/112		TRUE	TRUE
01_1-6740	DLTDYLMK	P60709;P68032	HUMAN	546.875	0.002	0.04337	1.36281	1.67633	9/14		DLTDYLMK	P60709;P68032	HUMAN		546.875	0.001	0.03789	1.42148	1.67633	9/14		TRUE	TRUE
01_1-6744	ADEPQWSLYPSDSQVSEEVK	P05060	HUMAN	223.057	0	1.211e-06	5.91686	2.84744	13/38		ADEPQWSLYPSDSQVSEEVK	P05060	HUMAN		223.057	0	1.75e-06	5.75696	2.84744	13/38		TRUE	TRUE
01_1-6748	DSLLQDGEFSmDLR	P07737	HUMAN	1863.2	0	1.187e-08	7.92555	2.39513	20/26		DSLLQDGEFSmDLR	P07737	HUMAN		1863.2	0	1.275e-08	7.89449	2.39513	20/26		TRUE	TRUE
01_1-6749	LGLGIDEDDPTADDTSAAVTEEmPPLEGDDDTSR	P07900	HUMAN	316.436	0	8.2e-05	4.08619	2.82032	26/132		LGLGIDEDDPTADDTSAAVTEEmPPLEGDDDTSR	P07900	HUMAN		316.436	0	8.302e-05	4.08082	2.82032	26/132		TRUE	TRUE
01_1-6758	NDYATMLPDSTEIDQDTINR	P12110;P12110-2	HUMAN	680.337	0	2.701e-08	7.56848	3.6986	22/38		NDYATMLPDSTEIDQDTINR	P12110;P12110-2	HUMAN		680.337	0	2.2e-08	7.65758	3.6986	22/38		TRUE	TRUE
01_1-6759	ELDSLQTEAESLDNTVK	P07942	HUMAN	887.361	0	2.249e-06	5.64801	2.41953	19/32		ELDSLQTEAESLDNTVK	P07942	HUMAN		887.361	0	3.278e-06	5.48439	2.41953	19/32		TRUE	TRUE
01_1-6760	cELcDDGYFGDPLGR	P11047	HUMAN	1252.37	0	7.089e-07	6.14942	2.22494	18/28		cELcDDGYFGDPLGR	P11047	HUMAN		1252.37	0	6.02e-07	6.2204	2.22494	18/28		TRUE	TRUE
01_1-6765	DTHEDHDTSTENTDESNHDPQFEPIVSLPEQEIK	C9JJ34	HUMAN	720.339	0	9.667e-10	9.01471	5.14761	34/132		DTHEDHDTSTENTDESNHDPQFEPIVSLPEQEIK	C9JJ34	HUMAN		720.339	0	1.114e-09	8.95311	5.14761	34/132		TRUE	TRUE
01_1-6775	SGGSPLSPVIYDSDMDDVPER	Q6UXD5-6	HUMAN	1713.61	0	1.3e-10	9.88606	2.89976	25/40		SGGSPLSPVIYDSDMDDVPER	Q6UXD5-6	HUMAN		1713.61	0	1.614e-10	9.7921	2.89976	25/40		TRUE	TRUE
01_1-6779	VcELDENNTPMcVcQDPTScPAPIGEFEK	P09486	HUMAN	775.782	0	2.087e-09	8.68048	3.54155	30/112		VcELDENNTPMcVcQDPTScPAPIGEFEK	P09486	HUMAN		775.782	0	2.7e-09	8.56864	3.54155	30/112		TRUE	TRUE
01_1-6781	AEEYEFLTPVEEAPK	J3KTF8	HUMAN	959.528	0	5.062e-06	5.29568	2.37299	18/28		AEEYEFLTPVEEAPK	J3KTF8	HUMAN		959.528	0	4.815e-06	5.3174	2.37299	18/28		TRUE	TRUE
01_1-6793	ETTDTDTADQVIASFK	O43707	HUMAN	770.851	0	0.0001012	3.99482	2.25589	19/30		ETTDTDTADQVIASFK	O43707	HUMAN		770.851	0	0.0001007	3.99697	2.25589	19/30		TRUE	TRUE
01_1-6797	GLLSDSMTDVPVDTGVAAR	O43399	HUMAN	523.811	0	5.522e-05	4.2579	2.57097	19/36		GLLSDSMTDVPVDTGVAAR	O43399	HUMAN		523.811	0	5.142e-05	4.28887	2.57097	19/36		TRUE	TRUE
01_1-6803	QWQcDQEPcLVDPDMIK	Q9GZM7	HUMAN	1024.52	0	1.902e-05	4.72079	2.20967	18/32		QWQcDQEPcLVDPDMIK	Q9GZM7	HUMAN		1024.52	0	1.683e-05	4.77392	2.20967	18/32		TRUE	TRUE
01_1-6816	DIDEVSSLLR	B4DQH4	HUMAN	421.393	0	0.002385	2.62251	1.88078	13/18		DIDEVSSLLR	B4DQH4	HUMAN		421.393	0	0.00234	2.63078	1.88078	13/18		TRUE	TRUE
01_1-6821	ELDSLQTEAESLDNTVK	P07942	HUMAN	1210.22	0	7.019e-08	7.15372	3.32246	21/32		ELDSLQTEAESLDNTVK	P07942	HUMAN		1210.22	0	4.75e-08	7.32331	3.32246	21/32		TRUE	TRUE
01_1-6822	WPEVDDDSIEDLGEVKK	O43583	HUMAN	954.783	0	1.654e-08	7.78146	3.3204	19/32		WPEVDDDSIEDLGEVKK	O43583	HUMAN		954.783	0	2.07e-08	7.68403	3.3204	19/32		TRUE	TRUE
01_1-6824	VENQENVSNLVIEDTELK	Q01518	HUMAN	1176.56	0	7.354e-11	10.1335	3.55937	20/34		VENQENVSNLVIEDTELK	Q01518	HUMAN		1176.56	0	1.444e-10	9.84043	3.55937	20/34		TRUE	TRUE
01_1-6825	cELcDDGYFGDPLGR	P11047	HUMAN	1356.03	0	4.608e-07	6.33649	2.93825	19/28		cELcDDGYFGDPLGR	P11047	HUMAN		1356.03	0	6.46e-07	6.18977	2.93825	19/28		TRUE	TRUE
01_1-6850	GLAFTDVDVDSIK	P02751;P02751-15	HUMAN	805.491	0	0.0006397	3.19402	1.6873	15/24		GLAFTDVDVDSIK	P02751;P02751-15;B8Y9S9	HUMAN, BOVIN		805.491	0	0.0005923	3.22746	1.6873	15/24		TRUE	FALSE
01_1-6852	QSGEYWIDPNQGSVEDAIK	P05997	HUMAN	671.136	0	3.937e-05	4.40483	2.63712	19/36		QSGEYWIDPNQGSVEDAIK	P05997	HUMAN		671.136	0	2.762e-05	4.55878	2.63712	19/36		TRUE	TRUE
01_1-6856	ETTDTDTADQVIASFK	O43707	HUMAN	1236.59	0	4.548e-09	8.34218	4.20219	22/30		ETTDTDTADQVIASFK	O43707	HUMAN		1236.59	0	4.551e-09	8.34189	4.20219	22/30		TRUE	TRUE
01_1-6868	LLLFSDGNSQGATPAAIEK	P12109	HUMAN	1579.02	0	6.753e-10	9.1705	3.60696	22/36		LLLFSDGNSQGATPAAIEK	P12109;E1BI98	HUMAN, BOVIN		1579.02	0	7.365e-10	9.13283	3.60696	22/36		TRUE	FALSE
01_1-6885	VENQENVSNLVIEDTELK	Q01518	HUMAN	1085.79	0	9.073e-10	9.04225	2.22363	18/34		VENQENVSNLVIEDTELK	Q01518	HUMAN		1085.79	0	7.728e-10	9.11193	2.22363	18/34		TRUE	TRUE
01_1-6896	LLDDAMAADKSDEWFAK	B7Z403	HUMAN	836.071	0	6.326e-08	7.19887	2.74856	19/32		LLDDAMAADKSDEWFAK	B7Z403	HUMAN		836.071	0	3.895e-08	7.40949	2.74856	19/32		TRUE	TRUE
01_1-6900	cIAVGESDGSIWNPDGIDPK	B3KV55	HUMAN	1315.97	0	4.606e-11	10.3367	3.40013	23/38		cIAVGESDGSIWNPDGIDPK	B3KV55	HUMAN		1315.97	0	7.258e-11	10.1392	3.40013	23/38		TRUE	TRUE
01_1-6906	EMEENFAVEAANYQDTIGR	P08670	HUMAN	90.0314	0.004	0.09236	1.03452	2.03456	8/36		EMEENFAVEAANYQDTIGR	P08670	HUMAN		90.0314	0.003	0.07912	1.10171	2.03456	8/36		TRUE	TRUE
01_1-6919	TVDFTQDSNYLLTGGQDK	Q9Y3F4	HUMAN	74.1931	0.001	0.02555	1.59261	2.03494	9/34		TVDFTQDSNYLLTGGQDK	Q9Y3F4	HUMAN		74.1931	0.001	0.02857	1.54409	2.03494	9/34		TRUE	TRUE
01_1-6924	IDTIAADESFTQVDIGDR	B7Z6Q8	HUMAN	302.083	0	0.01193	1.92336	2.64531	14/34		IDTIAADESFTQVDIGDR	B7Z6Q8	HUMAN		302.083	0	0.01278	1.89347	2.64531	14/34		TRUE	TRUE
01_1-6936	DLYANTVLSGGTTmYPGIADR	P60709	HUMAN	1414.87	0	5.055e-08	7.29628	2.67299	22/40		DLYANTVLSGGTTmYPGIADR	P60709	HUMAN		1414.87	0	3.782e-08	7.42228	2.67299	22/40		TRUE	TRUE
01_1-6950	DYDSLAQPGFFDR	P12110	HUMAN	1183.95	0	3.127e-05	4.50487	2.33617	21/24		DYDSLAQPGFFDR	P12110	HUMAN		1183.95	0	4.154e-05	4.38153	2.33617	21/24		TRUE	TRUE
01_1-6968	EMEENFAVEAANYQDTIGR	P08670	HUMAN	1663.64	0	1.694e-11	10.7711	3.65548	23/36		EMEENFAVEAANYQDTIGR	P08670	HUMAN		1663.64	0	1.638e-11	10.7857	3.65548	23/36		TRUE	TRUE
01_1-6971	VcELDENNTPMcVcQDPTScPAPIGEFEK	P09486	HUMAN	500.8	0	1.243e-06	5.90553	3.1523	28/112		VcELDENNTPMcVcQDPTScPAPIGEFEK	P09486	HUMAN		500.8	0	9.659e-07	6.01507	3.1523	28/112		TRUE	TRUE
01_1-6982	TcSEcQELFWGDPDVEcR	P07942	HUMAN	1097.65	0	2.888e-07	6.5394	2.39871	21/34		TcSEcQELFWGDPDVEcR	P07942	HUMAN		1097.65	0	3.957e-07	6.40263	2.39871	21/34		TRUE	TRUE
01_1-6989	IIDDSEITKEDDALWPPPDR	P61326	HUMAN	413.202	0	3.209e-06	5.49363	2.84103	15/38		IIDDSEITKEDDALWPPPDR	P61326	HUMAN		413.202	0	4.18e-06	5.37882	2.84103	15/38		TRUE	TRUE
01_1-7018	ELNSNHDGADETSEKEQQEAIEHIDEVQNEIDR	Q01105-2	HUMAN	169.72	0	0.0004041	3.39351	2.833	24/128		ELNSNHDGADETSEKEQQEAIEHIDEVQNEIDR	Q01105-2	HUMAN		169.72	0	0.0007909	3.10188	2.833	24/128		TRUE	TRUE
01_1-7026	LIVDEAINEDNSVVSLSQPK	P55072	HUMAN	1831.71	0	1.978e-11	10.7038	3.0912	24/38		LIVDEAINEDNSVVSLSQPK	P55072	HUMAN		1831.71	0	1.539e-11	10.8128	3.0912	24/38		TRUE	TRUE
01_1-7031	EMEENFAVEAANYQDTIGR	P08670	HUMAN	1758.26	0	3.667e-10	9.43569	2.97876	22/36		EMEENFAVEAANYQDTIGR	P08670	HUMAN		1758.26	0	1.841e-10	9.73495	2.97876	22/36		TRUE	TRUE
01_1-7034	VcELDENNTPMcVcQDPTScPAPIGEFEK	P09486	HUMAN	349.824	0	0.0003262	3.48652	2.37854	25/112		VcELDENNTPMcVcQDPTScPAPIGEFEK	P09486	HUMAN		349.824	0	0.0005126	3.29022	2.37854	25/112		TRUE	TRUE
01_1-7045	TcSEcQELFWGDPDVEcR	P07942	HUMAN	1056.82	0	4.548e-09	8.34218	2.20816	21/34		TcSEcQELFWGDPDVEcR	P07942	HUMAN		1056.82	0	4.312e-09	8.36532	2.20816	21/34		TRUE	TRUE
01_1-7047	ADMDQFTASISETPVDVR	Q06481-4	HUMAN	1531.21	0	9.703e-09	8.01309	2.14003	22/34		ADMDQFTASISETPVDVR	Q06481-4	HUMAN		1531.21	0	1.39e-08	7.85699	2.14003	22/34		TRUE	TRUE
01_1-7052	IIDDSEITKEDDALWPPPDR	P61326	HUMAN	809.999	0	4.14e-06	5.383	2.7588	19/38		IIDDSEITKEDDALWPPPDR	P61326	HUMAN		809.999	0	7.867e-06	5.10419	2.7588	19/38		TRUE	TRUE
01_1-7073	LVAEWEGQDSDSDQLFYTK	Q02809	HUMAN	1464.44	0	2.009e-08	7.69702	2.78416	21/36		LVAEWEGQDSDSDQLFYTK	Q02809	HUMAN		1464.44	0	2.836e-08	7.54729	2.78416	21/36		TRUE	TRUE
01_1-7074	APQETYADIGGLDNQIQEIK	G3V4X1	HUMAN	1142.27	0	1.397e-07	6.8548	2.97025	20/38		APQETYADIGGLDNQIQEIK	G3V4X1	HUMAN		1142.27	0	2.124e-07	6.67285	2.97025	20/38		TRUE	TRUE
01_1-7096	GFGFVDFNSEEDAK	P19338	HUMAN	947.256	0	1.356e-05	4.86774	2.00997	18/26		GFGFVDFNSEEDAK	P19338	HUMAN		947.256	0	1.536e-05	4.81361	2.00997	18/26		TRUE	TRUE
01_1-7097	EMEENFAVEAANYQDTIGR	P08670	HUMAN	1401.15	0	1.758e-10	9.75498	2.65808	21/36		EMEENFAVEAANYQDTIGR	P08670	HUMAN		1401.15	0	3.394e-10	9.46929	2.65808	21/36		TRUE	TRUE
01_1-7104	TDLNPDNLQGGDDLDPNYVLSSR	P12277	HUMAN	793.096	0	1.274e-06	5.89483	3.39629	21/44		TDLNPDNLQGGDDLDPNYVLSSR	P12277	HUMAN		793.096	0	1.639e-06	5.78542	3.39629	21/44		TRUE	TRUE
01_1-7109	ADMDQFTASISETPVDVR	Q06481-4	HUMAN	1445.44	0	1.182e-07	6.92738	2.18362	22/34		ADMDQFTASISETPVDVR	Q06481-4	HUMAN		1445.44	0	8.665e-08	7.06223	2.18362	22/34		TRUE	TRUE
01_1-7110	TcSEcQELFWGDPDVEcR	P07942	HUMAN	599.647	0	1.65e-05	4.78252	2.14925	16/34		TcSEcQELFWGDPDVEcR	P07942	HUMAN		599.647	0	1.281e-05	4.89245	2.14925	16/34		TRUE	TRUE
01_1-7126	IIDDSEITKEDDALWPPPDR	P61326	HUMAN	653.108	0	0.001396	2.85511	2.57492	18/38		IIDDSEITKEDDALWPPPDR	P61326	HUMAN		653.108	0	0.002208	2.656	2.57492	18/38		TRUE	TRUE
01_1-7127	AAEEAFVNDIDESSPGTEWER	P09496-5	HUMAN	880.439	0	1.076e-05	4.96819	2.33763	21/40		AAEEAFVNDIDESSPGTEWER	P09496-5	HUMAN		880.439	0	1.318e-05	4.88008	2.33763	21/40		TRUE	TRUE
01_1-7140	DPVQEAWAEDVDLR	P14618;P14618-2	HUMAN	1662.44	0	4.142e-07	6.38279	2.99253	19/26		DPVQEAWAEDVDLR	P14618;P14618-2	HUMAN		1662.44	0	4.039e-07	6.39373	2.99253	19/26		TRUE	TRUE
01_1-7144	DAEYGASPEQVADNGDDHSEGGLVENHVDSTMNMLGGGGSAGR	P18065	HUMAN	555.65	0	1.051e-06	5.9784	3.15343	29/168		DAEYGASPEQVADNGDDHSEGGLVENHVDSTMNMLGGGGSAGR	P18065	HUMAN		555.65	0	1.543e-06	5.81163	3.15343	29/168		TRUE	TRUE
01_1-7153	ELNSNHDGADETSEKEQQEAIEHIDEVQNEIDR	Q01105-2	HUMAN	256.653	0	4.303e-07	6.36623	2.47007	21/128		ELNSNHDGADETSEKEQQEAIEHIDEVQNEIDR	Q01105-2	HUMAN		256.653	0	3.388e-07	6.47006	2.47007	21/128		TRUE	TRUE
01_1-7158	DSSKGEDSAEETEAKPAVVAPAPVVEAVSTPSAAFPSDATAENVK	Q12906-7	HUMAN	1004.72	0	1.134e-07	6.94539	3.67705	39/176		DSSKGEDSAEETEAKPAVVAPAPVVEAVSTPSAAFPSDATAENVK	Q12906-7	HUMAN		1004.72	0	1.908e-07	6.71942	3.67705	39/176		TRUE	TRUE
01_1-7159	NDYATMLPDSTEIDQDTINR	P12110;P12110-2	HUMAN	437.439	0	0.0003007	3.52187	2.31416	18/38		NDYATMLPDSTEIDQDTINR	P12110;P12110-2	HUMAN		437.439	0	0.0002923	3.53417	2.31416	18/38		TRUE	TRUE
01_1-7166	TDLNPDNLQGGDDLDPNYVLSSR	P12277	HUMAN	726.06	0	5.613e-06	5.2508	3.50826	20/44		TDLNPDNLQGGDDLDPNYVLSSR	P12277	HUMAN		726.06	0	5.531e-06	5.2572	3.50826	20/44		TRUE	TRUE
01_1-7169	EMEENFAVEAANYQDTIGR	P08670	HUMAN	1159.98	0	9.655e-07	6.01525	2.27301	18/36		EMEENFAVEAANYQDTIGR	P08670	HUMAN		1159.98	0	7.808e-07	6.10746	2.27301	18/36		TRUE	TRUE
01_1-7172	EEAENTLQSFRQDVDNASLAR	P08670	HUMAN	133.372	0.006	0.1325	0.877784	2.38396	10/40		EEAENTLQSFRQDVDNASLAR	P08670	HUMAN		133.372	0.004	0.105	0.978811	2.38396	10/40		TRUE	TRUE
01_1-7195	IAQLEEELEEEQGNTELINDR	P35579	HUMAN	2281.51	0	1.565e-09	8.80549	2.75536	24/40		IAQLEEELEEEQGNTELINDR	P35579	HUMAN		2281.51	0	3.956e-09	8.40274	2.75536	24/40		TRUE	TRUE
01_1-7197	EGIDPTPYYWYTDQR	O43776	HUMAN	753.944	0	3.346e-05	4.47547	2.46785	17/28		EGIDPTPYYWYTDQR	O43776	HUMAN		753.944	0	2.91e-05	4.53611	2.46785	17/28		TRUE	TRUE
01_1-7209	FQDGDLTLYQSNTILR	P09211	HUMAN	1137.91	0	5.471e-09	8.26193	3.06826	19/30		FQDGDLTLYQSNTILR	P09211	HUMAN		1137.91	0	2.859e-09	8.54379	3.06826	19/30		TRUE	TRUE
01_1-7213	DTDTGALLFIGK	P36955	HUMAN	650.214	0	0.007061	2.15113	1.57796	13/22		DTDTGALLFIGK	P36955;Q95121	HUMAN, BOVIN		650.214	0	0.009121	2.03996	1.57796	13/22		TRUE	FALSE
01_1-7235	EEAENTLQSFRQDVDNASLAR	P08670	HUMAN	127.294	0.001	0.03724	1.42899	2.3045	11/40		EEAENTLQSFRQDVDNASLAR	P08670	HUMAN		127.294	0.002	0.04617	1.33564	2.3045	11/40		TRUE	TRUE
01_1-7237	EMEENFAVEAANYQDTIGR	P08670	HUMAN	1323.5	0	2.835e-08	7.54745	2.989	19/36		EMEENFAVEAANYQDTIGR	P08670	HUMAN		1323.5	0	4.184e-08	7.37841	2.989	19/36		TRUE	TRUE
01_1-7238	LEDLLQDAQDEKEQLNEYK	Q15149-7	HUMAN	1158.27	0	3.266e-07	6.48598	3.29101	20/36		LEDLLQDAQDEKEQLNEYK	Q15149-7	HUMAN		1158.27	0	4.244e-07	6.37222	3.29101	20/36		TRUE	TRUE
01_1-7251	ALEDDMESQLDGSLISR	K7EKE8	HUMAN	578.741	0	3.199e-05	4.49499	2.78464	16/32		ALEDDMESQLDGSLISR	K7EKE8	HUMAN		578.741	0	3.129e-05	4.50459	2.78464	16/32		TRUE	TRUE
01_1-7257	LSTSWTEEDVNDNTLFK	P19883-2	HUMAN	1121.6	0	9.041e-09	8.04378	3.1985	19/32		LSTSWTEEDVNDNTLFK	P19883-2	HUMAN		1121.6	0	2.306e-08	7.63714	3.1985	19/32		TRUE	TRUE
01_1-7269	DAEYGASPEQVADNGDDHSEGGLVENHVDSTMNMLGGGGSAGR	P18065	HUMAN	762.497	0	1.826e-11	10.7385	4.53263	35/168		DAEYGASPEQVADNGDDHSEGGLVENHVDSTMNMLGGGGSAGR	P18065	HUMAN		762.497	0	2.381e-11	10.6232	4.53263	35/168		TRUE	TRUE
01_1-7273	LQETEMmDPELDYTLMR	Q92896	HUMAN	115.76	0	0.007955	2.09936	2.57948	10/32		LQETEMmDPELDYTLMR	Q92896	HUMAN		115.76	0	0.009458	2.0242	2.57948	10/32		TRUE	TRUE
01_1-7280	EGPYSISVLYGDEEVPR	P21333-2	HUMAN	951.32	0	7.074e-06	5.15033	2.45389	19/32		EGPYSISVLYGDEEVPR	P21333-2	HUMAN		951.32	0	5.933e-06	5.22673	2.45389	19/32		TRUE	TRUE
01_1-7291	FDGcYcDSLENLADGYK	P06280	HUMAN	1425.34	0	3.174e-07	6.49839	2.1087	20/32		FDGcYcDSLENLADGYK	P06280	HUMAN		1425.34	0	2.703e-07	6.56815	2.1087	20/32		TRUE	TRUE
01_1-7304	DNMNDNFLEGEEENELTLNEK	P05060	HUMAN	85.4416	0	9.93e-05	4.00305	3.41126	9/40		DNMNDNFLEGEEENELTLNEK	P05060	HUMAN		85.4416	0	9.316e-05	4.03077	3.41126	9/40		TRUE	TRUE
01_1-7314	DDPVTNLNNAFEVAEK	O43707	HUMAN	1546.42	0	1.556e-08	7.80799	3.6613	23/30		DDPVTNLNNAFEVAEK	O43707	HUMAN		1546.42	0	1.293e-08	7.8884	3.6613	23/30		TRUE	TRUE
01_1-7319	MEAENLEQLIDQK	P11047	HUMAN	1563.88	0	1.142e-07	6.94233	2.24803	19/24		MEAENLEQLIDQK	P11047	HUMAN		1563.88	0	8.202e-08	7.08608	2.24803	19/24		TRUE	TRUE
01_1-7320	GEDGMcAGPLAGPALTFDDcccR	Q9NS15-2	HUMAN	755.237	0	7.863e-06	5.10441	2.34206	20/44		GEDGMcAGPLAGPALTFDDcccR	Q9NS15-2	HUMAN		755.237	0	6.436e-06	5.19138	2.34206	20/44		TRUE	TRUE
01_1-7330	EDGPWIPYQYYSGScENTYSK	P11047	HUMAN	198.354	0	5.528e-05	4.25743	2.06146	14/40		EDGPWIPYQYYSGScENTYSK	P11047	HUMAN		198.354	0	3.252e-05	4.48785	2.06146	14/40		TRUE	TRUE
01_1-7332	DAEYGASPEQVADNGDDHSEGGLVENHVDSTMNMLGGGGSAGR	P18065	HUMAN	331.342	0	1.786e-07	6.74812	3.45164	26/168		DAEYGASPEQVADNGDDHSEGGLVENHVDSTMNMLGGGGSAGR	P18065	HUMAN		331.342	0	1.529e-07	6.81559	3.45164	26/168		TRUE	TRUE
01_1-7343	APWIEQEGPEYWDQETR	P04439	HUMAN	1026.89	0	5.801e-07	6.2365	2.97472	20/32		APWIEQEGPEYWDQETR	P04439	HUMAN		1026.89	0	4.248e-07	6.37182	2.97472	20/32		TRUE	TRUE
01_1-7346	ASEEEPEYGEEIKGYPGVQAPEDLEWER	P05060	HUMAN	612.284	0	1.454e-06	5.83744	2.64673	20/54		ASEEEPEYGEEIKGYPGVQAPEDLEWER	P05060	HUMAN		612.284	0	1.666e-06	5.77833	2.64673	20/54		TRUE	TRUE
01_1-7348	DQGENGVVTcTVVGDVPFQLKPASDTEGDQNK	O60245	HUMAN	762.345	0	4.527e-07	6.34419	3.4224	30/124		DQGENGVVTcTVVGDVPFQLKPASDTEGDQNK	O60245	HUMAN		762.345	0	5.262e-07	6.27885	3.4224	30/124		TRUE	TRUE
01_1-7368	DNMNDNFLEGEEENELTLNEK	P05060	HUMAN	193.887	0	2.184e-06	5.66075	2.945	12/40		DNMNDNFLEGEEENELTLNEK	P05060	HUMAN		193.887	0	3.337e-06	5.47664	2.945	12/40		TRUE	TRUE
01_1-7385	ANNIAYEDVVGGEDWNPVEEK	P13521	HUMAN	1246.57	0	2.768e-10	9.55783	3.09463	22/40		ANNIAYEDVVGGEDWNPVEEK	P13521	HUMAN		1246.57	0	1.471e-10	9.83239	3.09463	22/40		TRUE	TRUE
01_1-7386	FDMPDFEDDGGPYGESEAPAPPGPGTR	E7EUU1	HUMAN	943.345	0	9.959e-10	9.00178	4.26773	23/52		FDMPDFEDDGGPYGESEAPAPPGPGTR	E7EUU1	HUMAN		943.345	0	2.345e-09	8.62986	4.26773	23/52		TRUE	TRUE
01_1-7392	NGccVGGGFDETLAFSGR	P26022	HUMAN	557.45	0	0.001564	2.80576	2.39911	17/34		NGccVGGGFDETLAFSGR	P26022	HUMAN		557.45	0	0.00151	2.82102	2.39911	17/34		TRUE	TRUE
01_1-7400	FGYVDFESAEDLEK	P19338	HUMAN	1938.83	0	2.949e-10	9.53033	2.75361	22/26		FGYVDFESAEDLEK	P19338	HUMAN		1938.83	0	3.565e-10	9.44794	2.75361	22/26		TRUE	TRUE
01_1-7409	WKcDPVDQcQDSETGTFYQIGDSWEK	P02751;P02751-15;P02751-13	HUMAN	1363.02	0	1.95e-12	11.71	3.74187	31/100		WKcDPVDQcQDSETGTFYQIGDSWEK	P02751;P02751-15;P02751-13	HUMAN		1363.02	0	3.152e-12	11.5014	3.74187	31/100		TRUE	TRUE
01_1-7417	DGFScSDIDEcSYSSYLcQYR	E9PRU1	HUMAN	1340.05	0	2.158e-07	6.66595	2.15064	22/40		DGFScSDIDEcSYSSYLcQYR	E9PRU1	HUMAN		1340.05	0	1.738e-07	6.75995	2.15064	22/40		TRUE	TRUE
01_1-7424	GGGGYGGSGDGYNGFGNDGSNFGGGGSYNDFGNYNNQSSNFGPMK	P09651-2	HUMAN	444.117	0	1.399e-10	9.85418	3.98517	34/176		GGGGYGGSGDGYNGFGNDGSNFGGGGSYNDFGNYNNQSSNFGPMK	P09651-2	HUMAN		444.117	0	1.225e-10	9.91186	3.98517	34/176		TRUE	TRUE
01_1-7431	cTcDPAGSQNEGIcDSYTDFSTGLIAGQcR	P07942	HUMAN	1173.31	0	1.85e-09	8.73283	2.49545	35/116		cTcDPAGSQNEGIcDSYTDFSTGLIAGQcR	P07942	HUMAN		1173.31	0	3.121e-09	8.50571	2.49545	35/116		TRUE	TRUE
01_1-7433	EFGDTGEGWETVEMHPAYTEEELR	Q02818	HUMAN	447.392	0	4.479e-05	4.34882	2.18123	15/46		EFGDTGEGWETVEMHPAYTEEELR	Q02818	HUMAN		447.392	0	6.627e-05	4.17868	2.18123	15/46		TRUE	TRUE
01_1-7438	GYQLSDVDGVTcEDIDEcALPTGGHIcSYR	B1AHL2;P23142	HUMAN	362.499	0	3.449e-05	4.46231	2.4824	22/116		GYQLSDVDGVTcEDIDEcALPTGGHIcSYR	B1AHL2;P23142;F1MYN5	HUMAN, BOVIN		362.499	0	2.43e-05	4.61439	2.4824	22/116		TRUE	FALSE
01_1-7445	VLDNYLTSPLPEEVDETSAEDEGVSQR	O00299	HUMAN	438.323	0	8.492e-06	5.07099	2.32015	20/52		VLDNYLTSPLPEEVDETSAEDEGVSQR	O00299	HUMAN		438.323	0	5.951e-06	5.22541	2.32015	20/52		TRUE	TRUE
01_1-7473	VTGQccEEWVcDEDSIKDPMEDQDGLLGK	O00622	HUMAN	732.18	0	8.102e-06	5.09141	4.33878	28/112		VTGQccEEWVcDEDSIKDPMEDQDGLLGK	O00622	HUMAN		732.18	0	1.313e-05	4.88174	4.33878	28/112		TRUE	TRUE
01_1-7479	GTGGVDTAATGGVFDISNLDR	P12532	HUMAN	1481.6	0	3.342e-11	10.476	2.76903	21/40		GTGGVDTAATGGVFDISNLDR	P12532	HUMAN		1481.6	0	1.618e-11	10.791	2.76903	21/40		TRUE	TRUE
01_1-7483	DQQEAALVDmVNDGVEDLR	P09211	HUMAN	1742.86	0	9.756e-13	12.0107	2.80594	25/36		DQQEAALVDmVNDGVEDLR	P09211	HUMAN		1742.86	0	1.197e-12	11.9219	2.80594	25/36		TRUE	TRUE
01_1-7486	DGMEYPFIGEGEPHVDGEPGDLR	Q9UBS4	HUMAN	566.651	0	2.084e-06	5.6811	2.21015	18/44		DGMEYPFIGEGEPHVDGEPGDLR	Q9UBS4	HUMAN		566.651	0	2.02e-06	5.69465	2.21015	18/44		TRUE	TRUE
01_1-7487	GGGGYGGSGDGYNGFGNDGSNFGGGGSYNDFGNYNNQSSNFGPMK	P09651-2	HUMAN	358.008	0	2.512e-06	5.59998	3.31113	34/176		GGGGYGGSGDGYNGFGNDGSNFGGGGSYNDFGNYNNQSSNFGPMK	P09651-2	HUMAN		358.008	0	2.563e-06	5.59125	3.31113	34/176		TRUE	TRUE
01_1-7494				0	0	0	0	0			EPAcDDPDTEQAALAAVDYINK	P12763	BOVIN	*	890.297	0	2.276e-08	7.64283	2.88783	19/42		FALSE	FALSE
01_1-7498				0	0	0	0	0			SDLDDDIIPEEDIISR	Q2UVX4	BOVIN	*	484.944	0	1.518e-07	6.81873	2.3355	18/30		FALSE	FALSE
01_1-7519	AAWIPHVENRQMAYENLNDKDQELGEYLAR	P13521	HUMAN	396.025	0.005	0.1174	0.930332	2.36951	23/116		AAWIPHVENRQMAYENLNDKDQELGEYLAR	P13521	HUMAN		396.025	0.004	0.09182	1.03706	2.36951	23/116		TRUE	TRUE
01_1-7524	KQDDADQDMMMAGMASQAAQEAEINAR	P11047	HUMAN	1662.39	0	5.224e-09	8.282	3.08084	29/52		KQDDADQDMMMAGMASQAAQEAEINAR	P11047	HUMAN		1662.39	0	1.534e-08	7.81417	3.08084	29/52		TRUE	TRUE
01_1-7530	NGFDQcDYGWLSDASVR	P13611-2	HUMAN	1305.85	0	4.154e-08	7.38153	3.25421	19/32		NGFDQcDYGWLSDASVR	P13611-2	HUMAN		1305.85	0	6.038e-08	7.21911	3.25421	19/32		TRUE	TRUE
01_1-7535	VTGQccEEWVcDEDSIKDPMEDQDGLLGK	O00622	HUMAN	869.094	0	4.577e-07	6.33942	3.54233	32/112		VTGQccEEWVcDEDSIKDPMEDQDGLLGK	O00622	HUMAN		869.094	0	6.174e-07	6.20943	3.54233	32/112		TRUE	TRUE
01_1-7536	GDAcKDDFDHDSVPDIDDIcPENVDISETDFRR	P07996	HUMAN	816.082	0	1.129e-06	5.94731	2.81829	30/128		GDAcKDDFDHDSVPDIDDIcPENVDISETDFRR	P07996	HUMAN		816.082	0	1.406e-06	5.85201	2.81829	30/128		TRUE	TRUE
01_1-7540	VYQAVTDDLPAAFVDGTTSGGDSDAK	Q6NW40	HUMAN	499.729	0	3.402e-07	6.46827	2.35134	19/50		VYQAVTDDLPAAFVDGTTSGGDSDAK	Q6NW40	HUMAN		499.729	0	4.795e-07	6.31921	2.35134	19/50		TRUE	TRUE
01_1-7542	VVISGFGDPLIcDNQVSTGDTR	O00468-6	HUMAN	1336.62	0	3.838e-08	7.4159	2.75896	23/42		VVISGFGDPLIcDNQVSTGDTR	O00468-6	HUMAN		1336.62	0	5.276e-08	7.2777	2.75896	23/42		TRUE	TRUE
01_1-7544	SNDIDLEGFDSVVSSTEK	B7Z6E8	HUMAN	181.717	0	8.297e-05	4.08108	2.17781	13/34		SNDIDLEGFDSVVSSTEK	B7Z6E8	HUMAN		181.717	0	7.286e-05	4.13751	2.17781	13/34		TRUE	TRUE
01_1-7549				0	0	0	0	0			DAIPENLPPLTADFAEDKDVcK	P02769	BOVIN	*	366.596	0	2.277e-06	5.64264	4.13802	18/42		FALSE	FALSE
01_1-7551	GGGGYGGSGDGYNGFGNDGSNFGGGGSYNDFGNYNNQSSNFGPMK	P09651-2	HUMAN	1229.22	0	4.446e-11	10.352	4.46331	40/176		GGGGYGGSGDGYNGFGNDGSNFGGGGSYNDFGNYNNQSSNFGPMK	P09651-2	HUMAN		1229.22	0	8.653e-11	10.0628	4.46331	40/176		TRUE	TRUE
01_1-7552				0	0	0	0	0			GEADAMSLDGGYLYIAGK	Q29443;G3X6N3	BOVIN		1756.46	0	2.65e-09	8.57675	2.5825	22/34		FALSE	FALSE
01_1-7556				0	0	0	0	0			EPAcDDPDTEQAALAAVDYINK	P12763	BOVIN	*	924.725	0	4.287e-08	7.36785	2.16852	20/42		FALSE	FALSE
01_1-7567	GYSYDLEVEQAYDLAR	P28074	HUMAN	750.923	0	5.629e-05	4.24957	2.33657	17/30		GYSYDLEVEQAYDLAR	P28074	HUMAN		750.923	0	5.024e-05	4.29895	2.33657	17/30		TRUE	TRUE
01_1-7578	TDDEVVQREEEAIQLDGLNASQIR	P14625	HUMAN	217.296	0	0.0009357	3.02886	2.76952	14/46		TDDEVVQREEEAIQLDGLNASQIR	P14625	HUMAN		217.296	0	0.001056	2.97634	2.76952	14/46		TRUE	TRUE
01_1-7584	AAFGQGSGPIMLDEVQcTGTEASLADcK	Q08380	HUMAN	906.278	0	1.367e-06	5.86423	2.08613	21/54		AAFGQGSGPIMLDEVQcTGTEASLADcK	Q08380	HUMAN		906.278	0	8.492e-07	6.07099	2.08613	21/54		TRUE	TRUE
01_1-7591	NGFDQcDYGWLSDASVR	P13611-2	HUMAN	1417.1	0	1.978e-08	7.70377	3.34451	20/32		NGFDQcDYGWLSDASVR	P13611-2	HUMAN		1417.1	0	2.701e-08	7.56848	3.34451	20/32		TRUE	TRUE
01_1-7594	MPPYDEQTQAFIDAAQEAR	K7ELL7	HUMAN	400.029	0	2.465e-06	5.60818	2.39081	15/36		MPPYDEQTQAFIDAAQEAR	K7ELL7	HUMAN		400.029	0	1.307e-06	5.88372	2.39081	15/36		TRUE	TRUE
01_1-7598	FQDLGAAYEVLSDSEK	Q9UBS4	HUMAN	3066.86	0	5.613e-15	14.2508	3.01601	27/30		FQDLGAAYEVLSDSEK	Q9UBS4	HUMAN		3066.86	0	1.602e-14	13.7953	3.01601	27/30		TRUE	TRUE
01_1-7601	GDAcKDDFDHDSVPDIDDIcPENVDISETDFRR	P07996	HUMAN	346.256	0	0.002768	2.55783	2.95423	24/128		GDAcKDDFDHDSVPDIDDIcPENVDISETDFRR	P07996	HUMAN		346.256	0	0.00294	2.53165	2.95423	24/128		TRUE	TRUE
01_1-7608	EMEENFAVEAANYQDTIGR	P08670	HUMAN	1162.34	0	1.715e-05	4.76574	2.26461	19/36		EMEENFAVEAANYQDTIGR	P08670	HUMAN		1162.34	0	1.36e-05	4.86646	2.26461	19/36		TRUE	TRUE
01_1-7610	RKEAEGTEEGGEEEDDEEmDPQTIDSLIELSTK	O15240	HUMAN	373.353	0	7.714e-05	4.11272	3.54099	28/128		RKEAEGTEEGGEEEDDEEmDPQTIDSLIELSTK	O15240	HUMAN		373.353	0	5.799e-05	4.23665	3.54099	28/128		TRUE	TRUE
01_1-7612				0	0	0	0	0			DAIPENLPPLTADFAEDKDVcK	P02769	BOVIN	*	336.583	0	0.0001489	3.82711	3.31399	17/42		FALSE	FALSE
01_1-7620	LLEDGEDFNLGDALDSSNSmQTIQK	P05783	HUMAN	639.854	0	6.197e-06	5.20782	2.72152	18/48		LLEDGEDFNLGDALDSSNSmQTIQK	P05783	HUMAN		639.854	0	9.195e-06	5.03645	2.72152	18/48		TRUE	TRUE
01_1-7623	IDNSQVESGSLEDDWDFLPPKK	P27797	HUMAN	536.709	0	0.0003793	3.42102	2.48867	16/42		IDNSQVESGSLEDDWDFLPPKK	P27797	HUMAN		536.709	0	0.0003047	3.51613	2.48867	16/42		TRUE	TRUE
01_1-7624	YIAENGTDPINNQPLSEEQLIDIK	Q9UMS4	HUMAN	312.858	0	1.502e-05	4.82333	2.98523	14/46		YIAENGTDPINNQPLSEEQLIDIK	Q9UMS4	HUMAN		312.858	0	1.75e-05	4.75696	2.98523	14/46		TRUE	TRUE
01_1-7627	SPTPDELPTcYPGDDWSGVSLR	Q8IZP7	HUMAN	460.002	0	2.501e-05	4.60189	2.24566	18/42		SPTPDELPTcYPGDDWSGVSLR	Q8IZP7	HUMAN		460.002	0	2.501e-05	4.60189	2.24566	18/42		TRUE	TRUE
01_1-7631	GGIWDEDSEDGPcVcDFScQSVPGSPVcGSDGVTYSTEcELKK	O00468-6	HUMAN	152.241	0	1.721e-06	5.76422	3.45473	26/168		GGIWDEDSEDGPcVcDFScQSVPGSPVcGSDGVTYSTEcELKK	O00468-6	HUMAN		152.241	0	1.728e-06	5.76246	3.45473	26/168		TRUE	TRUE
01_1-7635	LLTETEDWLYEEGEDQAK	Q92598-2	HUMAN	1067.91	0	4.43e-09	8.3536	2.56993	20/34		LLTETEDWLYEEGEDQAK	Q92598-2	HUMAN		1067.91	0	6.661e-09	8.17646	2.56993	20/34		TRUE	TRUE
01_1-7647	DDKESVPISDTIIPAVPPPTDLR	P02751	HUMAN	563.194	0	5.18e-07	6.28567	3.3399	20/44		DDKESVPISDTIIPAVPPPTDLR	P02751;B8Y9S9	HUMAN, BOVIN		563.194	0	6.025e-07	6.22004	3.3399	20/44		TRUE	FALSE
01_1-7659	GADFLVTEVENGGSLGSK	P14618;P14618-2	HUMAN	1625.64	0	1.349e-07	6.86999	3.17466	25/34		GADFLVTEVENGGSLGSK	P14618;P14618-2	HUMAN		1625.64	0	2.023e-07	6.694	3.17466	25/34		TRUE	TRUE
01_1-7661	EIILVDDYSNDPEDGALLGK	G3V1S6	HUMAN	517.388	0	6.719e-07	6.1727	3.50548	17/38		EIILVDDYSNDPEDGALLGK	G3V1S6	HUMAN		517.388	0	5.336e-07	6.27278	3.50548	17/38		TRUE	TRUE
01_1-7675	RKEAEGTEEGGEEEDDEEmDPQTIDSLIELSTK	O15240	HUMAN	373.981	0	2.312e-08	7.63601	4.45509	31/128		RKEAEGTEEGGEEEDDEEmDPQTIDSLIELSTK	O15240	HUMAN		373.981	0	1.781e-08	7.74934	4.45509	31/128		TRUE	TRUE
01_1-7679	EMEENFAVEAANYQDTIGR	P08670	HUMAN	941.732	0	2.32e-08	7.63451	2.98041	20/36		EMEENFAVEAANYQDTIGR	P08670	HUMAN		941.732	0	2.137e-08	7.6702	2.98041	20/36		TRUE	TRUE
01_1-7683	EQNYSDDVLANMISEPR	E9PEV0	HUMAN	1034.52	0	4.334e-09	8.36311	2.93818	16/32		EQNYSDDVLANMISEPR	E9PEV0	HUMAN		1034.52	0	2.112e-09	8.67531	2.93818	16/32		TRUE	TRUE
01_1-7690	IDNSQVESGSLEDDWDFLPPKK	P27797	HUMAN	407.223	0	0.000337	3.47237	2.6023	16/42		IDNSQVESGSLEDDWDFLPPKK	P27797	HUMAN		407.223	0	0.000406	3.39147	2.6023	16/42		TRUE	TRUE
01_1-7696	LPGMEYVDGDFQcHTFDSSNVE	P24593	HUMAN	222.924	0	0.0002266	3.64474	2.11647	12/42		LPGMEYVDGDFQcHTFDSSNVE	P24593	HUMAN		222.924	0	0.0002783	3.55549	2.11647	12/42		TRUE	TRUE
01_1-7705	VPADTEVVcAPPTAYIDFAR	P60174-1	HUMAN	632.597	0	2.071e-07	6.68382	2.32752	20/38		VPADTEVVcAPPTAYIDFAR	P60174-1	HUMAN		632.597	0	1.049e-07	6.97922	2.32752	20/38		TRUE	TRUE
01_1-7706	TIGGGDDSFNTFFSETGAGK	Q9BQE3;P68363	HUMAN	401.644	0	7.387e-06	5.13153	2.61263	15/38		TIGGGDDSFNTFFSETGAGK	Q9BQE3;P68363	HUMAN		401.644	0	1.162e-05	4.93479	2.61263	15/38		TRUE	TRUE
01_1-7710	DDKESVPISDTIIPAVPPPTDLR	P02751	HUMAN	557.012	0	2.293e-06	5.6396	2.85668	20/44		DDKESVPISDTIIPAVPPPTDLR	P02751;B8Y9S9	HUMAN, BOVIN		557.012	0	2.962e-06	5.52841	2.85668	20/44		TRUE	FALSE
01_1-7712	RQDEDYDEQVEESLQDEDDNDVYILTK	O00410-2	HUMAN	380.208	0	0.0004345	3.36201	2.66657	14/52		RQDEDYDEQVEESLQDEDDNDVYILTK	O00410-2	HUMAN		380.208	0	0.0005078	3.29431	2.66657	14/52		TRUE	TRUE
01_1-7717	RQDEDYDEQVEESLQDEDDNDVYILTK	O00410-2	HUMAN	1029.78	0	4.655e-11	10.3321	4.3476	31/104		RQDEDYDEQVEESLQDEDDNDVYILTK	O00410-2	HUMAN		1029.78	0	1.489e-11	10.8271	4.3476	31/104		TRUE	TRUE
01_1-7722	DLYANTVLSGGTTMYPGIADR	P60709	HUMAN	576.193	0	2.82e-06	5.54975	2.30281	17/40		DLYANTVLSGGTTMYPGIADR	P60709	HUMAN		576.193	0	1.979e-06	5.70355	2.30281	17/40		TRUE	TRUE
01_1-7724	EGFYDLSSEDPFGcK	P07942	HUMAN	1299.05	0	2.944e-07	6.53106	2.05547	19/28		EGFYDLSSEDPFGcK	P07942	HUMAN		1299.05	0	1.984e-07	6.70246	2.05547	19/28		TRUE	TRUE
01_1-7733	EGPYDVVVLPGGNLGAQNLSESAAVK	Q99497	HUMAN	100.781	0	0.0002107	3.67634	2.28205	12/50		EGPYDVVVLPGGNLGAQNLSESAAVK	Q99497	HUMAN		100.781	0	0.0002596	3.5857	2.28205	12/50		TRUE	TRUE
01_1-7764	SGEEDFESLASQFSDcSSAK	K7EN45	HUMAN	203.035	0	0.0003576	3.4466	2.56401	15/38		SGEEDFESLASQFSDcSSAK	K7EN45	HUMAN		203.035	0	0.0003057	3.5147	2.56401	15/38		TRUE	TRUE
01_1-7766	VPADTEVVcAPPTAYIDFAR	P60174-1	HUMAN	1002.92	0	3.834e-10	9.41635	4.17989	24/38		VPADTEVVcAPPTAYIDFAR	P60174-1	HUMAN		1002.92	0	3.814e-10	9.41862	4.17989	24/38		TRUE	TRUE
01_1-7767	TIGGGDDSFNTFFSETGAGK	Q9BQE3;P68363	HUMAN	636.615	0	4.374e-10	9.35912	3.54558	20/38		TIGGGDDSFNTFFSETGAGK	Q9BQE3;P68363	HUMAN		636.615	0	9.235e-10	9.03456	3.54558	20/38		TRUE	TRUE
01_1-7780	ScYQDPVTLQLAcVcDPGYIGSR	P07942	HUMAN	1086.01	0	1.182e-08	7.92738	4.01935	21/44		ScYQDPVTLQLAcVcDPGYIGSR	P07942	HUMAN		1086.01	0	1.558e-08	7.80743	4.01935	21/44		TRUE	TRUE
01_1-7788	DLYANTVLSGGTTMYPGIADR	P60709	HUMAN	869.47	0	2.691e-07	6.57009	2.13126	20/40		DLYANTVLSGGTTMYPGIADR	P60709	HUMAN		869.47	0	1.528e-07	6.81588	2.13126	20/40		TRUE	TRUE
01_1-7794	EGPYDVVVLPGGNLGAQNLSESAAVK	Q99497	HUMAN	260.786	0	3.743e-05	4.42678	2.85618	18/50		EGPYDVVVLPGGNLGAQNLSESAAVK	Q99497	HUMAN		260.786	0	2.279e-05	4.64226	2.85618	18/50		TRUE	TRUE
01_1-7797	DSSKGEDSAEETEAKPAVVAPAPVVEAVSTPSAAFPSDATAEQGPILTK	Q12906	HUMAN	238.073	0	0.003693	2.43262	2.77142	25/192		DSSKGEDSAEETEAKPAVVAPAPVVEAVSTPSAAFPSDATAEQGPILTK	Q12906	HUMAN		238.073	0	0.003201	2.49471	2.77142	25/192		TRUE	TRUE
01_1-7810	EGcEAIVDTGTSLMVGPVDEVR	P07339	HUMAN	844.561	0	1.013e-06	5.99439	2.66341	20/42		EGcEAIVDTGTSLMVGPVDEVR	P07339	HUMAN		844.561	0	1.062e-06	5.97388	2.66341	20/42		TRUE	TRUE
01_1-7811	LDLQEINNWVQAQMK	P36955	HUMAN	831.066	0	6.128e-06	5.21268	2.77404	19/28		LDLQEINNWVQAQMK	P36955	HUMAN		831.066	0	4.532e-06	5.34371	2.77404	19/28		TRUE	TRUE
01_1-7822	LPGMEYVDGDFQcHTFDSSNVE	P24593	HUMAN	304.831	0	1.434e-05	4.84345	2.44131	14/42		LPGMEYVDGDFQcHTFDSSNVE	P24593	HUMAN		304.831	0	2.346e-05	4.62967	2.44131	14/42		TRUE	TRUE
01_1-7826	AEDNADTLALVFEAPNQEK	P12004	HUMAN	1243.83	0	3.091e-08	7.5099	2.7791	19/36		AEDNADTLALVFEAPNQEK	P12004	HUMAN		1243.83	0	3.447e-08	7.46256	2.7791	19/36		TRUE	TRUE
01_1-7829	VPADTEVVcAPPTAYIDFAR	P60174-1	HUMAN	881.504	0	9.597e-11	10.0179	3.21902	23/38		VPADTEVVcAPPTAYIDFAR	P60174-1	HUMAN		881.504	0	2.491e-10	9.60363	3.21902	23/38		TRUE	TRUE
01_1-7832	NGFDQcDYGWLSDASVR	P13611-2	HUMAN	1642.38	0	2.862e-07	6.54333	2.59813	21/32		NGFDQcDYGWLSDASVR	P13611-2	HUMAN		1642.38	0	2.172e-07	6.66314	2.59813	21/32		TRUE	TRUE
01_1-7841	IDNSQVESGSLEDDWDFLPPKK	P27797	HUMAN	196.327	0	0.006853	2.16412	2.69481	11/42		IDNSQVESGSLEDDWDFLPPKK	P27797	HUMAN		196.327	0	0.008685	2.06123	2.69481	11/42		TRUE	TRUE
01_1-7843	ScYQDPVTLQLAcVcDPGYIGSR	P07942	HUMAN	1143.47	0	1.595e-06	5.79724	2.6729	22/44		ScYQDPVTLQLAcVcDPGYIGSR	P07942	HUMAN		1143.47	0	2.012e-06	5.69637	2.6729	22/44		TRUE	TRUE
01_1-7872	EGcEAIVDTGTSLMVGPVDEVR	P07339	HUMAN	1151.71	0	7.318e-11	10.1356	2.68813	24/42		EGcEAIVDTGTSLMVGPVDEVR	P07339	HUMAN		1151.71	0	6.546e-11	10.184	2.68813	24/42		TRUE	TRUE
01_1-7875	EMEENFAVEAANYQDTIGR	P08670	HUMAN	1039.62	0	4.469e-07	6.34979	2.62152	18/36		EMEENFAVEAANYQDTIGR	P08670	HUMAN		1039.62	0	5.809e-07	6.2359	2.62152	18/36		TRUE	TRUE
01_1-7888	KPEDWDEEMDGEWEPPVIQNPEYK	P27797	HUMAN	748.642	0	4.639e-06	5.33358	2.35722	21/46		KPEDWDEEMDGEWEPPVIQNPEYK	P27797	HUMAN		748.642	0	5.215e-06	5.28275	2.35722	21/46		TRUE	TRUE
01_1-7890	DSMIWDcTcIGAGR	P02751;P02751-15;P02751-13	HUMAN	665.977	0	1.097e-05	4.95979	2.58912	17/26		DSMIWDcTcIGAGR	P02751;P02751-15;P02751-13;B8Y9S9	HUMAN, BOVIN		665.977	0	9.093e-06	5.04129	2.58912	17/26		TRUE	FALSE
01_1-7892	AEDNADTLALVFEAPNQEK	P12004	HUMAN	1258.8	0	2.419e-11	10.6164	3.09128	20/36		AEDNADTLALVFEAPNQEK	P12004	HUMAN		1258.8	0	3.133e-11	10.504	3.09128	20/36		TRUE	TRUE
01_1-7909	YVQLPADEVDTQLLQDAAR	Q9Y333	HUMAN	1780.96	0	1.92e-10	9.7167	3.44145	26/36		YVQLPADEVDTQLLQDAAR	Q9Y333	HUMAN		1780.96	0	1.226e-10	9.91151	3.44145	26/36		TRUE	TRUE
01_1-7910	RLLEDGEDFNLGDALDSSNSMQTIQK	P05783	HUMAN	260.4	0	0.0004379	3.35863	2.3988	12/50		RLLEDGEDFNLGDALDSSNSMQTIQK	P05783	HUMAN		260.4	0	0.000314	3.50307	2.3988	12/50		TRUE	TRUE
01_1-7916	KPEDWDEEMDGEWEPPVIQNPEYK	P27797	HUMAN	769.134	0	1.086e-07	6.96417	3.45594	29/92		KPEDWDEEMDGEWEPPVIQNPEYK	P27797	HUMAN		769.134	0	1.21e-07	6.91721	3.45594	29/92		TRUE	TRUE
01_1-7924	AAVAASGLNTmLEGNGQYTLLAPTNEAFEK	G8JLA8	HUMAN	432.951	0	2.426e-06	5.61511	2.60526	18/58		AAVAASGLNTmLEGNGQYTLLAPTNEAFEK	G8JLA8	HUMAN		432.951	0	2.155e-06	5.66655	2.60526	18/58		TRUE	TRUE
01_1-7948	KPEDWDEEMDGEWEPPVIQNPEYK	P27797	HUMAN	693.022	0	1.171e-06	5.93144	2.5558	21/46		KPEDWDEEMDGEWEPPVIQNPEYK	P27797	HUMAN		693.022	0	1.037e-06	5.98422	2.5558	21/46		TRUE	TRUE
01_1-7951	NGFDQcDYGWLSDASVR	P13611-2	HUMAN	1247.85	0	1.711e-05	4.76675	2.59089	19/32		NGFDQcDYGWLSDASVR	P13611-2	HUMAN		1247.85	0	2.367e-05	4.6258	2.59089	19/32		TRUE	TRUE
01_1-7959	EMEENFAVEAANYQDTIGR	P08670	HUMAN	1119.6	0	4.779e-10	9.32066	3.48834	19/36		EMEENFAVEAANYQDTIGR	P08670	HUMAN		1119.6	0	4.723e-10	9.32578	3.48834	19/36		TRUE	TRUE
01_1-7962	DSDGDGRGDAcKDDFDHDSVPDIDDIcPENVDISETDFR	P07996	HUMAN	380.296	0	0.00145	2.83863	3.72162	26/152		DSDGDGRGDAcKDDFDHDSVPDIDDIcPENVDISETDFR	P07996	HUMAN		380.296	0	0.001752	2.75647	3.72162	26/152		TRUE	TRUE
01_1-7973	NLAQFPDTITGADTSSLVEVR	B7Z6Q8	HUMAN	894.58	0	9.603e-08	7.01759	2.41635	22/40		NLAQFPDTITGADTSSLVEVR	B7Z6Q8	HUMAN		894.58	0	6.767e-08	7.1696	2.41635	22/40		TRUE	TRUE
01_1-7994	EcDTDGWTNDIPIcEVVK	F8WDX4;P08603	HUMAN	295.358	0	0.001451	2.83833	2.58804	13/34		EcDTNGWTNDIPIcEVVK	Q28085	BOVIN		503.834	0	0.000141	3.85078	2.98586	17/34		FALSE	FALSE
01_1-8001	EGDMLTLFDGDGPSAR	Q6UXD5-6	HUMAN	1058.54	0	3.229e-05	4.49093	2.49929	18/30		EGDMLTLFDGDGPSAR	Q6UXD5-6	HUMAN		1058.54	0	3.57e-05	4.44733	2.49929	18/30		TRUE	TRUE
01_1-8011	NGFDQcDYGWLSDASVR	P13611-2	HUMAN	1185.81	0	5.335e-08	7.27287	3.78021	20/32		NGFDQcDYGWLSDASVR	P13611-2	HUMAN		1185.81	0	6.505e-08	7.18675	3.78021	20/32		TRUE	TRUE
01_1-8023				0	0	0	0	0			QLQESLQIERDQLK	D6RBW0	HUMAN		335.241	0.009	0.187	0.728158	2.36024	12/26		FALSE	FALSE
01_1-8028	IIENAENEYQTAISENYQTMSDTTFK	P52907	HUMAN	675.557	0	7.02e-07	6.15366	3.36029	20/50		IIENAENEYQTAISENYQTMSDTTFK	P52907	HUMAN		675.557	0	1.39e-06	5.85699	3.36029	20/50		TRUE	TRUE
01_1-8032	GDAcKDDFDHDSVPDIDDIcPENVDISETDFR	P07996	HUMAN	769.169	0	9.669e-07	6.01462	3.55428	30/124		GDAcKDDFDHDSVPDIDDIcPENVDISETDFR	P07996	HUMAN		769.169	0	5.657e-07	6.24741	3.55428	30/124		TRUE	TRUE
01_1-8042	NLAQFPDTITGADTSSLVEVR	B7Z6Q8	HUMAN	1275.21	0	2.846e-09	8.54577	2.34596	25/40		NLAQFPDTITGADTSSLVEVR	B7Z6Q8	HUMAN		1275.21	0	2.941e-09	8.5315	2.34596	25/40		TRUE	TRUE
01_1-8046	EAPPPLSPPQPASPAEEDKMPPYDEQTQAFIDAAQEAR	K7ELL7	HUMAN	91.7368	0	0.0002558	3.5921	2.30222	25/148		EAPPPLSPPQPASPAEEDKMPPYDEQTQAFIDAAQEAR	K7ELL7	HUMAN		91.7368	0	0.0001844	3.73424	2.30222	25/148		TRUE	TRUE
01_1-8049	EAALTSEEVGADLEQVEVLQK	Q13813	HUMAN	2077.7	0	2.87e-11	10.5421	2.67127	26/40		EAALTSEEVGADLEQVEVLQK	Q13813	HUMAN		2077.7	0	6.955e-11	10.1577	2.67127	26/40		TRUE	TRUE
01_1-8050	KEAEGTEEGGEEEDDEEmDPQTIDSLIELSTK	O15240	HUMAN	1720.99	0	1.873e-09	8.72746	2.60178	37/124		KEAEGTEEGGEEEDDEEmDPQTIDSLIELSTK	O15240	HUMAN		1720.99	0	3.147e-09	8.5021	2.60178	37/124		TRUE	TRUE
01_1-8060	EcDTDGWTNDIPIcEVVK	F8WDX4;P08603	HUMAN	305.963	0	0.0001522	3.81759	2.9016	15/34		EcDTDGWTNDIPIcEVVK	F8WDX4;P08603	HUMAN		305.963	0	0.0002453	3.6103	2.9016	15/34		TRUE	TRUE
01_1-8061	EPGLLAScSDDGEVAFWK	O76071	HUMAN	425.458	0	0.002855	2.54439	2.6296	13/34		EPGLLAScSDDGEVAFWK	O76071	HUMAN		425.458	0	0.002455	2.60995	2.6296	13/34		TRUE	TRUE
01_1-8063	TNTNVNcPIEcFMPLDVQADREDSRE	P02751;P02751-15;P02751-13	HUMAN	234.326	0	0.01395	1.85543	3.00271	18/100		TNTNVNcPIEcFMPLDVQADREDSRE	P02751;P02751-15;P02751-13;B8Y9S9	HUMAN, BOVIN		234.326	0	0.01536	1.81361	3.00271	18/100		TRUE	FALSE
01_1-8071	VREEVVTVGNSVNEGLNQPTDDScFDPYTVSHYAVGDEWER	P02751;P02751-15;P02751-13	HUMAN	285.511	0	0.0002905	3.53685	2.53198	25/160		VREEVVTVGNSVNEGLNQPTDDScFDPYTVSHYAVGDEWER	P02751;P02751-15;P02751-13	HUMAN		285.511	0	0.0002575	3.58922	2.53198	25/160		TRUE	TRUE
01_1-8072	YAQDFGLVEEAcFPYTGTDSPcK	P53634	HUMAN	971.442	0	7.468e-09	8.1268	2.24256	20/44		YAQDFGLVEEAcFPYTGTDSPcK	P53634	HUMAN		971.442	0	4.233e-09	8.37335	2.24256	20/44		TRUE	TRUE
01_1-8086	LDGLVETPTGYIESLPR	F8VY35	HUMAN	935.687	0	1.911e-06	5.71874	2.99717	20/32		LDGLVETPTGYIESLPR	F8VY35	HUMAN		935.687	0	2.019e-06	5.69486	2.99717	20/32		TRUE	TRUE
01_1-8093	EGcEAIVDTGTSLMVGPVDEVR	P07339	HUMAN	232.873	0	7.889e-05	4.10298	2.04152	13/42		EGcEAIVDTGTSLMVGPVDEVR	P07339	HUMAN		232.873	0	5.196e-05	4.28433	2.04152	13/42		TRUE	TRUE
01_1-8097	NGFDQcDYGWLSDASVR	P13611-2	HUMAN	429.547	0	0.004695	2.32836	2.35694	17/32		NGFDQcDYGWLSDASVR	P13611-2	HUMAN		429.547	0	0.003765	2.42424	2.35694	17/32		TRUE	TRUE
01_1-8102	EEFASTcPDDEEIELAYEQVAK	O00299	HUMAN	712.731	0	0.0001023	3.99012	2.81857	20/42		EEFASTcPDDEEIELAYEQVAK	O00299	HUMAN		712.731	0	0.0001038	3.9838	2.81857	20/42		TRUE	TRUE
01_1-8109	EAPPPLSPPQPASPAEEDKMPPYDEQTQAFIDAAQEAR	K7ELL7	HUMAN	106.05	0	0.003581	2.446	2.3946	23/148		EAPPPLSPPQPASPAEEDKMPPYDEQTQAFIDAAQEAR	K7ELL7	HUMAN		106.05	0	0.002829	2.54837	2.3946	23/148		TRUE	TRUE
01_1-8114	APKPEDIDEEDDDVPDLVENFDEASKNEAN	Q96K17	HUMAN	892.994	0	1.922e-07	6.71625	4.5777	32/116		APKPEDIDEEDDDVPDLVENFDEASKNEAN	Q96K17	HUMAN		892.994	0	3.515e-07	6.45407	4.5777	32/116		TRUE	TRUE
01_1-8131	VPADTEVVcAPPTAYIDFAR	P60174-1	HUMAN	917.275	0	6.165e-07	6.21007	2.37653	23/38		VPADTEVVcAPPTAYIDFAR	P60174-1	HUMAN		917.275	0	4.888e-07	6.31087	2.37653	23/38		TRUE	TRUE
01_1-8132	DNMNDNFLEGEEENELTLNEK	P05060	HUMAN	144.332	0	0.002134	2.67081	2.5619	13/40		DNMNDNFLEGEEENELTLNEK	P05060	HUMAN		144.332	0	0.001521	2.81787	2.5619	13/40		TRUE	TRUE
01_1-8135	DSLLQDGEFSMDLR	P07737	HUMAN	2158.2	0	4.389e-07	6.35763	2.19457	21/26		DSLLQDGEFSMDLR	P07737	HUMAN		2158.2	0	4.586e-07	6.33857	2.19457	21/26		TRUE	TRUE
01_1-8137	YAQDFGLVEEAcFPYTGTDSPcK	P53634	HUMAN	774.295	0	3.489e-07	6.4573	2.22207	19/44		YAQDFGLVEEAcFPYTGTDSPcK	P53634	HUMAN		774.295	0	2.116e-07	6.67448	2.22207	19/44		TRUE	TRUE
01_1-8159	EGcEAIVDTGTSLMVGPVDEVR	P07339	HUMAN	244.889	0	0.01426	1.84588	2.43141	13/42		EGcEAIVDTGTSLMVGPVDEVR	P07339	HUMAN		244.889	0	0.01161	1.93517	2.43141	13/42		TRUE	TRUE
01_1-8170	EMEENFAVEAANYQDTIGR	P08670	HUMAN	1162.81	0	2.592e-09	8.58637	2.74505	19/36		EMEENFAVEAANYQDTIGR	P08670	HUMAN		1162.81	0	2.102e-09	8.67737	2.74505	19/36		TRUE	TRUE
01_1-8172	IIGYTPDLDPETVDDAFAR	P08253	HUMAN	513.603	0	2.966e-07	6.52783	2.08432	18/36		IIGYTPDLDPETVDDAFAR	P08253	HUMAN		513.603	0	1.523e-07	6.8173	2.08432	18/36		TRUE	TRUE
01_1-8194	DINAYNcEEPTEKLPFPIIDDR	P30041	HUMAN	453.995	0	5.746e-05	4.24063	2.75343	16/42		DINAYNcEEPTEKLPFPIIDDR	P30041	HUMAN		453.995	0	7.231e-05	4.1408	2.75343	16/42		TRUE	TRUE
01_1-8200	DSLLQDGEFSMDLR	P07737	HUMAN	2104.71	0	6.529e-10	9.18515	2.60981	21/26		DSLLQDGEFSMDLR	P07737	HUMAN		2104.71	0	1.134e-09	8.94539	2.60981	21/26		TRUE	TRUE
01_1-8201	ELSEALGQIFDSQR	Q08380	HUMAN	1315.56	0	4.247e-06	5.37192	2.20518	19/26		ELSEALGQIFDSQR	Q08380	HUMAN		1315.56	0	5.836e-06	5.23388	2.20518	19/26		TRUE	TRUE
01_1-8202	VREEVVTVGNSVNEGLNQPTDDScFDPYTVSHYAVGDEWER	P02751;P02751-15;P02751-13	HUMAN	569.654	0	2.735e-06	5.56304	4.35597	30/160		VREEVVTVGNSVNEGLNQPTDDScFDPYTVSHYAVGDEWER	P02751;P02751-15;P02751-13	HUMAN		569.654	0	3.154e-06	5.50114	4.35597	30/160		TRUE	TRUE
01_1-8204	DDLLGFALR	Q9Y617	HUMAN	350.778	0	0.005591	2.25251	1.89393	12/16		DDLLGFALR	Q9Y617	HUMAN		350.778	0	0.005538	2.25665	1.89393	12/16		TRUE	TRUE
01_1-8209	KEESEESDDDMGFGLFD	P05387;P05386	HUMAN	1368.73	0	1.229e-06	5.91045	2.35525	21/32		KEESEESDDDMGFGLFD	P05387;P05386	HUMAN		1368.73	0	8.254e-07	6.08334	2.35525	21/32		TRUE	TRUE
01_1-8222	LLEDGEDFNLGDALDSSNSMQTIQK	P05783	HUMAN	365.643	0	9.952e-07	6.00209	3.67664	14/48		LLEDGEDFNLGDALDSSNSMQTIQK	P05783	HUMAN		365.643	0	1.47e-06	5.83268	3.67664	14/48		TRUE	TRUE
01_1-8229	DINAYNcEEPTEKLPFPIIDDR	P30041	HUMAN	1200.62	0	3.311e-05	4.48004	2.88964	31/84		DINAYNcEEPTEKLPFPIIDDR	P30041	HUMAN		1200.62	0	4.87e-05	4.31247	2.88964	31/84		TRUE	TRUE
01_1-8235	IIGYTPDLDPETVDDAFAR	P08253	HUMAN	873.523	0	9.307e-10	9.03119	3.42674	22/36		IIGYTPDLDPETVDDAFAR	P08253	HUMAN		873.523	0	1.384e-09	8.85886	3.42674	22/36		TRUE	TRUE
01_1-8238	EILVGDVGQTVDDPYATFVK	G3V1A4	HUMAN	1044.65	0	9.158e-08	7.0382	2.48588	21/38		EILVGDVGQTVDDPYATFVK	G3V1A4	HUMAN		1044.65	0	1.092e-07	6.96178	2.48588	21/38		TRUE	TRUE
01_1-8243	IGIIGGTGLDDPEILEGR	Q13126-4	HUMAN	1355.2	0	9.411e-09	8.02636	2.94397	22/34		IGIIGGTGLDDPEILEGR	Q13126-4	HUMAN		1355.2	0	1.109e-08	7.95507	2.94397	22/34		TRUE	TRUE
01_1-8247	TQLEELEDELQATEDAK	P35580;P35579	HUMAN	3192.39	0	2.781e-14	13.5558	3.76752	25/32		TQLEELEDELQATEDAK	P35580;P35579	HUMAN		3192.39	0	5.082e-14	13.294	3.76752	25/32		TRUE	TRUE
01_1-8256	DINAYNcEEPTEKLPFPIIDDR	P30041	HUMAN	534.49	0	2.372e-05	4.62489	2.75328	17/42		DINAYNcEEPTEKLPFPIIDDR	P30041	HUMAN		534.49	0	2.536e-05	4.59585	2.75328	17/42		TRUE	TRUE
01_1-8274	VREEVVTVGNSVNEGLNQPTDDScFDPYTVSHYAVGDEWER	P02751;P02751-15;P02751-13	HUMAN	491.209	0	0.0001789	3.74739	3.25975	29/160		VREEVVTVGNSVNEGLNQPTDDScFDPYTVSHYAVGDEWER	P02751;P02751-15;P02751-13	HUMAN		491.209	0	0.000166	3.77989	3.25975	29/160		TRUE	TRUE
01_1-8278	ELTEEKESAFEFLSSA	P40925-2	HUMAN	727.175	0	2.377e-05	4.62397	2.47168	15/30		ELTEEKESAFEFLSSA	P40925-2	HUMAN		727.175	0	2.983e-05	4.52535	2.47168	15/30		TRUE	TRUE
01_1-8284	LLEDGEDFNLGDALDSSNSMQTIQK	P05783	HUMAN	1458.48	0	1.141e-10	9.94271	3.30345	24/48		LLEDGEDFNLGDALDSSNSMQTIQK	P05783	HUMAN		1458.48	0	1.52e-10	9.81816	3.30345	24/48		TRUE	TRUE
01_1-8288	YAQDFGLVEEAcFPYTGTDSPcK	P53634	HUMAN	515.626	0	4.834e-05	4.31569	2.08966	16/44		YAQDFGLVEEAcFPYTGTDSPcK	P53634	HUMAN		515.626	0	4.869e-05	4.31256	2.08966	16/44		TRUE	TRUE
01_1-8289	VLEcLASGIVMPDGSGIYDPcEK	Q12906-7;Q12906	HUMAN	285.211	0	0.00258	2.58838	2.07086	13/44		VLEcLASGIVMPDGSGIYDPcEK	Q12906-7;Q12906	HUMAN		285.211	0	0.002441	2.61243	2.07086	13/44		TRUE	TRUE
01_1-8292	NGEWGTVcDDKWDLVSASVVcR	Q9Y4K0	HUMAN	535.132	0	0.0001832	3.73707	2.32555	19/42		NGEWGTVcDDKWDLVSASVVcR	Q9Y4K0	HUMAN		535.132	0	0.0002152	3.66716	2.32555	19/42		TRUE	TRUE
01_1-8293	SPWcDVFDIDDAK	Q9UNW1	HUMAN	1910.69	0	2.201e-08	7.65738	2.31686	19/24		SPWcDVFDIDDAK	Q9UNW1	HUMAN		1910.69	0	2.563e-08	7.59125	2.31686	19/24		TRUE	TRUE
01_1-8295	IFYPEIEEVQALDDTER	P33316-2	HUMAN	1591.38	0	1.693e-09	8.77134	2.78792	24/32		IFYPEIEEVQALDDTER	P33316-2	HUMAN		1591.38	0	1.784e-09	8.74861	2.78792	24/32		TRUE	TRUE
01_1-8298	EILVGDVGQTVDDPYATFVK	G3V1A4	HUMAN	1737.86	0	9.197e-12	11.0364	3.32321	24/38		EILVGDVGQTVDDPYATFVK	G3V1A4	HUMAN		1737.86	0	1.123e-11	10.9496	3.32321	24/38		TRUE	TRUE
01_1-8299	IIGYTPDLDPETVDDAFAR	P08253	HUMAN	741.675	0	5.863e-09	8.23188	2.60538	21/36		IIGYTPDLDPETVDDAFAR	P08253	HUMAN		741.675	0	4.081e-09	8.38923	2.60538	21/36		TRUE	TRUE
01_1-8300	STGDPWLTDGSYLDGTGFAR	O15230	HUMAN	671.59	0	4.222e-09	8.37448	2.59595	18/38		STGDPWLTDGSYLDGTGFAR	O15230	HUMAN		671.59	0	3.903e-09	8.4086	2.59595	18/38		TRUE	TRUE
01_1-8303	NGFDQcDYGWLSDASVR	P13611-2	HUMAN	772.197	0	0.0001509	3.82131	2.15221	17/32		NGFDQcDYGWLSDASVR	P13611-2	HUMAN		772.197	0	0.0001277	3.89381	2.15221	17/32		TRUE	TRUE
01_1-8307	MQEAMTQEVSDVFSDTTTPIK	P18206-2	HUMAN	337.688	0	1.171e-06	5.93144	2.03499	15/40		MQEAMTQEVSDVFSDTTTPIK	P18206-2	HUMAN		337.688	0	1.318e-06	5.88008	2.03499	15/40		TRUE	TRUE
01_1-8316	TSGELFAQAPVDQFPGTAVESVTDSSR	D6RAN6	HUMAN	218.86	0	0.002856	2.54424	2.5154	15/52		TSGELFAQAPVDQFPGTAVESVTDSSR	D6RAN6	HUMAN		218.86	0	0.002769	2.55768	2.5154	15/52		TRUE	TRUE
01_1-8320	EEVVTVGNSVNEGLNQPTDDScFDPYTVSHYAVGDEWER	P02751;P02751-15;P02751-13	HUMAN	285.197	0	0.000104	3.98297	2.35183	24/152		EEVVTVGNSVNEGLNQPTDDScFDPYTVSHYAVGDEWER	P02751;P02751-15;P02751-13	HUMAN		285.197	0	9.936e-05	4.00279	2.35183	24/152		TRUE	TRUE
01_1-8326	FGDQVLQINGENcAGWSSDK	O00560;O00560-2	HUMAN	253.5	0.002	0.05016	1.29964	2.10112	13/38		FGDQVLQINGENcAGWSSDK	O00560;O00560-2	HUMAN		253.5	0.002	0.04896	1.31016	2.10112	13/38		TRUE	TRUE
01_1-8341	VLSEDEEDVDFDIIHNANDTFTVK	O75369-2	HUMAN	610.671	0	0.0001954	3.70908	2.18693	16/46		VLSEDEEDVDFDIIHNANDTFTVK	O75369-2	HUMAN		610.671	0	0.0001865	3.72932	2.18693	16/46		TRUE	TRUE
01_1-8343	EAFQPQEPDFPPPPPDLEQLR	P18206-2	HUMAN	409.772	0	5.91e-05	4.22841	2.32389	16/40		EAFQPQEPDFPPPPPDLEQLR	P18206-2	HUMAN		409.772	0	4.498e-05	4.34698	2.32389	16/40		TRUE	TRUE
01_1-8344	DSMIWDcTcIGAGR	P02751;P02751-15;P02751-13	HUMAN	859.702	0	8.163e-05	4.08815	2.15481	15/26		DSMIWDcTcIGAGR	P02751;P02751-15;P02751-13;B8Y9S9	HUMAN, BOVIN		859.702	0	7.665e-05	4.11549	2.15481	15/26		TRUE	FALSE
01_1-8347	MTLSNPSELDELMSEEAYEK	P23434	HUMAN	924.256	0	2.276e-08	7.64283	2.188	21/38		MTLSNPSELDELMSEEAYEK	P23434	HUMAN		924.256	0	3.304e-08	7.48096	2.188	21/38		TRUE	TRUE
01_1-8355	VLEcLASGIVMPDGSGIYDPcEK	Q12906-7;Q12906	HUMAN	775.762	0	1.47e-05	4.83268	2.03354	20/44		VLEcLASGIVMPDGSGIYDPcEK	Q12906-7;Q12906	HUMAN		775.762	0	1.392e-05	4.85636	2.03354	20/44		TRUE	TRUE
01_1-8356	DLYANTVLSGGTTMYPGIADR	P60709	HUMAN	304.842	0.003	0.07871	1.10397	2.22185	13/40		DLYANTVLSGGTTMYPGIADR	P60709	HUMAN		304.842	0.003	0.07818	1.1069	2.22185	13/40		TRUE	TRUE
01_1-8357	WLSEPMFVDAHVIPDGTDPNDAK	Q99985	HUMAN	293.732	0	0.001422	2.8471	2.2236	13/44		WLSEPMFVDAHVIPDGTDPNDAK	Q99985	HUMAN		293.732	0	0.001338	2.87354	2.2236	13/44		TRUE	TRUE
01_1-8361	IFYPEIEEVQALDDTER	P33316-2	HUMAN	1807.16	0	1.123e-09	8.94962	2.84505	24/32		IFYPEIEEVQALDDTER	P33316-2	HUMAN		1807.16	0	6.814e-10	9.1666	2.84505	24/32		TRUE	TRUE
01_1-8363	STGDPWLTDGSYLDGTGFAR	O15230	HUMAN	919.512	0	2.04e-06	5.69037	2.57138	20/38		STGDPWLTDGSYLDGTGFAR	O15230	HUMAN		919.512	0	1.399e-06	5.85418	2.57138	20/38		TRUE	TRUE
01_1-8369	NGFDQcDYGWLSDASVR	P13611-2	HUMAN	498.325	0	0.001621	2.79022	2.54185	16/32		NGFDQcDYGWLSDASVR	P13611-2	HUMAN		498.325	0	0.001394	2.85574	2.54185	16/32		TRUE	TRUE
01_1-8370	EDKVPGPLEIPSGMEDAGPGADIIGVNGQGPNLEGK	P48681	HUMAN	286.577	0	4.271e-07	6.36947	2.90548	26/140		EDKVPGPLEIPSGMEDAGPGADIIGVNGQGPNLEGK	P48681	HUMAN		286.577	0	3.071e-07	6.51272	2.90548	26/140		TRUE	TRUE
01_1-8371	EMEENFAVEAANYQDTIGR	P08670	HUMAN	802.289	0	7.93e-08	7.10073	2.55594	18/36		EMEENFAVEAANYQDTIGR	P08670	HUMAN		802.289	0	9.114e-08	7.04029	2.55594	18/36		TRUE	TRUE
01_1-8372				0	0	0	0	0			EYVLPSFEVQLEPEEK	Q2UVX4	BOVIN	*	654.023	0	6.659e-06	5.17659	2.69047	17/30		FALSE	FALSE
01_1-8376	LDPQLQLHcSDEISSLcAEEAAAQEQTGQVEEcLK	Q92896	HUMAN	711.744	0	7.328e-08	7.13501	3.19956	29/136		LDPQLQLHcSDEISSLcAEEAAAQEQTGQVEEcLK	Q92896	HUMAN		711.744	0	1.107e-07	6.95585	3.19956	29/136		TRUE	TRUE
01_1-8379	ELLTTMGDRFTDEEVDELYR	P19105	HUMAN	511.101	0	0.003436	2.46395	2.8805	16/38		ELLTTMGDRFTDEEVDELYR	P19105	HUMAN		511.101	0	0.005073	2.29474	2.8805	16/38		TRUE	TRUE
01_1-8387	TNTNVNcPIEcFMPLDVQADREDSRE	P02751;P02751-15;P02751-13	HUMAN	305.941	0	9.772e-05	4.01002	3.0341	22/100		TNTNVNcPIEcFMPLDVQADREDSRE	P02751;P02751-15;P02751-13;B8Y9S9	HUMAN, BOVIN		305.941	0	7.338e-05	4.13442	3.0341	22/100		TRUE	FALSE
01_1-8390	EAFLNTEDKGDSLDSVEALIK	Q13813	HUMAN	446.931	0	1.855e-06	5.73166	3.41796	15/40		EAFLNTEDKGDSLDSVEALIK	Q13813	HUMAN		446.931	0	2.244e-06	5.64898	3.41796	15/40		TRUE	TRUE
01_1-8391	MSDEIVHNLDGcEISLVGDDLDPER	Q9BQT9	HUMAN	912.189	0	7.272e-08	7.13835	2.36593	22/48		MSDEIVHNLDGcEISLVGDDLDPER	Q9BQT9	HUMAN		912.189	0	4.385e-08	7.35803	2.36593	22/48		TRUE	TRUE
01_1-8393	IDNSQVESGSLEDDWDFLPPK	P27797	HUMAN	66.4816	0	0.001629	2.78808	3.16931	11/40		IDNSQVESGSLEDDWDFLPPK	P27797	HUMAN		66.4816	0	0.00224	2.64975	3.16931	11/40		TRUE	TRUE
01_1-8398	LAPITSDPTEATAVGAVEASFK	P14618	HUMAN	623.478	0	8.005e-07	6.09664	3.60318	22/42		LAPITSDPTEATAVGAVEASFK	P14618	HUMAN		623.478	0	5.639e-07	6.2488	3.60318	22/42		TRUE	TRUE
01_1-8408	FEIGEGENLDLPYGLER	Q02790	HUMAN	962.177	0	8.805e-11	10.0553	3.05904	21/32		FEIGEGENLDLPYGLER	Q02790	HUMAN		962.177	0	8.162e-11	10.0882	3.05904	21/32		TRUE	TRUE
01_1-8428	DTSQSDKDLDDALDKLSDSLGQR	P20810-4	HUMAN	950.027	0	1.839e-05	4.73542	2.85955	21/44		DTSQSDKDLDDALDKLSDSLGQR	P20810-4	HUMAN		950.027	0	2.567e-05	4.59057	2.85955	21/44		TRUE	TRUE
01_1-8442	ALVLDcHYPEDEVGQEDEAESDIFSIR	Q07021	HUMAN	377.209	0	0.0002924	3.53402	2.28545	16/52		ALVLDcHYPEDEVGQEDEAESDIFSIR	Q07021	HUMAN		377.209	0	0.000222	3.65365	2.28545	16/52		TRUE	TRUE
01_1-8443	TLEVEIEPGVRDGMEYPFIGEGEPHVDGEPGDLR	Q9UBS4	HUMAN	535.056	0	3.368e-05	4.47263	2.90146	33/132		TLEVEIEPGVRDGMEYPFIGEGEPHVDGEPGDLR	Q9UBS4	HUMAN		535.056	0	3.152e-05	4.50141	2.90146	33/132		TRUE	TRUE
01_1-8448	SLDLFNcEVTNLNDYR	H0YN26;Q92688-2	HUMAN	1392.08	0	1.036e-07	6.98464	2.49662	20/30		SLDLFNcEVTNLNDYR	H0YN26;Q92688-2	HUMAN		1392.08	0	1.142e-07	6.94233	2.49662	20/30		TRUE	TRUE
01_1-8454	DAcGccEVcGAPEGAAcGLQEGPcGEGLQcVVPFGVPASATVR	Q92743	HUMAN	191.907	0.001	0.03272	1.48519	2.33166	24/168		DAcGccEVcGAPEGAAcGLQEGPcGEGLQcVVPFGVPASATVR	Q92743	HUMAN		191.907	0.001	0.03662	1.43628	2.33166	24/168		TRUE	TRUE
01_1-8462	IDNSQVESGSLEDDWDFLPPK	P27797	HUMAN	102.869	0.002	0.06307	1.20018	2.15224	12/40		IDNSQVESGSLEDDWDFLPPK	P27797	HUMAN		102.869	0.002	0.04806	1.31822	2.15224	12/40		TRUE	TRUE
01_1-8475	cAPGVVGPAEADIDFDIIR	P21333-2	HUMAN	285.313	0	0.0005221	3.28225	2.92604	14/36		cAPGVVGPAEADIDFDIIR	P21333-2	HUMAN		285.313	0	0.0007851	3.10508	2.92604	14/36		TRUE	TRUE
01_1-8499	EEVVTVGNSVNEGLNQPTDDScFDPYTVSHYAVGDEWER	P02751;P02751-15;P02751-13	HUMAN	567.589	0	4.731e-09	8.32505	4.44663	30/152		EEVVTVGNSVNEGLNQPTDDScFDPYTVSHYAVGDEWER	P02751;P02751-15;P02751-13	HUMAN		567.589	0	6.448e-09	8.19057	4.44663	30/152		TRUE	TRUE
01_1-8505	VAVPPLTEEDVLFNVNSDTR	Q8IXL6	HUMAN	159.853	0	6.413e-05	4.19294	2.65843	16/38		VAVPPLTEEDVLFNVNSDTR	Q8IXL6	HUMAN		159.853	0	6.636e-05	4.17809	2.65843	16/38		TRUE	TRUE
01_1-8506	DVPNETLQVEEDDRPELPWWK	O95373	HUMAN	510.033	0	0.001098	2.9594	2.47877	18/40		DVPNETLQVEEDDRPELPWWK	O95373	HUMAN		510.033	0	0.001005	2.99783	2.47877	18/40		TRUE	TRUE
01_1-8517	QMLcTcLGNGVScQETAVTQTYGGNSNGEPcVLPFTYNGR	P02751;P02751-15;P02751-13	HUMAN	735.73	0	4.552e-07	6.3418	2.96251	30/156		QMLcTcLGNGVScQETAVTQTYGGNSNGEPcVLPFTYNGR	P02751;P02751-15;P02751-13	HUMAN		735.73	0	6.317e-07	6.19949	2.96251	30/156		TRUE	TRUE
01_1-8520				0	0	0	0	0			SVLGDVGITEVFSDR	P34955	BOVIN	*	1230.29	0	2.047e-09	8.68888	2.39873	20/28		FALSE	FALSE
01_1-8529	MLVDDIGDVTITNDGATILK	P17987	HUMAN	977.531	0	5.246e-07	6.28017	2.1267	21/38		MLVDDIGDVTITNDGATILK	P17987	HUMAN		977.531	0	5.599e-07	6.25189	2.1267	21/38		TRUE	TRUE
01_1-8533	DNMNDNFLEGEEENELTLNEK	P05060	HUMAN	84.9673	0.001	0.01776	1.75056	2.58064	8/40		DNMNDNFLEGEEENELTLNEK	P05060	HUMAN		84.9673	0.001	0.02057	1.68677	2.58064	8/40		TRUE	TRUE
01_1-8552	GDELADSALEIFK	D6RBX4;G8JLA8	HUMAN	744.732	0	0.0001333	3.87517	1.82588	14/24		GDELADSALEIFK	D6RBX4;G8JLA8;F1MBS3	HUMAN, BOVIN		744.732	0	0.0001387	3.85792	1.82588	14/24		TRUE	FALSE
01_1-8555	FLDGNELTLADcNLLPK	O00299	HUMAN	1160.97	0	1.675e-06	5.77599	2.02387	19/32		FLDGNELTLADcNLLPK	O00299	HUMAN		1160.97	0	1.703e-06	5.76879	2.02387	19/32		TRUE	TRUE
01_1-8558	GDELADSALEIFK	D6RBX4;G8JLA8	HUMAN	689.789	0	0.00789	2.10292	1.51746	14/24		GDELADSALEIFK	D6RBX4;G8JLA8;F1MBS3	HUMAN, BOVIN		689.789	0	0.008152	2.08874	1.51746	14/24		TRUE	FALSE
01_1-8565	EEVVTVGNSVNEGLNQPTDDScFDPYTVSHYAVGDEWER	P02751;P02751-15;P02751-13	HUMAN	755.842	0	1.163e-07	6.93442	3.41678	33/152		EEVVTVGNSVNEGLNQPTDDScFDPYTVSHYAVGDEWER	P02751;P02751-15;P02751-13	HUMAN		755.842	0	1.398e-07	6.85449	3.41678	33/152		TRUE	TRUE
01_1-8571	ALVLDcHYPEDEVGQEDEAESDIFSIR	Q07021	HUMAN	276.284	0.001	0.02542	1.59482	2.04332	15/52		ALVLDcHYPEDEVGQEDEAESDIFSIR	Q07021	HUMAN		276.284	0.001	0.02338	1.63116	2.04332	15/52		TRUE	TRUE
01_1-8595	EMEENFAVEAANYQDTIGR	P08670	HUMAN	1232.85	0	6.106e-08	7.21424	3.53392	19/36		EMEENFAVEAANYQDTIGR	P08670	HUMAN		1232.85	0	5.118e-08	7.2909	3.53392	19/36		TRUE	TRUE
01_1-8613	GDELADSALEIFK	D6RBX4;G8JLA8	HUMAN	688.916	0	7.04e-06	5.15243	1.80116	14/24		GDELADSALEIFK	D6RBX4;G8JLA8;F1MBS3	HUMAN, BOVIN		688.916	0	4.96e-06	5.30452	1.80116	14/24		TRUE	FALSE
01_1-8616	YYVPEGEccPVcEDPVYPFNNPAGcYANGLILAHGDR	Q9NZV1	HUMAN	108.154	0	5.73e-05	4.24185	3.18252	18/144		YYVPEGEccPVcEDPVYPFNNPAGcYANGLILAHGDR	Q9NZV1	HUMAN		108.154	0	6.482e-05	4.18829	3.18252	18/144		TRUE	TRUE
01_1-8620	GDELADSALEIFK	D6RBX4;G8JLA8	HUMAN	676.978	0	3.803e-05	4.41987	2.07295	14/24		GDELADSALEIFK	D6RBX4;G8JLA8;F1MBS3	HUMAN, BOVIN		676.978	0	4.856e-05	4.31372	2.07295	14/24		TRUE	FALSE
01_1-8627	EEVVTVGNSVNEGLNQPTDDScFDPYTVSHYAVGDEWER	P02751;P02751-15;P02751-13	HUMAN	725.979	0	3.78e-08	7.42251	3.04869	33/152		EEVVTVGNSVNEGLNQPTDDScFDPYTVSHYAVGDEWER	P02751;P02751-15;P02751-13	HUMAN		725.979	0	5.779e-08	7.23815	3.04869	33/152		TRUE	TRUE
01_1-8630	IDQLEGDHQLIQEALIFDNK	P12814-2	HUMAN	1457.3	0	7.619e-08	7.1181	3.19311	23/38		IDQLEGDHQLIQEALIFDNK	P12814-2	HUMAN		1457.3	0	1.237e-07	6.90763	3.19311	23/38		TRUE	TRUE
01_1-8634	IDFYFDENPYFENK	Q01105;Q01105-2	HUMAN	2030.69	0	8.409e-09	8.07526	2.31653	20/26		IDFYFDENPYFENK	Q01105;Q01105-2	HUMAN		2030.69	0	9.556e-09	8.01972	2.31653	20/26		TRUE	TRUE
01_1-8638	ALVLDcHYPEDEVGQEDEAESDIFSIR	Q07021	HUMAN	506.51	0	5.295e-05	4.27613	2.60306	19/52		ALVLDcHYPEDEVGQEDEAESDIFSIR	Q07021	HUMAN		506.51	0	7.625e-05	4.11776	2.60306	19/52		TRUE	TRUE
01_1-8642	ELEQVcNPIISGLYQGAGGPGPGGFGAQGPK	P08107	HUMAN	87.3111	0.008	0.1624	0.789414	2.15348	10/60		ELEQVcNPIISGLYQGAGGPGPGGFGAQGPK	P08107	HUMAN		87.3111	0.009	0.1846	0.733768	2.15348	10/60		TRUE	TRUE
01_1-8652	VEYTPYEEGLHSVDVTYDGSPVPSSPFQVPVTEGcDPSR	P21333-2	HUMAN	459.573	0	4.831e-07	6.31596	3.57262	29/152		VEYTPYEEGLHSVDVTYDGSPVPSSPFQVPVTEGcDPSR	P21333-2	HUMAN		459.573	0	6.079e-07	6.21617	3.57262	29/152		TRUE	TRUE
01_1-8657	DNMNDNFLEGEEENELTLNEK	P05060	HUMAN	113.951	0.001	0.02368	1.62562	3.1375	10/40		DNMNDNFLEGEEENELTLNEK	P05060	HUMAN		113.951	0.001	0.01768	1.75252	3.1375	10/40		TRUE	TRUE
01_1-8678	RKEAEGTEEGGEEEDDEEMDPQTIDSLIELSTK	O15240	HUMAN	345.607	0	2.486e-05	4.6045	3.61288	28/128		RKEAEGTEEGGEEEDDEEMDPQTIDSLIELSTK	O15240	HUMAN		345.607	0	3.652e-05	4.43747	3.61288	28/128		TRUE	TRUE
01_1-8680	IEIESFYEGEDFSETLTR	P11021	HUMAN	1249.13	0	5.083e-08	7.29388	2.98643	19/34		IEIESFYEGEDFSETLTR	P11021	HUMAN		1249.13	0	3.118e-08	7.50612	2.98643	19/34		TRUE	TRUE
01_1-8683	GDELADSALEIFK	D6RBX4;G8JLA8	HUMAN	644.245	0	0.0001493	3.82594	1.51641	13/24		GDELADSALEIFK	D6RBX4;G8JLA8;F1MBS3	HUMAN, BOVIN		644.245	0	0.0001364	3.86519	1.51641	13/24		TRUE	FALSE
01_1-8690	EEVVTVGNSVNEGLNQPTDDScFDPYTVSHYAVGDEWER	P02751;P02751-15;P02751-13	HUMAN	567.302	0	5.608e-08	7.25119	3.40101	30/152		EEVVTVGNSVNEGLNQPTDDScFDPYTVSHYAVGDEWER	P02751;P02751-15;P02751-13	HUMAN		567.302	0	9.534e-08	7.02072	3.40101	30/152		TRUE	TRUE
01_1-8697	IDFYFDENPYFENK	Q01105;Q01105-2	HUMAN	1936.08	0	5.078e-09	8.29431	2.80001	20/26		IDFYFDENPYFENK	Q01105;Q01105-2	HUMAN		1936.08	0	6.928e-09	8.15939	2.80001	20/26		TRUE	TRUE
01_1-8700	FFGLPQTGDLDQNTIETMR	P08253	HUMAN	747.87	0	3.514e-09	8.4542	3.17162	23/36		FFGLPQTGDLDQNTIETMR	P08253	HUMAN		747.87	0	3.9e-09	8.40894	3.17162	23/36		TRUE	TRUE
01_1-8702	QILVGDIGDTVEDPYTSFVK	Q9Y281-3	HUMAN	1026.63	0	2.799e-10	9.553	3.12996	20/38		QILVGDIGDTVEDPYTSFVK	Q9Y281-3	HUMAN		1026.63	0	4.649e-10	9.33264	3.12996	20/38		TRUE	TRUE
01_1-8709	QMLcTcLGNGVScQETAVTQTYGGNSNGEPcVLPFTYNGR	P02751;P02751-15;P02751-13	HUMAN	130.152	0	0.0005126	3.29022	2.46355	21/156		QMLcTcLGNGVScQETAVTQTYGGNSNGEPcVLPFTYNGR	P02751;P02751-15;P02751-13	HUMAN		130.152	0	0.0004435	3.35311	2.46355	21/156		TRUE	TRUE
01_1-8739	RKEAEGTEEGGEEEDDEEMDPQTIDSLIELSTK	O15240	HUMAN	467.106	0	1.964e-08	7.70686	5.67497	34/128		RKEAEGTEEGGEEEDDEEMDPQTIDSLIELSTK	O15240	HUMAN		467.106	0	3.877e-08	7.4115	5.67497	34/128		TRUE	TRUE
01_1-8758	EEVVTVGNSVNEGLNQPTDDScFDPYTVSHYAVGDEWER	P02751;P02751-15;P02751-13	HUMAN	446.944	0	5.096e-07	6.29277	2.8883	28/152		EEVVTVGNSVNEGLNQPTDDScFDPYTVSHYAVGDEWER	P02751;P02751-15;P02751-13	HUMAN		446.944	0	8.165e-07	6.08804	2.8883	28/152		TRUE	TRUE
01_1-8771	VREEVVTVGNSVNEGLNQPTDDScFDPYTVSHYAVGDEWER	P02751;P02751-15;P02751-13	HUMAN	129.593	0	0.008072	2.09302	2.32222	23/160		VREEVVTVGNSVNEGLNQPTDDScFDPYTVSHYAVGDEWER	P02751;P02751-15;P02751-13	HUMAN		129.593	0	0.007764	2.10991	2.32222	23/160		TRUE	TRUE
01_1-8779	DATNVGDEGGFAPNILENKEGLELLK	P06733	HUMAN	562.816	0	3.252e-05	4.48785	3.63373	20/50		DATNVGDEGGFAPNILENKEGLELLK	P06733	HUMAN		562.816	0	1.906e-05	4.71988	3.63373	20/50		TRUE	TRUE
01_1-8792				0	0	0	0	0			DSWVDIFR	Q3ZBS7	BOVIN	*	305.159	0.005	0.1143	0.941954	1.58881	11/14		FALSE	FALSE
01_1-8803	RKEAEGTEEGGEEEDDEEMDPQTIDSLIELSTK	O15240	HUMAN	367.087	0	2.088e-08	7.68027	6.11909	34/128		RKEAEGTEEGGEEEDDEEMDPQTIDSLIELSTK	O15240	HUMAN		367.087	0	3.606e-08	7.44297	6.11909	34/128		TRUE	TRUE
01_1-8805	DATNVGDEGGFAPNILENKEGLELLK	P06733	HUMAN	689.297	0	1.828e-06	5.73802	3.21874	33/100		DATNVGDEGGFAPNILENKEGLELLK	P06733	HUMAN		689.297	0	2.192e-06	5.65916	3.21874	33/100		TRUE	TRUE
01_1-8811	EMEENFAVEAANYQDTIGR	P08670	HUMAN	661.462	0	4.494e-06	5.34737	2.8269	16/36		EMEENFAVEAANYQDTIGR	P08670	HUMAN		661.462	0	5.755e-06	5.23995	2.8269	16/36		TRUE	TRUE
01_1-8825	EEVVTVGNSVNEGLNQPTDDScFDPYTVSHYAVGDEWER	P02751;P02751-15;P02751-13	HUMAN	475.138	0	1.49e-07	6.82681	3.07802	30/152		EEVVTVGNSVNEGLNQPTDDScFDPYTVSHYAVGDEWER	P02751;P02751-15;P02751-13	HUMAN		475.138	0	1.331e-07	6.87582	3.07802	30/152		TRUE	TRUE
01_1-8837	VREEVVTVGNSVNEGLNQPTDDScFDPYTVSHYAVGDEWER	P02751;P02751-15;P02751-13	HUMAN	26.5619	0.003	0.0716	1.14509	2.40895	17/160		VREEVVTVGNSVNEGLNQPTDDScFDPYTVSHYAVGDEWER	P02751;P02751-15;P02751-13	HUMAN		26.5619	0.004	0.1084	0.964971	2.40895	17/160		TRUE	TRUE
01_1-8840	GVDDLDFFIGDEAIEKPTYATK	P61158	HUMAN	1038.46	0	5.774e-09	8.23852	2.69904	20/42		GVDDLDFFIGDEAIEKPTYATK	P61158	HUMAN		1038.46	0	1.234e-08	7.90868	2.69904	20/42		TRUE	TRUE
01_1-8844	DATNVGDEGGFAPNILENKEGLELLK	P06733	HUMAN	485.25	0	9.285e-07	6.03222	4.49684	19/50		DATNVGDEGGFAPNILENKEGLELLK	P06733	HUMAN		485.25	0	1.578e-06	5.80189	4.49684	19/50		TRUE	TRUE
01_1-8855	RVDIDEFDENKFVDEQEEAAAAAAEPGPDPSEVDGLLR	Q9BPX5	HUMAN	321.372	0	4.305e-05	4.36603	3.10845	28/148		RVDIDEFDENKFVDEQEEAAAAAAEPGPDPSEVDGLLR	Q9BPX5	HUMAN		321.372	0	4.057e-05	4.39179	3.10845	28/148		TRUE	TRUE
01_1-8863	QMLcTcLGNGVScQETAVTQTYGGNSNGEPcVLPFTYNGR	P02751;P02751-15;P02751-13	HUMAN	283.229	0	0.00111	2.95468	2.43345	21/156		QMLcTcLGNGVScQETAVTQTYGGNSNGEPcVLPFTYNGR	P02751;P02751-15;P02751-13	HUMAN		283.229	0	0.001649	2.78278	2.43345	21/156		TRUE	TRUE
01_1-8867	DATNVGDEGGFAPNILENKEGLELLK	P06733	HUMAN	600.578	0	1.291e-06	5.88907	2.70352	31/100		DATNVGDEGGFAPNILENKEGLELLK	P06733	HUMAN		600.578	0	1.32e-06	5.87943	2.70352	31/100		TRUE	TRUE
01_1-8870	DYFEEYGKIDTIEIITDR	P22626-2	HUMAN	1001.61	0	2.442e-07	6.61225	3.43244	20/34		DYFEEYGKIDTIEIITDR	P22626-2	HUMAN		1001.61	0	3.884e-07	6.41072	3.43244	20/34		TRUE	TRUE
01_1-8873	RKEAEGTEEGGEEEDDEEMDPQTIDSLIELSTK	O15240	HUMAN	347.192	0	3.742e-06	5.4269	4.44385	31/128		RKEAEGTEEGGEEEDDEEMDPQTIDSLIELSTK	O15240	HUMAN		347.192	0	4.701e-06	5.32781	4.44385	31/128		TRUE	TRUE
01_1-8881	EMEENFAVEAANYQDTIGR	P08670	HUMAN	993.148	0	1.481e-08	7.82944	2.09871	17/36		EMEENFAVEAANYQDTIGR	P08670	HUMAN		993.148	0	1.283e-08	7.89177	2.09871	17/36		TRUE	TRUE
01_1-8886	EEVVTVGNSVNEGLNQPTDDScFDPYTVSHYAVGDEWER	P02751;P02751-15;P02751-13	HUMAN	621.961	0	4.149e-09	8.38206	3.32749	32/152		EEVVTVGNSVNEGLNQPTDDScFDPYTVSHYAVGDEWER	P02751;P02751-15;P02751-13	HUMAN		621.961	0	4.247e-09	8.37192	3.32749	32/152		TRUE	TRUE
01_1-8888	DNMNDNFLEGEEENELTLNEK	P05060	HUMAN	77.284	0.002	0.05384	1.26889	2.28393	8/40		DNMNDNFLEGEEENELTLNEK	P05060	HUMAN		77.284	0.002	0.04889	1.31078	2.28393	8/40		TRUE	TRUE
01_1-8907	DATNVGDEGGFAPNILENKEGLELLK	P06733	HUMAN	427.075	0	6.896e-06	5.1614	4.12141	18/50		DATNVGDEGGFAPNILENKEGLELLK	P06733	HUMAN		427.075	0	7.707e-06	5.11311	4.12141	18/50		TRUE	TRUE
01_1-8937	DYFEEYGKIDTIEIITDR	P22626-2	HUMAN	1321.65	0	6.55e-08	7.18376	3.70652	21/34		DYFEEYGKIDTIEIITDR	P22626-2	HUMAN		1321.65	0	1.007e-07	6.99697	3.70652	21/34		TRUE	TRUE
01_1-8949	SQETGDLDVGGLQETDKIIEVEEEQEDPYLNDR	B1AHL2;P23142	HUMAN	1063.42	0	1.081e-07	6.96617	3.41744	34/128		SQETGDLDVGGLQETDKIIEVEEEQEDPYLNDR	B1AHL2;P23142	HUMAN		1063.42	0	1.788e-07	6.74763	3.41744	34/128		TRUE	TRUE
01_1-8952	EEVVTVGNSVNEGLNQPTDDScFDPYTVSHYAVGDEWER	P02751;P02751-15;P02751-13	HUMAN	384.765	0	1.384e-05	4.85886	2.86387	25/152		EEVVTVGNSVNEGLNQPTDDScFDPYTVSHYAVGDEWER	P02751;P02751-15;P02751-13	HUMAN		384.765	0	1.9e-05	4.72125	2.86387	25/152		TRUE	TRUE
01_1-8960	DVVFLIDGSQSAGPEFQYVR	P12111-2	HUMAN	622.893	0	0.0004103	3.3869	2.1338	17/38		DVVFLIDGSQSAGPEFQYVR	P12111-2	HUMAN		622.893	0	0.0002947	3.53062	2.1338	17/38		TRUE	TRUE
01_1-8961				0	0	0	0	0			GDPQYLLDSNSWIEEMPSER	E1BH06	BOVIN	*	1110.62	0	7.959e-07	6.09914	2.67634	19/38		FALSE	FALSE
01_1-8967	LQMEAGLcEEQLNQADALLQSDVR	Q15149-7	HUMAN	38.0084	0	0.001594	2.79751	2.28563	6/46		LQMEAGLcEEQLNQADALLQSDVR	Q15149-7	HUMAN		38.0084	0	0.002132	2.67121	2.28563	6/46		TRUE	TRUE
01_1-8971	DATNVGDEGGFAPNILENKEGLELLK	P06733	HUMAN	398.204	0	0.003049	2.51584	2.92274	16/50		DATNVGDEGGFAPNILENKEGLELLK	P06733	HUMAN		398.204	0	0.002625	2.58087	2.92274	16/50		TRUE	TRUE
01_1-8985	SESELIDELSEDFDRSEcK	P20810-4	HUMAN	955.113	0	1.152e-06	5.93855	2.11233	18/36		SESELIDELSEDFDRSEcK	P20810-4	HUMAN		955.113	0	7.257e-07	6.13924	2.11233	18/36		TRUE	TRUE
01_1-8987	RKEAEGTEEGGEEEDDEEMDPQTIDSLIELSTK	O15240	HUMAN	149.902	0.002	0.04555	1.34151	2.00145	14/64		RKEAEGTEEGGEEEDDEEMDPQTIDSLIELSTK	O15240	HUMAN		149.902	0.001	0.03911	1.40771	2.00145	14/64		TRUE	TRUE
01_1-8996	EMEENFAVEAANYQDTIGR	P08670	HUMAN	504.687	0	0.0002107	3.67634	2.08424	16/36		EMEENFAVEAANYQDTIGR	P08670	HUMAN		504.687	0	0.0001855	3.73166	2.08424	16/36		TRUE	TRUE
01_1-8998	RKEAEGTEEGGEEEDDEEMDPQTIDSLIELSTK	O15240	HUMAN	614.92	0	2.445e-06	5.61172	4.34237	37/128		RKEAEGTEEGGEEEDDEEMDPQTIDSLIELSTK	O15240	HUMAN		614.92	0	1.995e-06	5.70006	4.34237	37/128		TRUE	TRUE
01_1-9002	DYFEEYGKIDTIEIITDR	P22626-2	HUMAN	941.323	0	1.197e-07	6.92191	2.40017	19/34		DYFEEYGKIDTIEIITDR	P22626-2	HUMAN		941.323	0	1.352e-07	6.86902	2.40017	19/34		TRUE	TRUE
01_1-9009	DALVDFSEQYTPEADPYFIQDR	C9JD84;E7EV71	HUMAN	494.821	0	0.0009129	3.03958	3.05717	17/42		DALVDFSEQYTPEADPYFIQDR	C9JD84;E7EV71	HUMAN		494.821	0	0.0009258	3.03348	3.05717	17/42		TRUE	TRUE
01_1-9012	SQETGDLDVGGLQETDKIIEVEEEQEDPYLNDR	B1AHL2;P23142	HUMAN	319.961	0	6.506e-05	4.18669	3.16403	23/128		SQETGDLDVGGLQETDKIIEVEEEQEDPYLNDR	B1AHL2;P23142	HUMAN		319.961	0	4.516e-05	4.34525	3.16403	23/128		TRUE	TRUE
01_1-9015	EEVVTVGNSVNEGLNQPTDDScFDPYTVSHYAVGDEWER	P02751;P02751-15;P02751-13	HUMAN	551.571	0	8.45e-07	6.07314	3.11958	30/152		EEVVTVGNSVNEGLNQPTDDScFDPYTVSHYAVGDEWER	P02751;P02751-15;P02751-13	HUMAN		551.571	0	1.359e-06	5.86678	3.11958	30/152		TRUE	TRUE
01_1-9023	DGVADVSIEDSVISLSGDHcIIGR	P00441	HUMAN	375.676	0	1.127e-05	4.94808	2.38949	14/46		DGVADVSIEDSVISLSGDHcIIGR	P00441	HUMAN		375.676	0	1.574e-05	4.803	2.38949	14/46		TRUE	TRUE
01_1-9034	DATNVGDEGGFAPNILENKEGLELLK	P06733	HUMAN	443.826	0	0.006434	2.19152	2.70978	17/50		DATNVGDEGGFAPNILENKEGLELLK	P06733	HUMAN		443.826	0	0.008534	2.06885	2.70978	17/50		TRUE	TRUE
01_1-9061	RKEAEGTEEGGEEEDDEEMDPQTIDSLIELSTK	O15240	HUMAN	561.659	0	2.196e-07	6.65837	4.7027	36/128		RKEAEGTEEGGEEEDDEEMDPQTIDSLIELSTK	O15240	HUMAN		561.659	0	2.038e-07	6.6908	4.7027	36/128		TRUE	TRUE
01_1-9070	DYFEEYGKIDTIEIITDR	P22626-2	HUMAN	920.694	0	4.392e-05	4.35734	2.20218	19/34		DYFEEYGKIDTIEIITDR	P22626-2	HUMAN		920.694	0	5.39e-05	4.26841	2.20218	19/34		TRUE	TRUE
01_1-9075	SQETGDLDVGGLQETDKIIEVEEEQEDPYLNDR	B1AHL2;P23142	HUMAN	906.839	0	3.786e-08	7.42182	3.76159	31/128		SQETGDLDVGGLQETDKIIEVEEEQEDPYLNDR	B1AHL2;P23142	HUMAN		906.839	0	6.693e-08	7.17438	3.76159	31/128		TRUE	TRUE
01_1-9079	EEVVTVGNSVNEGLNQPTDDScFDPYTVSHYAVGDEWER	P02751;P02751-15;P02751-13	HUMAN	331.647	0	3.81e-08	7.41908	3.10273	23/152		EEVVTVGNSVNEGLNQPTDDScFDPYTVSHYAVGDEWER	P02751;P02751-15;P02751-13	HUMAN		331.647	0	6.291e-08	7.20128	3.10273	23/152		TRUE	TRUE
01_1-9083	TQLASWSDPTEETGPVAGILDTETLEK	Q15149-7	HUMAN	442.536	0	0.002523	2.59808	2.47566	17/52		TQLASWSDPTEETGPVAGILDTETLEK	Q15149-7	HUMAN		442.536	0	0.002658	2.57545	2.47566	17/52		TRUE	TRUE
01_1-9089	VIQGDGVDINTLQEIVEGmK	P43490;Q5SYT8	HUMAN	297.354	0	5.47e-06	5.26201	2.81378	15/38		VIQGDGVDINTLQEIVEGmK	P43490;Q5SYT8	HUMAN		297.354	0	5.919e-06	5.22775	2.81378	15/38		TRUE	TRUE
01_1-9090	VLASDADEGSNADITYAIEADSESVKENLEINK	Q14517	HUMAN	246.898	0	0.004095	2.38775	2.43146	18/128		VLASDADEGSNADITYAIEADSESVKENLEINK	Q14517	HUMAN		246.898	0	0.005933	2.22673	2.43146	18/128		TRUE	TRUE
01_1-9092	DPALccYLSPGDEQVNcFNINYLR	Q16610	HUMAN	641.507	0	7.018e-06	5.15379	2.27655	20/46		DPALccYLSPGDEQVNcFNINYLR	Q16610	HUMAN		641.507	0	7.179e-06	5.14394	2.27655	20/46		TRUE	TRUE
01_1-9107	DIEFIYTAPSSAVcGVSLDVGGK	P16035	HUMAN	363.138	0	5.625e-05	4.24988	2.75649	16/44		DIEFIYTAPSSAVcGVSLDVGGK	P16035	HUMAN		363.138	0	6.674e-05	4.17561	2.75649	16/44		TRUE	TRUE
01_1-9110	FEIINAIYEPTEEEcEWKPDEEDEISEELKEK	F8VY35	HUMAN	411.818	0	2.757e-06	5.55956	2.54604	28/124		FEIINAIYEPTEEEcEWKPDEEDEISEELKEK	F8VY35	HUMAN		411.818	0	4.043e-06	5.3933	2.54604	28/124		TRUE	TRUE
01_1-9111	AAVAASGLNTMLEGNGQYTLLAPTNEAFEK	G8JLA8	HUMAN	554	0	4.868e-08	7.31265	4.28461	20/58		AAVAASGLNTMLEGNGQYTLLAPTNEAFEK	G8JLA8	HUMAN		554	0	4.652e-08	7.33236	4.28461	20/58		TRUE	TRUE
01_1-9114	DQMQQQLNDYEQLLDVK	E9PBF6;P20700	HUMAN	2148.83	0	9.922e-11	10.0034	3.29159	22/32		DQMQQQLNDYEQLLDVK	E9PBF6;P20700	HUMAN		2148.83	0	1.946e-10	9.71086	3.29159	22/32		TRUE	TRUE
01_1-9115	LVVLDEELEGISPDELKDELPER	P60983	HUMAN	653.556	0	2.164e-05	4.66474	2.60678	19/44		LVVLDEELEGISPDELKDELPER	P60983	HUMAN		653.556	0	2.468e-05	4.60765	2.60678	19/44		TRUE	TRUE
01_1-9122	VYINYYDMNAANVGWNNSTFA	P14174	HUMAN	1185.47	0	6.068e-08	7.21695	2.67199	22/40		VYINYYDMNAANVGWNNSTFA	P14174	HUMAN		1185.47	0	8.116e-08	7.09066	2.67199	22/40		TRUE	TRUE
01_1-9125	AAVAASGLNTMLEGNGQYTLLAPTNEAFEK	G8JLA8	HUMAN	871.859	0	2.507e-10	9.60085	4.81325	35/116		AAVAASGLNTMLEGNGQYTLLAPTNEAFEK	G8JLA8	HUMAN		871.859	0	4.466e-10	9.35008	4.81325	35/116		TRUE	TRUE
01_1-9126	RKEAEGTEEGGEEEDDEEMDPQTIDSLIELSTK	O15240	HUMAN	338.007	0	1.353e-05	4.8687	4.45575	31/128		RKEAEGTEEGGEEEDDEEMDPQTIDSLIELSTK	O15240	HUMAN		338.007	0	1.242e-05	4.90588	4.45575	31/128		TRUE	TRUE
01_1-9139	SQETGDLDVGGLQETDKIIEVEEEQEDPYLNDR	B1AHL2;P23142	HUMAN	515.546	0	1.838e-05	4.73565	4.01803	28/128		SQETGDLDVGGLQETDKIIEVEEEQEDPYLNDR	B1AHL2;P23142	HUMAN		515.546	0	2.214e-05	4.65482	4.01803	28/128		TRUE	TRUE
01_1-9146	EEVVTVGNSVNEGLNQPTDDScFDPYTVSHYAVGDEWER	P02751;P02751-15;P02751-13	HUMAN	568.863	0	4.278e-08	7.36876	2.66244	30/152		EEVVTVGNSVNEGLNQPTDDScFDPYTVSHYAVGDEWER	P02751;P02751-15;P02751-13	HUMAN		568.863	0	7.235e-08	7.14056	2.66244	30/152		TRUE	TRUE
01_1-9157	DYFEEYGKIDTIEIITDR	P22626-2	HUMAN	916.326	0	2.616e-06	5.58236	2.35377	19/34		DYFEEYGKIDTIEIITDR	P22626-2	HUMAN		916.326	0	2.177e-06	5.66214	2.35377	19/34		TRUE	TRUE
01_1-9162	LNIPYENFYEALEK	P29120-2	HUMAN	803.22	0	4.88e-07	6.31158	2.5273	22/26		LNIPYENFYEALEK	P29120-2	HUMAN		803.22	0	5.865e-07	6.23173	2.5273	22/26		TRUE	TRUE
01_1-9173	AAVAASGLNTMLEGNGQYTLLAPTNEAFEK	G8JLA8	HUMAN	836.711	0	6.056e-09	8.21781	4.13119	23/58		AAVAASGLNTMLEGNGQYTLLAPTNEAFEK	G8JLA8	HUMAN		836.711	0	1.262e-08	7.89894	4.13119	23/58		TRUE	TRUE
01_1-9175	KEAEGTEEGGEEEDDEEMDPQTIDSLIELSTK	O15240	HUMAN	1116.07	0	3.665e-12	11.4359	4.99338	38/124		KEAEGTEEGGEEEDDEEMDPQTIDSLIELSTK	O15240	HUMAN		1116.07	0	1.021e-12	11.991	4.99338	38/124		TRUE	TRUE
01_1-9178	EMEENFAVEAANYQDTIGR	P08670	HUMAN	1214.76	0	7.367e-10	9.13271	3.41767	20/36		EMEENFAVEAANYQDTIGR	P08670	HUMAN		1214.76	0	3.926e-10	9.40605	3.41767	20/36		TRUE	TRUE
01_1-9180	KEAEGTEEGGEEEDDEEMDPQTIDSLIELSTK	O15240	HUMAN	162.23	0	0.004065	2.39094	2.13501	15/62		KEAEGTEEGGEEEDDEEMDPQTIDSLIELSTK	O15240	HUMAN		162.23	0	0.004242	2.37243	2.13501	15/62		TRUE	TRUE
01_1-9187	RKEAEGTEEGGEEEDDEEMDPQTIDSLIELSTK	O15240	HUMAN	372.59	0	9.401e-07	6.02683	5.41615	33/128		RKEAEGTEEGGEEEDDEEMDPQTIDSLIELSTK	O15240	HUMAN		372.59	0	9.691e-07	6.01363	5.41615	33/128		TRUE	TRUE
01_1-9188	AAVAASGLNTMLEGNGQYTLLAPTNEAFEK	G8JLA8	HUMAN	738.638	0	1.123e-10	9.94962	4.3645	36/116		AAVAASGLNTMLEGNGQYTLLAPTNEAFEK	G8JLA8	HUMAN		738.638	0	1.012e-10	9.99482	4.3645	36/116		TRUE	TRUE
01_1-9192	DVVFLIDGSQSAGPEFQYVR	P12111-2	HUMAN	1039.97	0	2.209e-05	4.6558	2.35846	21/38		DVVFLIDGSQSAGPEFQYVR	P12111-2	HUMAN		1039.97	0	1.828e-05	4.73802	2.35846	21/38		TRUE	TRUE
01_1-9195	VYINYYDMNAANVGWNNSTFA	P14174	HUMAN	614.228	0	2.519e-05	4.59877	2.53481	17/40		VYINYYDMNAANVGWNNSTFA	P14174	HUMAN		614.228	0	3.369e-05	4.4725	2.53481	17/40		TRUE	TRUE
01_1-9197	VSVVANTPSGPVEAFDFDEYQPEMLEK	P12111-2	HUMAN	574.879	0	1.707e-05	4.76777	2.49788	17/52		VSVVANTPSGPVEAFDFDEYQPEMLEK	P12111-2	HUMAN		574.879	0	1.74e-05	4.75945	2.49788	17/52		TRUE	TRUE
01_1-9198	WGDAGAEYVVESTGVFTTMEK	P04406	HUMAN	1894.26	0	4.868e-11	10.3126	2.82138	25/40		WGDAGAEYVVESTGVFTTMEK	P04406	HUMAN		1894.26	0	2.566e-11	10.5907	2.82138	25/40		TRUE	TRUE
01_1-9201	SQETGDLDVGGLQETDKIIEVEEEQEDPYLNDR	B1AHL2;P23142	HUMAN	375.453	0	0.0002115	3.67469	3.09813	24/128		SQETGDLDVGGLQETDKIIEVEEEQEDPYLNDR	B1AHL2;P23142	HUMAN		375.453	0	0.0003128	3.50473	3.09813	24/128		TRUE	TRUE
01_1-9208	EEVVTVGNSVNEGLNQPTDDScFDPYTVSHYAVGDEWER	P02751;P02751-15;P02751-13	HUMAN	657.537	0	1.936e-07	6.71309	3.19273	33/152		EEVVTVGNSVNEGLNQPTDDScFDPYTVSHYAVGDEWER	P02751;P02751-15;P02751-13	HUMAN		657.537	0	2.671e-07	6.57333	3.19273	33/152		TRUE	TRUE
01_1-9215	LDLWNLNNDTEVPTASISVEGNPALNR	Q13409-6	HUMAN	722.234	0	8.513e-08	7.06992	2.69152	21/52		LDLWNLNNDTEVPTASISVEGNPALNR	Q13409-6	HUMAN		722.234	0	1.227e-07	6.91116	2.69152	21/52		TRUE	TRUE
01_1-9220	VDIDEFDENKFVDEQEEAAAAAAEPGPDPSEVDGLLR	Q9BPX5	HUMAN	495.723	0	1.307e-06	5.88372	4.20042	29/144		VDIDEFDENKFVDEQEEAAAAAAEPGPDPSEVDGLLR	Q9BPX5	HUMAN		495.723	0	2.016e-06	5.69551	4.20042	29/144		TRUE	TRUE
01_1-9227	ImQSSSEVGYDAMAGDFVNMVEK	P10809	HUMAN	317.843	0	3.919e-05	4.40682	3.2194	16/44		ImQSSSEVGYDAMAGDFVNMVEK	P10809	HUMAN		317.843	0	4.195e-05	4.37727	3.2194	16/44		TRUE	TRUE
01_1-9236	KEAEGTEEGGEEEDDEEMDPQTIDSLIELSTK	HUMAN	HUMAN	1570.25	0	4.423e-16	15.3543	6.30507	44/124		KEAEGTEEGGEEEDDEEMDPQTIDSLIELSTK	O15240	HUMAN		1570.25	0	7.477e-16	15.1263	6.30507	44/124		TRUE	TRUE
01_1-9238	cDYENVPTTVFTPLEYGAcGLSEEK	B2R5P6	HUMAN	522.551	0	0.0001938	3.71265	2.14417	18/48		cDYENVPTTVFTPLEYGAcGLSEEK	B2R5P6	HUMAN		522.551	0	0.0001586	3.7997	2.14417	18/48		TRUE	TRUE
01_1-9245	DTGDEVVcScFVGYQLLSDGVScEDVNEcITGSHScR	B1AHL2;P23142	HUMAN	767.214	0	7.424e-08	7.12936	3.01429	30/144		DTGDEVVcScFVGYQLLSDGVScEDVNEcITGSHScR	B1AHL2;P23142	HUMAN		767.214	0	6.517e-08	7.18595	3.01429	30/144		TRUE	TRUE
01_1-9250	RKEAEGTEEGGEEEDDEEMDPQTIDSLIELSTK	O15240	HUMAN	377.769	0	4.514e-06	5.34544	3.86093	33/128		RKEAEGTEEGGEEEDDEEMDPQTIDSLIELSTK	O15240	HUMAN		377.769	0	4.134e-06	5.38363	3.86093	33/128		TRUE	TRUE
01_1-9257	VSVVANTPSGPVEAFDFDEYQPEMLEK	P12111-2	HUMAN	768.921	0	4.29e-06	5.36754	2.32402	19/52		VSVVANTPSGPVEAFDFDEYQPEMLEK	P12111-2	HUMAN		768.921	0	4.669e-06	5.33078	2.32402	19/52		TRUE	TRUE
01_1-9266	SQETGDLDVGGLQETDKIIEVEEEQEDPYLNDR	B1AHL2;P23142	HUMAN	441.145	0	0.001006	2.9974	2.326	26/128		SQETGDLDVGGLQETDKIIEVEEEQEDPYLNDR	B1AHL2;P23142	HUMAN		441.145	0	0.0008399	3.07577	2.326	26/128		TRUE	TRUE
01_1-9267	WGDAGAEYVVESTGVFTTMEK	P04406	HUMAN	1725.16	0	9.856e-12	11.0063	2.72927	24/40		WGDAGAEYVVESTGVFTTMEK	P04406	HUMAN		1725.16	0	4.218e-11	10.3749	2.72927	24/40		TRUE	TRUE
01_1-9271	EEVVTVGNSVNEGLNQPTDDScFDPYTVSHYAVGDEWER	P02751;P02751-15;P02751-13	HUMAN	415.084	0	2.307e-08	7.63695	4.33191	27/152		EEVVTVGNSVNEGLNQPTDDScFDPYTVSHYAVGDEWER	P02751;P02751-15;P02751-13	HUMAN		415.084	0	2.587e-08	7.5872	4.33191	27/152		TRUE	TRUE
01_1-9273	NGFDQcDYGWLSDASVR	P13611-2	HUMAN	330.759	0	0.007158	2.14521	2.34684	13/32		NGFDQcDYGWLSDASVR	P13611-2	HUMAN		330.759	0	0.005668	2.24657	2.34684	13/32		TRUE	TRUE
01_1-9274	LAYQGQDTPEVLMDIGLR	P30530-2	HUMAN	465.075	0	0.0001388	3.85761	2.96206	15/34		LAYQGQDTPEVLMDIGLR	P30530-2	HUMAN		465.075	0	0.0001201	3.92046	2.96206	15/34		TRUE	TRUE
01_1-9296				0	0	0	0	0			IFGEDDNYSDVVDAAPPTRPGAGAGSVLPLFPGK	A6QPP2	BOVIN		387.987	0	1.027e-06	5.98843	4.34806	30/132		FALSE	FALSE
01_1-9300	KEAEGTEEGGEEEDDEEMDPQTIDSLIELSTK	O15240	HUMAN	1769.1	0	1.581e-10	9.80107	4.35867	41/124		KEAEGTEEGGEEEDDEEMDPQTIDSLIELSTK	O15240	HUMAN		1769.1	0	1.189e-10	9.92482	4.35867	41/124		TRUE	TRUE
01_1-9307	DTGDEVVcScFVGYQLLSDGVScEDVNEcITGSHScR	B1AHL2;P23142	HUMAN	417.814	0	3.339e-07	6.47638	2.89355	27/144		DTGDEVVcScFVGYQLLSDGVScEDVNEcITGSHScR	B1AHL2;P23142	HUMAN		417.814	0	5.255e-07	6.27943	2.89355	27/144		TRUE	TRUE
01_1-9314	GLGTDEDSLIEIIcSR	P07355	HUMAN	1074.64	0	3.816e-07	6.41839	3.65131	17/30		GLGTDEDSLIEIIcSR	P07355	HUMAN		1074.64	0	5.316e-07	6.27442	3.65131	17/30		TRUE	TRUE
01_1-9315	RKEAEGTEEGGEEEDDEEMDPQTIDSLIELSTK	O15240	HUMAN	493.034	0	4.188e-09	8.37799	4.36623	36/128		RKEAEGTEEGGEEEDDEEMDPQTIDSLIELSTK	O15240	HUMAN		493.034	0	3.543e-09	8.45063	4.36623	36/128		TRUE	TRUE
01_1-9325	IcALDDNVcMAFAGLTADAR	O14818	HUMAN	1522.02	0	6.932e-09	8.15914	2.79414	22/38		IcALDDNVcMAFAGLTADAR	O14818	HUMAN		1522.02	0	1.038e-08	7.9838	2.79414	22/38		TRUE	TRUE
01_1-9327	WGDAGAEYVVESTGVFTTMEK	P04406	HUMAN	1540.56	0	2.648e-10	9.57708	3.40119	23/40		WGDAGAEYVVESTGVFTTMEK	P04406	HUMAN		1540.56	0	2.459e-10	9.60924	3.40119	23/40		TRUE	TRUE
01_1-9331	SQETGDLDVGGLQETDKIIEVEEEQEDPYLNDR	B1AHL2;P23142	HUMAN	370.518	0	0.000337	3.47237	2.88911	24/128		SQETGDLDVGGLQETDKIIEVEEEQEDPYLNDR	B1AHL2;P23142	HUMAN		370.518	0	0.0002675	3.57268	2.88911	24/128		TRUE	TRUE
01_1-9338	DDAcLYSPASAPEVITVGATNAQDQPVTLGTLGTNFGR	Q8NBP7	HUMAN	480.969	0	5.712e-07	6.24321	2.42452	19/74		DDAcLYSPASAPEVITVGATNAQDQPVTLGTLGTNFGR	Q8NBP7	HUMAN		480.969	0	1.283e-06	5.89177	2.42452	19/74		TRUE	TRUE
01_1-9339	EEVVTVGNSVNEGLNQPTDDScFDPYTVSHYAVGDEWER	P02751;P02751-15;P02751-13	HUMAN	440.174	0	1.671e-06	5.77702	3.14038	28/152		EEVVTVGNSVNEGLNQPTDDScFDPYTVSHYAVGDEWER	P02751;P02751-15;P02751-13	HUMAN		440.174	0	2.414e-06	5.61726	3.14038	28/152		TRUE	TRUE
01_1-9344	DAASLESQLQDTQELLQEETR	P35580	HUMAN	1786.33	0	1.756e-09	8.75548	2.18161	21/40		DAASLESQLQDTQELLQEETR	P35580	HUMAN		1786.33	0	1.988e-09	8.70158	2.18161	21/40		TRUE	TRUE
01_1-9350	VREEVVTVGNSVNEGLNQPTDDScFDPYTVSHYAVGDEWER	P02751;P02751-15;P02751-13	HUMAN	269.018	0.001	0.03019	1.52014	2.6226	23/160		VREEVVTVGNSVNEGLNQPTDDScFDPYTVSHYAVGDEWER	P02751;P02751-15;P02751-13	HUMAN		269.018	0.001	0.02601	1.58486	2.6226	23/160		TRUE	TRUE
01_1-9353	DYFEEYGKIDTIEIITDR	P22626-2	HUMAN	1293.98	0	1.329e-07	6.87648	2.39769	22/34		DYFEEYGKIDTIEIITDR	P22626-2	HUMAN		1293.98	0	1.638e-07	6.78569	2.39769	22/34		TRUE	TRUE
01_1-9363	KEAEGTEEGGEEEDDEEMDPQTIDSLIELSTK	O15240	HUMAN	1396.9	0	3.659e-09	8.43664	4.03206	37/124		KEAEGTEEGGEEEDDEEMDPQTIDSLIELSTK	O15240	HUMAN		1396.9	0	6.561e-09	8.18303	4.03206	37/124		TRUE	TRUE
01_1-9370	DTGDEVVcScFVGYQLLSDGVScEDVNEcITGSHScR	B1AHL2;P23142	HUMAN	527.649	0	3.834e-07	6.41635	3.25592	28/144		DTGDEVVcScFVGYQLLSDGVScEDVNEcITGSHScR	B1AHL2;P23142	HUMAN		527.649	0	4.966e-07	6.30399	3.25592	28/144		TRUE	TRUE
01_1-9374	EMEENFAVEAANYQDTIGR	P08670	HUMAN	991.381	0	7.094e-07	6.14911	2.3786	18/36		EMEENFAVEAANYQDTIGR	P08670	HUMAN		991.381	0	8.971e-07	6.04716	2.3786	18/36		TRUE	TRUE
01_1-9376	GLGTDEDSLIEIIcSR	P07355	HUMAN	1006.87	0	2.042e-06	5.68994	3.76809	17/30		GLGTDEDSLIEIIcSR	P07355	HUMAN		1006.87	0	1.966e-06	5.70642	3.76809	17/30		TRUE	TRUE
01_1-9378	RKEAEGTEEGGEEEDDEEMDPQTIDSLIELSTK	O15240	HUMAN	270.861	0	5.715e-07	6.24298	5.41042	28/128		RKEAEGTEEGGEEEDDEEMDPQTIDSLIELSTK	O15240	HUMAN		270.861	0	5.313e-07	6.27466	5.41042	28/128		TRUE	TRUE
01_1-9379	AFGAPVPSVQWLDEDGTTVLQDER	P32004-3	HUMAN	269.124	0	1.929e-05	4.71467	3.38676	15/46		AFGAPVPSVQWLDEDGTTVLQDER	P32004-3	HUMAN		269.124	0	2.171e-05	4.66334	3.38676	15/46		TRUE	TRUE
01_1-9383	LVPLLDTGDIIIDGGNSEYR	B4DQJ8	HUMAN	443.805	0	6.831e-08	7.16552	2.97511	18/38		LVPLLDTGDIIIDGGNSEYR	B4DQJ8	HUMAN		443.805	0	6.938e-08	7.15877	2.97511	18/38		TRUE	TRUE
01_1-9391	WGDAGAEYVVESTGVFTTMEK	P04406	HUMAN	1967.52	0	8.669e-11	10.062	3.38775	25/40		WGDAGAEYVVESTGVFTTMEK	P04406	HUMAN		1967.52	0	4.362e-11	10.3603	3.38775	25/40		TRUE	TRUE
01_1-9404	EEVVTVGNSVNEGLNQPTDDScFDPYTVSHYAVGDEWER	P02751;P02751-15;P02751-13	HUMAN	549.682	0	5.221e-07	6.28225	3.59665	30/152		EEVVTVGNSVNEGLNQPTDDScFDPYTVSHYAVGDEWER	P02751;P02751-15;P02751-13	HUMAN		549.682	0	8.462e-07	6.07253	3.59665	30/152		TRUE	TRUE
01_1-9413	cGDGAFLLTTTPRPVIVEPMEQFDDEDGLPEK	Q8WXF1-2	HUMAN	524.383	0	6.741e-05	4.17128	2.35224	24/124		cGDGAFLLTTTPRPVIVEPMEQFDDEDGLPEK	Q8WXF1-2	HUMAN		524.383	0	5.303e-05	4.27548	2.35224	24/124		TRUE	TRUE
01_1-9419	AVEIYASVAQLSPLDSETLENEANNIK	P11047	HUMAN	498.949	0	0.0001175	3.92996	2.63808	17/52		AVEIYASVAQLSPLDSETLENEANNIK	P11047	HUMAN		498.949	0	0.0001282	3.89211	2.63808	17/52		TRUE	TRUE
01_1-9430	KEAEGTEEGGEEEDDEEMDPQTIDSLIELSTK	O15240	HUMAN	926.64	0	1.103e-08	7.95742	5.13183	33/124		KEAEGTEEGGEEEDDEEMDPQTIDSLIELSTK	O15240	HUMAN		926.64	0	7.508e-09	8.12448	5.13183	33/124		TRUE	TRUE
01_1-9432	IEDANLIPPVPDDKFQDLVDAVR	P07996	HUMAN	259.374	0	0.004709	2.32707	2.39643	16/44		IEDANLIPPVPDDKFQDLVDAVR	P07996	HUMAN		259.374	0	0.005229	2.28158	2.39643	16/44		TRUE	TRUE
01_1-9435	DTGDEVVcScFVGYQLLSDGVScEDVNEcITGSHScR	B1AHL2;P23142	HUMAN	399.959	0	4.253e-07	6.3713	2.28024	25/144		DTGDEVVcScFVGYQLLSDGVScEDVNEcITGSHScR	B1AHL2;P23142	HUMAN		399.959	0	6.741e-07	6.17128	2.28024	25/144		TRUE	TRUE
01_1-9440	AFGAPVPSVQWLDEDGTTVLQDER	P32004-3	HUMAN	422.027	0	1.908e-06	5.71942	2.55588	18/46		AFGAPVPSVQWLDEDGTTVLQDER	P32004-3	HUMAN		422.027	0	1.24e-06	5.90658	2.55588	18/46		TRUE	TRUE
01_1-9442	RKEAEGTEEGGEEEDDEEMDPQTIDSLIELSTK	O15240	HUMAN	395.989	0	6.712e-06	5.17315	4.22995	32/128		RKEAEGTEEGGEEEDDEEMDPQTIDSLIELSTK	O15240	HUMAN		395.989	0	9.74e-06	5.01144	4.22995	32/128		TRUE	TRUE
01_1-9444	IMQSSSEVGYDAMAGDFVNMVEK	P10809	HUMAN	891.951	0	2.516e-07	6.59929	2.48224	21/44		IMQSSSEVGYDAMAGDFVNMVEK	P10809	HUMAN		891.951	0	3.2e-07	6.49485	2.48224	21/44		TRUE	TRUE
01_1-9449	EPLDPNGIITQYEISYSSIR	Q15262	HUMAN	513.806	0	2.492e-06	5.60345	2.21006	14/38		EPLDPNGIITQYEISYSSIR	Q15262	HUMAN		513.806	0	2.719e-06	5.56559	2.21006	14/38		TRUE	TRUE
01_1-9453	WGDAGAEYVVESTGVFTTMEK	P04406	HUMAN	1790.6	0	5.606e-12	11.2513	3.13216	24/40		WGDAGAEYVVESTGVFTTMEK	P04406	HUMAN		1790.6	0	7.64e-12	11.1169	3.13216	24/40		TRUE	TRUE
01_1-9458	NLcWDVLcVDQPLVEDPR	O00754-2	HUMAN	91.4982	0.002	0.04604	1.33686	2.04078	10/34		NLcWDVLcVDQPLVEDPR	O00754-2	HUMAN		91.4982	0.002	0.04505	1.34631	2.04078	10/34		TRUE	TRUE
01_1-9460	AELGIPLEEVPPEEINYLTR	Q13907	HUMAN	67.5799	0.006	0.1374	0.862013	2.26899	7/38		AELGIPLEEVPPEEINYLTR	Q13907	HUMAN		67.5799	0.004	0.09774	1.00993	2.26899	7/38		TRUE	TRUE
01_1-9463				0	0	0	0	0			FFESFGDLSSADAILGNPK	P02081	BOVIN	*	2192.27	0	6.852e-12	11.1642	2.09079	24/36		FALSE	FALSE
01_1-9468	EEVVTVGNSVNEGLNQPTDDScFDPYTVSHYAVGDEWER	P02751;P02751-15;P02751-13	HUMAN	265.388	0	6.455e-06	5.1901	2.43301	26/152		EEVVTVGNSVNEGLNQPTDDScFDPYTVSHYAVGDEWER	P02751;P02751-15;P02751-13	HUMAN		265.388	0	7.616e-06	5.11827	2.43301	26/152		TRUE	TRUE
01_1-9495	IEDANLIPPVPDDKFQDLVDAVR	P07996	HUMAN	219.509	0	6.449e-05	4.19051	2.75512	15/44		IEDANLIPPVPDDKFQDLVDAVR	P07996	HUMAN		219.509	0	8.881e-05	4.05154	2.75512	15/44		TRUE	TRUE
01_1-9500	DTGDEVVcScFVGYQLLSDGVScEDVNEcITGSHScR	B1AHL2;P23142	HUMAN	537.424	0	7.589e-09	8.11982	3.61503	27/144		DTGDEVVcScFVGYQLLSDGVScEDVNEcITGSHScR	B1AHL2;P23142	HUMAN		537.424	0	1.024e-08	7.9897	3.61503	27/144		TRUE	TRUE
01_1-9504	VYINYYDMNAANVGWNNSTFA	P14174	HUMAN	640.19	0	0.0005115	3.29115	2.06494	17/40		VYINYYDMNAANVGWNNSTFA	P14174	HUMAN		640.19	0	0.0004394	3.35714	2.06494	17/40		TRUE	TRUE
01_1-9510	IMQSSSEVGYDAMAGDFVNMVEK	P10809	HUMAN	416.233	0	2.778e-05	4.55627	2.56577	16/44		IMQSSSEVGYDAMAGDFVNMVEK	P10809	HUMAN		416.233	0	3.276e-05	4.48466	2.56577	16/44		TRUE	TRUE
01_1-9519	WGDAGAEYVVESTGVFTTMEK	P04406	HUMAN	1639.28	0	4.275e-11	10.3691	3.0174	24/40		WGDAGAEYVVESTGVFTTMEK	P04406	HUMAN		1639.28	0	6.852e-11	10.1642	3.0174	24/40		TRUE	TRUE
01_1-9530	EEVVTVGNSVNEGLNQPTDDScFDPYTVSHYAVGDEWER	P02751;P02751-15;P02751-13	HUMAN	248.422	0	5.765e-06	5.2392	2.44685	25/152		EEVVTVGNSVNEGLNQPTDDScFDPYTVSHYAVGDEWER	P02751;P02751-15;P02751-13	HUMAN		248.422	0	4.412e-06	5.35536	2.44685	25/152		TRUE	TRUE
01_1-9531	RKEAEGTEEGGEEEDDEEMDPQTIDSLIELSTK	O15240	HUMAN	588.852	0	1.342e-05	4.87225	4.44974	37/128		RKEAEGTEEGGEEEDDEEMDPQTIDSLIELSTK	O15240	HUMAN		588.852	0	1.623e-05	4.78968	4.44974	37/128		TRUE	TRUE
01_1-9533	DVQNVAAAPELAMGALELESR	O00391-2	HUMAN	831.256	0	3.948e-08	7.40362	2.332	22/40		DVQNVAAAPELAMGALELESR	O00391-2	HUMAN		831.256	0	3.534e-08	7.45173	2.332	22/40		TRUE	TRUE
01_1-9558	IEDANLIPPVPDDKFQDLVDAVR	P07996	HUMAN	247.629	0	0.003145	2.50238	2.57389	16/44		IEDANLIPPVPDDKFQDLVDAVR	P07996	HUMAN		247.629	0	0.00356	2.44855	2.57389	16/44		TRUE	TRUE
01_1-9560	GLGTDEDSLIEIIcSR	P07355	HUMAN	1022.52	0	8.588e-06	5.06611	3.13998	17/30		GLGTDEDSLIEIIcSR	P07355	HUMAN		1022.52	0	8.267e-06	5.08265	3.13998	17/30		TRUE	TRUE
01_1-9568	EENVGLHQTLDQTLNELNcI	P67936	HUMAN	653.854	0	6.009e-07	6.2212	2.59993	16/38		EENVGLHQTLDQTLNELNcI	P67936	HUMAN		653.854	0	7.524e-07	6.12355	2.59993	16/38		TRUE	TRUE
01_1-9569	DTGDEVVcScFVGYQLLSDGVScEDVNEcITGSHScR	B1AHL2;P23142	HUMAN	532.765	0	9.853e-07	6.00643	2.45601	26/144		DTGDEVVcScFVGYQLLSDGVScEDVNEcITGSHScR	B1AHL2;P23142	HUMAN		532.765	0	9.407e-07	6.02655	2.45601	26/144		TRUE	TRUE
01_1-9572	TGEKPNGSVEPERELDLPVDLDDISEADLDHPDLFQNR	P13521	HUMAN	508.322	0	3.335e-07	6.4769	3.53424	29/148		TGEKPNGSVEPERELDLPVDLDDISEADLDHPDLFQNR	P13521	HUMAN		508.322	0	5.18e-07	6.28567	3.53424	29/148		TRUE	TRUE
01_1-9580	EISEVFPDQFIHLGGDEVEFK	Q5URX0	HUMAN	379.596	0	1.025e-06	5.98928	3.24963	14/40		EISEVFPDQFIHLGGDEVEFK	Q5URX0	HUMAN		379.596	0	9.52e-07	6.02136	3.24963	14/40		TRUE	TRUE
01_1-9586	TFAEVTDLDNEVNNMLK	P11047	HUMAN	976.826	0	5.264e-08	7.27868	3.07558	20/32		TFAEVTDLDNEVNNMLK	P11047	HUMAN		976.826	0	7.639e-08	7.11696	3.07558	20/32		TRUE	TRUE
01_1-9590	WGDAGAEYVVESTGVFTTMEK	P04406	HUMAN	1498.86	0	5.343e-10	9.27221	2.72032	23/40		WGDAGAEYVVESTGVFTTMEK	P04406	HUMAN		1498.86	0	2.906e-10	9.5367	2.72032	23/40		TRUE	TRUE
01_1-9598	DVWGIEGPIDAAFTR	P04004	HUMAN	1413.43	0	5.93e-07	6.22695	2.19453	21/28		DVWGIEGPIDAAFTR	Q3ZBS7	BOVIN	*	1413.43	0	8.757e-07	6.05764	2.19453	21/28		TRUE	FALSE
01_1-9617	VGDTNDNPPMFGQSVVEVYFPENNIPGER	O60245	HUMAN	164.911	0	0.0002567	3.59057	2.1625	12/56		VGDTNDNPPMFGQSVVEVYFPENNIPGER	O60245	HUMAN		164.911	0	0.0002333	3.63209	2.1625	12/56		TRUE	TRUE
01_1-9621	EAEGTEEGGEEEDDEEMDPQTIDSLIELSTK	O15240	HUMAN	381	0	2.941e-05	4.5315	2.37077	19/60		EAEGTEEGGEEEDDEEMDPQTIDSLIELSTK	O15240	HUMAN		381	0	2.42e-05	4.61618	2.37077	19/60		TRUE	TRUE
01_1-9624	QVEAMEKLINLTDILK	P42336	HUMAN	721.393	0	0.001136	2.94462	3.1475	16/30		QVEAMEKLINLTDILK	P42336	HUMAN		721.393	0	0.001138	2.94386	3.1475	16/30		TRUE	TRUE
01_1-9628	EENVGLHQTLDQTLNELNcI	P67936	HUMAN	1014.65	0	4.183e-09	8.37851	3.11784	18/38		EENVGLHQTLDQTLNELNcI	P67936	HUMAN		1014.65	0	4.297e-09	8.36683	3.11784	18/38		TRUE	TRUE
01_1-9629	VEYELSEEGDEPQYLDLPSTATSVNIPDLLPGRK	P02751;P02751-15;P02751-13	HUMAN	1346.62	0	1.764e-12	11.7535	4.43506	39/132		VEYELSEEGDEPQYLDLPSTATSVNIPDLLPGRK	P02751;P02751-15;P02751-13;B8Y9S9	HUMAN, BOVIN		1346.62	0	3.992e-12	11.3988	4.43506	39/132		TRUE	FALSE
01_1-9636	EAEGTEEGGEEEDDEEMDPQTIDSLIELSTK	O15240	HUMAN	1480.45	0	9.146e-10	9.03877	4.29546	34/120		EAEGTEEGGEEEDDEEMDPQTIDSLIELSTK	O15240	HUMAN		1480.45	0	5.224e-10	9.282	4.29546	34/120		TRUE	TRUE
01_1-9638	DTGDEVVcScFVGYQLLSDGVScEDVNEcITGSHScR	B1AHL2;P23142	HUMAN	403.606	0	1.268e-07	6.89688	3.28238	25/144		DTGDEVVcScFVGYQLLSDGVScEDVNEcITGSHScR	B1AHL2;P23142	HUMAN		403.606	0	1.455e-07	6.83714	3.28238	25/144		TRUE	TRUE
01_1-9643	MLPTIIADNAGYDSADLVAQLR	P78371-2	HUMAN	1232.88	0	2.024e-07	6.69379	2.6352	22/42		MLPTIIADNAGYDSADLVAQLR	P78371-2	HUMAN		1232.88	0	2.177e-07	6.66214	2.6352	22/42		TRUE	TRUE
01_1-9645	LNEDMAcSVAGITSDANVLTNELR	H0YMA1	HUMAN	961.346	0	1.227e-09	8.91116	3.39418	22/46		LNEDMAcSVAGITSDANVLTNELR	H0YMA1	HUMAN		961.346	0	8.954e-10	9.04798	3.39418	22/46		TRUE	TRUE
01_1-9647	EISEVFPDQFIHLGGDEVEFK	Q5URX0	HUMAN	176.628	0	0.003431	2.46458	2.51591	11/40		EISEVFPDQFIHLGGDEVEFK	Q5URX0	HUMAN		176.628	0	0.003081	2.51131	2.51591	11/40		TRUE	TRUE
01_1-9651	YIPPcLDSELTEFPLR	P09486	HUMAN	139.986	0	0.00314	2.50307	2.00252	18/30		YIPPcLDSELTEFPLR	P09486	HUMAN		139.986	0	0.001688	2.77263	2.00252	18/30		TRUE	TRUE
01_1-9652	VEAVDADcSPQFSQIcSYEIITPDVPFTVDKDGYIK	B4E3Q1	HUMAN	919.402	0	9.255e-08	7.03362	3.12201	31/140		VEAVDADcSPQFSQIcSYEIITPDVPFTVDKDGYIK	B4E3Q1	HUMAN		919.402	0	9.032e-08	7.04422	3.12201	31/140		TRUE	TRUE
01_1-9654	NLIASYYcDcLPGWMGQNcDININDcLGQcQNDAScR	P78504	HUMAN	96.1688	0	0.005112	2.29141	2.26183	20/144		NLIASYYcDcLPGWMGQNcDININDcLGQcQNDAScR	P78504	HUMAN		96.1688	0	0.003723	2.42911	2.26183	20/144		TRUE	TRUE
01_1-9658	DATNVGDEGGFAPNILENSEALELVK	P09104	HUMAN	358.62	0	0.002045	2.68931	2.06912	16/50		DATNVGDEGGFAPNILENSEALELVK	P09104	HUMAN		358.62	0	0.001659	2.78015	2.06912	16/50		TRUE	TRUE
01_1-9665	DVWGIEGPIDAAFTR	P04004	HUMAN	1463.64	0	1.25e-08	7.90309	2.50162	21/28		DVWGIEGPIDAAFTR	Q3ZBS7	BOVIN	*	1463.64	0	1.09e-08	7.96257	2.50162	21/28		TRUE	FALSE
01_1-9673	DQQEAALVDMVNDGVEDLR	P09211	HUMAN	2008.03	0	7.527e-13	12.1234	2.7921	26/36		DQQEAALVDMVNDGVEDLR	P09211	HUMAN		2008.03	0	4.021e-13	12.3957	2.7921	26/36		TRUE	TRUE
01_1-9684	EAEGTEEGGEEEDDEEMDPQTIDSLIELSTK	O15240	HUMAN	667.944	0	3.001e-06	5.52273	3.18186	23/60		EAEGTEEGGEEEDDEEMDPQTIDSLIELSTK	O15240	HUMAN		667.944	0	6.786e-06	5.16839	3.18186	23/60		TRUE	TRUE
01_1-9705	LNEDMAcSVAGITSDANVLTNELR	H0YMA1	HUMAN	881.603	0	3.31e-10	9.48017	3.1848	21/46		LNEDMAcSVAGITSDANVLTNELR	H0YMA1	HUMAN		881.603	0	7.054e-10	9.15156	3.1848	21/46		TRUE	TRUE
01_1-9712	VEAVDADcSPQFSQIcSYEIITPDVPFTVDKDGYIK	B4E3Q1	HUMAN	1207.61	0	1.769e-13	12.7523	4.89643	40/140		VEAVDADcSPQFSQIcSYEIITPDVPFTVDKDGYIK	B4E3Q1	HUMAN		1207.61	0	3.142e-13	12.5028	4.89643	40/140		TRUE	TRUE
01_1-9713	EAEGTEEGGEEEDDEEMDPQTIDSLIELSTK	O15240	HUMAN	326.415	0	0.001066	2.97224	2.46308	19/120		EAEGTEEGGEEEDDEEMDPQTIDSLIELSTK	O15240	HUMAN		326.415	0	0.001095	2.96059	2.46308	19/120		TRUE	TRUE
01_1-9717	EGcEAIVDTGTSLMVGPVDEVR	P07339	HUMAN	343.16	0	3.782e-06	5.42228	2.36012	15/42		EGcEAIVDTGTSLMVGPVDEVR	P07339	HUMAN		343.16	0	5.215e-06	5.28275	2.36012	15/42		TRUE	TRUE
01_1-9724	WGDAGAEYVVESTGVFTTMEK	P04406	HUMAN	1522.88	0	9.455e-12	11.0243	2.97689	22/40		WGDAGAEYVVESTGVFTTMEK	P04406	HUMAN		1522.88	0	9.02e-12	11.0448	2.97689	22/40		TRUE	TRUE
01_1-9733	DQQEAALVDMVNDGVEDLR	P09211	HUMAN	1466.72	0	1.741e-11	10.7592	2.78686	23/36		DQQEAALVDMVNDGVEDLR	P09211	HUMAN		1466.72	0	2.08e-11	10.6819	2.78686	23/36		TRUE	TRUE
01_1-9734	YLFNQLFGEEDADQEVSPDRADPEAAWEPTEAEAR	Q9UBT2	HUMAN	716.678	0	9.066e-06	5.04258	2.84525	29/136		YLFNQLFGEEDADQEVSPDRADPEAAWEPTEAEAR	Q9UBT2	HUMAN		716.678	0	9.332e-06	5.03003	2.84525	29/136		TRUE	TRUE
01_1-9742	EEVVTVGNSVNEGLNQPTDDScFDPYTVSHYAVGDEWER	P02751;P02751-15;P02751-13	HUMAN	341.462	0	1.206e-06	5.91865	3.53031	24/152		EEVVTVGNSVNEGLNQPTDDScFDPYTVSHYAVGDEWER	P02751;P02751-15;P02751-13	HUMAN		341.462	0	1.509e-06	5.82131	3.53031	24/152		TRUE	TRUE
01_1-9744	EENVGLHQTLDQTLNELNcI	P67936	HUMAN	193.898	0	4.392e-05	4.35734	2.92717	16/38		EENVGLHQTLDQTLNELNcI	P67936	HUMAN		193.898	0	3.36e-05	4.47366	2.92717	16/38		TRUE	TRUE
01_1-9745	LDSVESVLPYEYTAFDFcQASEGK	Q99805	HUMAN	369.135	0	0.0003035	3.51784	2.28502	18/46		LDSVESVLPYEYTAFDFcQASEGK	Q99805	HUMAN		369.135	0	0.0003015	3.52071	2.28502	18/46		TRUE	TRUE
01_1-9747	EAEGTEEGGEEEDDEEMDPQTIDSLIELSTK	O15240	HUMAN	378.964	0	6.281e-05	4.20197	2.95783	18/60		EAEGTEEGGEEEDDEEMDPQTIDSLIELSTK	O15240	HUMAN		378.964	0	7.018e-05	4.15379	2.95783	18/60		TRUE	TRUE
01_1-9752	LPIPESQVITINPELPVEEAAEDYAK	M0R261	HUMAN	384.192	0	0.000259	3.5867	2.17726	16/50		LPIPESQVITINPELPVEEAAEDYAK	M0R261	HUMAN		384.192	0	0.0002869	3.54227	2.17726	16/50		TRUE	TRUE
01_1-9754	AEGSDVANAVLDGADcIMLSGETAK	P14618-2;P14618	HUMAN	1532.23	0	4.402e-11	10.3563	2.43065	25/48		AEGSDVANAVLDGADcIMLSGETAK	P14618-2;P14618	HUMAN		1532.23	0	5.048e-11	10.2969	2.43065	25/48		TRUE	TRUE
01_1-9762	GQWGTVcDNLWDLTDASVVcR	Q08380	HUMAN	1289.1	0	1.984e-09	8.70246	3.67261	21/40		GQWGTVcDNLWDLTDASVVcR	Q08380	HUMAN		1289.1	0	2.297e-09	8.63884	3.67261	21/40		TRUE	TRUE
01_1-9775	EAEGTEEGGEEEDDEEMDPQTIDSLIELSTK	O15240	HUMAN	388.887	0.001	0.0208	1.68194	3.01288	23/120		EAEGTEEGGEEEDDEEMDPQTIDSLIELSTK	O15240	HUMAN		388.887	0.001	0.02709	1.56719	3.01288	23/120		TRUE	TRUE
01_1-9776	VEAVDADcSPQFSQIcSYEIITPDVPFTVDKDGYIK	B4E3Q1	HUMAN	1313.88	0	1.328e-11	10.8768	4.02676	43/140		VEAVDADcSPQFSQIcSYEIITPDVPFTVDKDGYIK	B4E3Q1	HUMAN		1313.88	0	2.665e-11	10.5743	4.02676	43/140		TRUE	TRUE
01_1-9783	EGcEAIVDTGTSLMVGPVDEVR	P07339	HUMAN	67.33	0	0.0008403	3.07557	2.01296	12/42		EGcEAIVDTGTSLMVGPVDEVR	P07339	HUMAN		67.33	0	0.0008529	3.0691	2.01296	12/42		TRUE	TRUE
01_1-9786	TGEKPNGSVEPERELDLPVDLDDISEADLDHPDLFQNR	P13521	HUMAN	586.87	0	4.489e-05	4.34785	2.93818	31/148		TGEKPNGSVEPERELDLPVDLDDISEADLDHPDLFQNR	P13521	HUMAN		586.87	0	4.267e-05	4.36988	2.93818	31/148		TRUE	TRUE
01_1-9800	WGDAGAEYVVESTGVFTTMEK	P04406	HUMAN	666.598	0	2.414e-07	6.61726	2.84228	16/40		WGDAGAEYVVESTGVFTTMEK	P04406	HUMAN		666.598	0	1.182e-07	6.92738	2.84228	16/40		TRUE	TRUE
01_1-9803	SLDIFTVGGSGDGVVTNSAWETFQR	P07942	HUMAN	823.896	0	2.691e-07	6.57009	2.42622	21/48		SLDIFTVGGSGDGVVTNSAWETFQR	P07942	HUMAN		823.896	0	3e-07	6.52288	2.42622	21/48		TRUE	TRUE
01_1-9804	EQQEAIEHIDEVQNEIDRLNEQASEEILK	Q01105;Q01105-2	HUMAN	642.75	0	3.182e-05	4.4973	3.18799	25/112		EQQEAIEHIDEVQNEIDRLNEQASEEILK	Q01105;Q01105-2	HUMAN		642.75	0	3.997e-05	4.39827	3.18799	25/112		TRUE	TRUE
01_1-9805	EEVVTVGNSVNEGLNQPTDDScFDPYTVSHYAVGDEWER	P02751;P02751-15;P02751-13	HUMAN	396.797	0	6.301e-06	5.20059	3.13031	25/152		EEVVTVGNSVNEGLNQPTDDScFDPYTVSHYAVGDEWER	P02751;P02751-15;P02751-13	HUMAN		396.797	0	8.684e-06	5.06128	3.13031	25/152		TRUE	TRUE
01_1-9810	EAEGTEEGGEEEDDEEMDPQTIDSLIELSTK	O15240	HUMAN	420.094	0	5.082e-05	4.29397	2.3772	19/60		EAEGTEEGGEEEDDEEMDPQTIDSLIELSTK	O15240	HUMAN		420.094	0	4.251e-05	4.37151	2.3772	19/60		TRUE	TRUE
01_1-9814	RKEAEGTEEGGEEEDDEEMDPQTIDSLIELSTK	O15240	HUMAN	371.528	0.001	0.02064	1.68529	2.75473	28/128		RKEAEGTEEGGEEEDDEEMDPQTIDSLIELSTK	O15240	HUMAN		371.528	0.001	0.02244	1.64898	2.75473	28/128		TRUE	TRUE
01_1-9817	AEGSDVANAVLDGADcIMLSGETAK	P14618-2;P14618	HUMAN	1407.39	0	9.053e-11	10.0432	3.32022	24/48		AEGSDVANAVLDGADcIMLSGETAK	P14618-2;P14618	HUMAN		1407.39	0	5.104e-11	10.2921	3.32022	24/48		TRUE	TRUE
01_1-9822	LPIPESQVITINPELPVEEAAEDYAK	M0R261	HUMAN	338.001	0	4.766e-05	4.32185	2.08777	15/50		LPIPESQVITINPELPVEEAAEDYAK	M0R261	HUMAN		338.001	0	5.522e-05	4.2579	2.08777	15/50		TRUE	TRUE
01_1-9824	GQWGTVcDNLWDLTDASVVcR	Q08380	HUMAN	1867.02	0	5.503e-11	10.2594	4.1991	24/40		GQWGTVcDNLWDLTDASVVcR	Q08380	HUMAN		1867.02	0	3.789e-11	10.4215	4.1991	24/40		TRUE	TRUE
01_1-9841	VEAVDADcSPQFSQIcSYEIITPDVPFTVDKDGYIK	B4E3Q1	HUMAN	884.2	0	9.106e-12	11.0407	4.46466	32/140		VEAVDADcSPQFSQIcSYEIITPDVPFTVDKDGYIK	B4E3Q1	HUMAN		884.2	0	1.557e-11	10.8077	4.46466	32/140		TRUE	TRUE
01_1-9842	VEEGVPQVLVLISAGPSSDEIR	P12111-2	HUMAN	900.347	0	1.528e-10	9.81588	2.25432	19/42		VEEGVPQVLVLISAGPSSDEIR	P12111-2	HUMAN		900.347	0	6.488e-11	10.1879	2.25432	19/42		TRUE	TRUE
01_1-9867	EEVVTVGNSVNEGLNQPTDDScFDPYTVSHYAVGDEWER	P02751;P02751-15;P02751-13	HUMAN	355.664	0	2.023e-06	5.694	3.07593	24/152		EEVVTVGNSVNEGLNQPTDDScFDPYTVSHYAVGDEWER	P02751;P02751-15;P02751-13	HUMAN		355.664	0	1.844e-06	5.73424	3.07593	24/152		TRUE	TRUE
01_1-9873	EAEGTEEGGEEEDDEEMDPQTIDSLIELSTK	O15240	HUMAN	444.296	0	0.0001043	3.98172	2.51838	20/60		EAEGTEEGGEEEDDEEMDPQTIDSLIELSTK	O15240	HUMAN		444.296	0	0.0001238	3.90728	2.51838	20/60		TRUE	TRUE
01_1-9875	EQQEAIEHIDEVQNEIDRLNEQASEEILK	Q01105;Q01105-2	HUMAN	387.608	0	0.0001787	3.74788	2.44237	19/112		EQQEAIEHIDEVQNEIDRLNEQASEEILK	Q01105;Q01105-2	HUMAN		387.608	0	0.0002123	3.67305	2.44237	19/112		TRUE	TRUE
01_1-9881	AEGSDVANAVLDGADcIMLSGETAK	P14618-2;P14618	HUMAN	607.584	0	1.47e-07	6.83268	2.82566	19/48		AEGSDVANAVLDGADcIMLSGETAK	P14618-2;P14618	HUMAN		607.584	0	7.94e-08	7.10018	2.82566	19/48		TRUE	TRUE
01_1-9883	DGLLAHAFAPGTGVGGDSHFDDDELWTLGEGQVVR	P08253	HUMAN	894.967	0	1.529e-06	5.81559	2.97428	33/136		DGLLAHAFAPGTGVGGDSHFDDDELWTLGEGQVVR	P08253	HUMAN		894.967	0	1.711e-06	5.76675	2.97428	33/136		TRUE	TRUE
01_1-9884	RKEAEGTEEGGEEEDDEEMDPQTIDSLIELSTK	O15240	HUMAN	227.427	0	0.006378	2.19532	2.92451	23/128		RKEAEGTEEGGEEEDDEEMDPQTIDSLIELSTK	O15240	HUMAN		227.427	0	0.005935	2.22658	2.92451	23/128		TRUE	TRUE
01_1-9889	GQWGTVcDNLWDLTDASVVcR	Q08380	HUMAN	1269.31	0	3.924e-08	7.40627	2.1505	20/40		GQWGTVcDNLWDLTDASVVcR	Q08380	HUMAN		1269.31	0	4.788e-08	7.31985	2.1505	20/40		TRUE	TRUE
01_1-9890	DTGDEVVcScFVGYQLLSDGVScEDVNEcITGSHScR	B1AHL2;P23142	HUMAN	453.889	0	1.774e-08	7.75105	3.12445	25/144		DTGDEVVcScFVGYQLLSDGVScEDVNEcITGSHScR	B1AHL2;P23142	HUMAN		453.889	0	1.728e-08	7.76246	3.12445	25/144		TRUE	TRUE
01_1-9902	EAEGTEEGGEEEDDEEMDPQTIDSLIELSTK	O15240	HUMAN	531.781	0	9.036e-05	4.04402	3.64248	25/120		EAEGTEEGGEEEDDEEMDPQTIDSLIELSTK	O15240	HUMAN		531.781	0	0.0001377	3.86107	3.64248	25/120		TRUE	TRUE
01_1-9905	VEAVDADcSPQFSQIcSYEIITPDVPFTVDKDGYIK	B4E3Q1	HUMAN	857.635	0	1.523e-07	6.8173	2.61164	37/140		VEAVDADcSPQFSQIcSYEIITPDVPFTVDKDGYIK	B4E3Q1	HUMAN		857.635	0	2.146e-07	6.66837	2.61164	37/140		TRUE	TRUE
01_1-9909	VEEGVPQVLVLISAGPSSDEIR	P12111-2	HUMAN	1014.68	0	2.125e-10	9.67264	3.11441	20/42		VEEGVPQVLVLISAGPSSDEIR	P12111-2	HUMAN		1014.68	0	4.302e-10	9.36633	3.11441	20/42		TRUE	TRUE
01_1-9930	LGPGGLDPVEVYESLPEELQK	Q16543	HUMAN	938.883	0	2.675e-08	7.57268	2.89828	22/40		LGPGGLDPVEVYESLPEELQK	Q16543	HUMAN		938.883	0	2.614e-08	7.58269	2.89828	22/40		TRUE	TRUE
01_1-9936	EAEGTEEGGEEEDDEEMDPQTIDSLIELSTK	O15240	HUMAN	393.539	0	0.0001976	3.70421	2.32873	19/60		EAEGTEEGGEEEDDEEMDPQTIDSLIELSTK	O15240	HUMAN		393.539	0	0.0001858	3.73095	2.32873	19/60		TRUE	TRUE
01_1-9953	DTGDEVVcScFVGYQLLSDGVScEDVNEcITGSHScR	B1AHL2;P23142	HUMAN	469.482	0	4.653e-08	7.33227	4.12782	27/144		DTGDEVVcScFVGYQLLSDGVScEDVNEcITGSHScR	B1AHL2;P23142	HUMAN		469.482	0	4.307e-08	7.36583	4.12782	27/144		TRUE	TRUE
01_1-9955	RKEAEGTEEGGEEEDDEEMDPQTIDSLIELSTK	O15240	HUMAN	139.47	0.001	0.03079	1.51159	2.61249	21/128		RKEAEGTEEGGEEEDDEEMDPQTIDSLIELSTK	O15240	HUMAN		139.47	0.001	0.02728	1.56416	2.61249	21/128		TRUE	TRUE
01_1-9974	EGTDSSQGIPQLVSNISAcQVIAEAVR	Q99832	HUMAN	237.486	0	0.0007583	3.12016	2.49209	16/52		EGTDSSQGIPQLVSNISAcQVIAEAVR	Q99832	HUMAN		237.486	0	0.0008086	3.09227	2.49209	16/52		TRUE	TRUE
01_1-9981	EVSDGIIAPGYEEEALTILSK	F5GWY2	HUMAN	224.559	0	2.155e-05	4.66655	2.01782	15/40		EVSDGIIAPGYEEEALTILSK	F5GWY2	HUMAN		224.559	0	2.529e-05	4.59705	2.01782	15/40		TRUE	TRUE
01_1-9992	LGPGGLDPVEVYESLPEELQK	Q16543	HUMAN	1099.7	0	1.518e-10	9.81873	3.23058	23/40		LGPGGLDPVEVYESLPEELQK	Q16543	HUMAN		1099.7	0	1.61e-10	9.79317	3.23058	23/40		TRUE	TRUE
01_2-10001	EGcEAIVDTGTSLMVGPVDEVR	P07339	HUMAN	214.227	0	0.001535	2.81389	2.36907	11/42		EGcEAIVDTGTSLMVGPVDEVR	P07339	HUMAN		214.227	0	0.001205	2.91901	2.36907	11/42		TRUE	TRUE
01_2-10005	VEAVDADcSPQFSQIcSYEIITPDVPFTVDKDGYIK	B4E3Q1	HUMAN	1235.85	0	1.013e-12	11.9944	4.34315	41/140		VEAVDADcSPQFSQIcSYEIITPDVPFTVDKDGYIK	B4E3Q1	HUMAN		1235.85	0	5.379e-13	12.2693	4.34315	41/140		TRUE	TRUE
01_2-10012	EAEGTEEGGEEEDDEEMDPQTIDSLIELSTK	O15240	HUMAN	485.281	0	4.552e-05	4.3418	3.36268	23/120		EAEGTEEGGEEEDDEEMDPQTIDSLIELSTK	O15240	HUMAN		485.281	0	6.4e-05	4.19382	3.36268	23/120		TRUE	TRUE
01_2-10013	EENVGLHQTLDQTLNELNcI	P67936	HUMAN	180.401	0	0.00462	2.33536	2.95004	14/38		EENVGLHQTLDQTLNELNcI	P67936	HUMAN		180.401	0	0.003935	2.40506	2.95004	14/38		TRUE	TRUE
01_2-10026	DQQEAALVDMVNDGVEDLR	P09211	HUMAN	2673.68	0	5.142e-13	12.2889	3.49384	28/36		DQQEAALVDMVNDGVEDLR	P09211	HUMAN		2673.68	0	3.079e-13	12.5116	3.49384	28/36		TRUE	TRUE
01_2-10031	LPIPESQVITINPELPVEEAAEDYAK	M0R261	HUMAN	416.228	0	5.775e-05	4.23845	2.67632	16/50		LPIPESQVITINPELPVEEAAEDYAK	M0R261	HUMAN		416.228	0	7.237e-05	4.14044	2.67632	16/50		TRUE	TRUE
01_2-10036	EEVVTVGNSVNEGLNQPTDDScFDPYTVSHYAVGDEWER	P02751;P02751-15;P02751-13	HUMAN	382.73	0	5.516e-06	5.25838	3.3543	26/152		EEVVTVGNSVNEGLNQPTDDScFDPYTVSHYAVGDEWER	P02751;P02751-15;P02751-13	HUMAN		382.73	0	6.287e-06	5.20156	3.3543	26/152		TRUE	TRUE
01_2-10041	AEGSDVANAVLDGADcIMLSGETAK	P14618-2;P14618	HUMAN	1203.15	0	2.302e-08	7.63789	2.65145	23/48		AEGSDVANAVLDGADcIMLSGETAK	P14618-2;P14618	HUMAN		1203.15	0	3.162e-08	7.50004	2.65145	23/48		TRUE	TRUE
01_2-10049	YGAFVKPAVVTVGDFPEEDYGLDEI	Q6FGY5	HUMAN	582.504	0	4.203e-05	4.37644	2.19733	15/48		YGAFVKPAVVTVGDFPEEDYGLDEI	Q6FGY5	HUMAN		582.504	0	5.147e-05	4.28845	2.19733	15/48		TRUE	TRUE
01_2-10056	SLDIFTVGGSGDGVVTNSAWETFQR	P07942	HUMAN	903.355	0	1.519e-09	8.81844	3.1887	24/48		SLDIFTVGGSGDGVVTNSAWETFQR	P07942	HUMAN		903.355	0	3.153e-09	8.50128	3.1887	24/48		TRUE	TRUE
01_2-10058	GQWGTVcDNLWDLTDASVVcR	Q08380	HUMAN	1166.25	0	6.681e-09	8.17516	3.44439	20/40		GQWGTVcDNLWDLTDASVVcR	Q08380	HUMAN		1166.25	0	6.87e-09	8.16304	3.44439	20/40		TRUE	TRUE
01_2-10061	EGcEAIVDTGTSLMVGPVDEVR	P07339	HUMAN	219.674	0	0.0009857	3.00626	2.23913	16/42		EGcEAIVDTGTSLMVGPVDEVR	P07339	HUMAN		219.674	0	0.0009104	3.04077	2.23913	16/42		TRUE	TRUE
01_2-10068	VEAVDADcSPQFSQIcSYEIITPDVPFTVDKDGYIK	B4E3Q1	HUMAN	1253.54	0	2.238e-12	11.6501	4.24561	40/140		VEAVDADcSPQFSQIcSYEIITPDVPFTVDKDGYIK	B4E3Q1	HUMAN		1253.54	0	5.28e-12	11.2774	4.24561	40/140		TRUE	TRUE
01_2-10092	TGEKPNGSVEPERELDLPVDLDDISEADLDHPDLFQNR	P13521	HUMAN	481.31	0	3.074e-06	5.5123	3.49901	30/148		TGEKPNGSVEPERELDLPVDLDDISEADLDHPDLFQNR	P13521	HUMAN		481.31	0	3.057e-06	5.5147	3.49901	30/148		TRUE	TRUE
01_2-10094	EQQEAIEHIDEVQNEIDRLNEQASEEILK	Q01105;Q01105-2	HUMAN	525.655	0	8.544e-05	4.06834	2.46181	24/112		EQQEAIEHIDEVQNEIDRLNEQASEEILK	Q01105;Q01105-2	HUMAN		525.655	0	0.0001309	3.88306	2.46181	24/112		TRUE	TRUE
01_2-10096	EAEGTEEGGEEEDDEEMDPQTIDSLIELSTK	O15240	HUMAN	481.103	0	7.438e-05	4.12854	2.49618	20/60		EAEGTEEGGEEEDDEEMDPQTIDSLIELSTK	O15240	HUMAN		481.103	0	9.443e-05	4.02489	2.49618	20/60		TRUE	TRUE
01_2-10103	AEGSDVANAVLDGADcIMLSGETAK	P14618-2;P14618	HUMAN	1521.26	0	3.23e-10	9.4908	3.78581	25/48		AEGSDVANAVLDGADcIMLSGETAK	P14618-2;P14618	HUMAN		1521.26	0	5.44e-10	9.2644	3.78581	25/48		TRUE	TRUE
01_2-10120	YGAFVKPAVVTVGDFPEEDYGLDEI	Q6FGY5	HUMAN	191.078	0	0.00123	2.91009	2.05207	15/48		YGAFVKPAVVTVGDFPEEDYGLDEI	Q6FGY5	HUMAN		191.078	0	0.001161	2.93517	2.05207	15/48		TRUE	TRUE
01_2-10124	GQWGTVcDNLWDLTDASVVcR	Q08380	HUMAN	1548.7	0	2.769e-09	8.55768	4.17772	23/40		GQWGTVcDNLWDLTDASVVcR	Q08380	HUMAN		1548.7	0	3.092e-09	8.50976	4.17772	23/40		TRUE	TRUE
01_2-10134	AEPPQcTSLAWSADGQTLFAGYTDNLVR	J3KPE3	HUMAN	165.937	0	0.0004553	3.3417	2.14517	16/54		AEPPQcTSLAWSADGQTLFAGYTDNLVR	J3KPE3	HUMAN		165.937	0	0.0005754	3.24003	2.14517	16/54		TRUE	TRUE
01_2-10139	VEAVDADcSPQFSQIcSYEIITPDVPFTVDKDGYIK	B4E3Q1	HUMAN	850.12	0	3.093e-11	10.5096	3.31204	36/140		VEAVDADcSPQFSQIcSYEIITPDVPFTVDKDGYIK	B4E3Q1	HUMAN		850.12	0	3.471e-11	10.4595	3.31204	36/140		TRUE	TRUE
01_2-10141	IKLDGKLDQEGDDVQTAAEEVLADGDTLDFEDDTVQSSGPR	Q32MZ4-3	HUMAN	295.069	0.001	0.03351	1.47483	4.1556	24/160		IKLDGKLDQEGDDVQTAAEEVLADGDTLDFEDDTVQSSGPR	Q32MZ4-3	HUMAN		295.069	0.001	0.03526	1.45272	4.1556	24/160		TRUE	TRUE
01_2-10145	VEEGVPQVLVLISAGPSSDEIR	P12111-2	HUMAN	983.405	0	1.907e-09	8.71965	2.77777	20/42		VEEGVPQVLVLISAGPSSDEIR	P12111-2	HUMAN		983.405	0	1.936e-09	8.71309	2.77777	20/42		TRUE	TRUE
01_2-10159	EAEGTEEGGEEEDDEEMDPQTIDSLIELSTK	O15240	HUMAN	425.786	0	4.246e-05	4.37202	2.10569	19/60		EAEGTEEGGEEEDDEEMDPQTIDSLIELSTK	O15240	HUMAN		425.786	0	5.125e-05	4.29031	2.10569	19/60		TRUE	TRUE
01_2-10166	AEGSDVANAVLDGADcIMLSGETAK	P14618-2;P14618	HUMAN	993.523	0	8.653e-09	8.06283	2.08645	22/48		AEGSDVANAVLDGADcIMLSGETAK	P14618-2;P14618	HUMAN		993.523	0	8.667e-09	8.06213	2.08645	22/48		TRUE	TRUE
01_2-10212	VEEGVPQVLVLISAGPSSDEIR	P12111-2	HUMAN	851.334	0	1.016e-08	7.99311	2.91639	19/42		VEEGVPQVLVLISAGPSSDEIR	P12111-2	HUMAN		851.334	0	6.298e-09	8.2008	2.91639	19/42		TRUE	TRUE
01_2-10216	LGPGGLDPVEVYESLPEELQK	Q16543	HUMAN	1013.57	0	4.856e-10	9.31372	3.90173	22/40		LGPGGLDPVEVYESLPEELQK	Q16543	HUMAN		1013.57	0	8.703e-10	9.06033	3.90173	22/40		TRUE	TRUE
01_2-10222	EAEGTEEGGEEEDDEEMDPQTIDSLIELSTK	O15240	HUMAN	501.767	0	0.0001351	3.86934	2.29394	20/60		EAEGTEEGGEEEDDEEMDPQTIDSLIELSTK	O15240	HUMAN		501.767	0	0.0001564	3.80576	2.29394	20/60		TRUE	TRUE
01_2-10225	EEVVTVGNSVNEGLNQPTDDScFDPYTVSHYAVGDEWER	P02751;P02751-15;P02751-13	HUMAN	81.1844	0	0.0008487	3.07125	2.68117	17/152		EEVVTVGNSVNEGLNQPTDDScFDPYTVSHYAVGDEWER	P02751;P02751-15;P02751-13	HUMAN		81.1844	0	0.00104	2.98297	2.68117	17/152		TRUE	TRUE
01_2-10230	AEGSDVANAVLDGADcIMLSGETAK	P14618-2;P14618	HUMAN	446.376	0	0.0002799	3.553	2.21633	15/48		AEGSDVANAVLDGADcIMLSGETAK	P14618-2;P14618	HUMAN		446.376	0	0.0003904	3.40849	2.21633	15/48		TRUE	TRUE
01_2-10232	EAEGTEEGGEEEDDEEMDPQTIDSLIELSTK	O15240	HUMAN	558.367	0	3.27e-05	4.48545	3.02548	27/120		EAEGTEEGGEEEDDEEMDPQTIDSLIELSTK	O15240	HUMAN		558.367	0	3.086e-05	4.5106	3.02548	27/120		TRUE	TRUE
01_2-10251	IDEPLEGSEDRIITITGTQDQIQNAQYLLQNSVK	P61978	HUMAN	161.296	0.004	0.09941	1.00257	2.61528	20/132		IDEPLEGSEDRIITITGTQDQIQNAQYLLQNSVK	P61978	HUMAN		161.296	0.005	0.1146	0.940815	2.61528	20/132		TRUE	TRUE
01_2-10269	DTGDEVVcScFVGYQLLSDGVScEDVNEcITGSHScR	B1AHL2;P23142	HUMAN	473.706	0	3.941e-06	5.40439	3.01304	26/144		DTGDEVVcScFVGYQLLSDGVScEDVNEcITGSHScR	B1AHL2;P23142	HUMAN		473.706	0	3.397e-06	5.4689	3.01304	26/144		TRUE	TRUE
01_2-10274	EVSDGIIAPGYEEEALTILSK	F5GWY2	HUMAN	224.192	0	1.129e-05	4.94731	2.46671	14/40		EVSDGIIAPGYEEEALTILSK	F5GWY2	HUMAN		224.192	0	9.657e-06	5.01516	2.46671	14/40		TRUE	TRUE
01_2-10279	LGPGGLDPVEVYESLPEELQK	Q16543	HUMAN	809.085	0	2.705e-07	6.56783	3.15737	20/40		LGPGGLDPVEVYESLPEELQK	Q16543	HUMAN		809.085	0	2.274e-07	6.64321	3.15737	20/40		TRUE	TRUE
01_2-10287	EGTDSSQGIPQLVSNISAcQVIAEAVR	Q99832	HUMAN	156.458	0.003	0.06938	1.15877	2.25744	13/52		EGTDSSQGIPQLVSNISAcQVIAEAVR	Q99832	HUMAN		156.458	0.003	0.08722	1.05938	2.25744	13/52		TRUE	TRUE
01_2-10289	EAEGTEEGGEEEDDEEMDPQTIDSLIELSTK	O15240	HUMAN	457.375	0	0.0001908	3.71942	2.6034	20/60		EAEGTEEGGEEEDDEEMDPQTIDSLIELSTK	O15240	HUMAN		457.375	0	0.0002649	3.57692	2.6034	20/60		TRUE	TRUE
01_2-10316	GQWGTVcDNLWDLTDASVVcR	Q08380	HUMAN	1033.61	0	9.856e-06	5.0063	2.11176	19/40		GQWGTVcDNLWDLTDASVVcR	Q08380	HUMAN		1033.61	0	6.781e-06	5.16871	2.11176	19/40		TRUE	TRUE
01_2-10318	RKEAEGTEEGGEEEDDEEMDPQTIDSLIELSTK	O15240	HUMAN	226.743	0	0.01241	1.90623	2.58983	24/128		RKEAEGTEEGGEEEDDEEMDPQTIDSLIELSTK	O15240	HUMAN		226.743	0.001	0.01691	1.77186	2.58983	24/128		TRUE	TRUE
01_2-10356	EAEGTEEGGEEEDDEEMDPQTIDSLIELSTK	O15240	HUMAN	340.508	0	0.001022	2.99055	2.18587	18/60		EAEGTEEGGEEEDDEEMDPQTIDSLIELSTK	O15240	HUMAN		340.508	0	0.0008148	3.08895	2.18587	18/60		TRUE	TRUE
01_2-10357	MSDEIVHNLDGcEISLVGDDLDPERESLLLDTTSLQQR	Q9BQT9	HUMAN	638.706	0	3.27e-06	5.48545	2.82953	34/148		MSDEIVHNLDGcEISLVGDDLDPERESLLLDTTSLQQR	Q9BQT9	HUMAN		638.706	0	3.866e-06	5.41274	2.82953	34/148		TRUE	TRUE
01_2-10365	AEGSDVANAVLDGADcIMLSGETAK	P14618-2;P14618	HUMAN	1213.99	0	1.008e-06	5.99654	2.7967	22/48		AEGSDVANAVLDGADcIMLSGETAK	P14618-2;P14618	HUMAN		1213.99	0	1.33e-06	5.87615	2.7967	22/48		TRUE	TRUE
01_2-10373	NTEISFILGQEFDEVTADDRK	P15090	HUMAN	318.392	0	0.002486	2.6045	2.0589	13/40		NTEISFILGQEFDEVTADDRK	P15090	HUMAN		318.392	0	0.003097	2.50906	2.0589	13/40		TRUE	TRUE
01_2-10409	SINPDEAVAYGAAVQAAILSGDK	P11142	HUMAN	1461.51	0	4.395e-09	8.35704	3.00228	23/44		SINPDEAVAYGAAVQAAILSGDK	P11142	HUMAN		1461.51	0	3.075e-09	8.51215	3.00228	23/44		TRUE	TRUE
01_2-10427	EAEGTEEGGEEEDDEEMDPQTIDSLIELSTK	O15240	HUMAN	244.244	0.001	0.01695	1.77083	2.24011	16/60		EAEGTEEGGEEEDDEEMDPQTIDSLIELSTK	O15240	HUMAN		244.244	0.001	0.02286	1.64092	2.24011	16/60		TRUE	TRUE
01_2-10429	AcEPIIQNFcHDVADNQIDSGDLMEcLIQNK	Q92896	HUMAN	350.194	0	0.005657	2.24741	3.09877	22/120		AcEPIIQNFcHDVADNQIDSGDLMEcLIQNK	Q92896	HUMAN		350.194	0	0.007971	2.09849	3.09877	22/120		TRUE	TRUE
01_2-10440	ELEFDTNMDAVQMVITEAQK	Q13753	HUMAN	1621.53	0	1.592e-09	8.79806	2.78585	22/38		ELEFDTNMDAVQMVITEAQK	Q13753	HUMAN		1621.53	0	1.687e-09	8.77288	2.78585	22/38		TRUE	TRUE
01_2-10442	DSALNLFNDPmWNQQWYLQDTR	P29120-2	HUMAN	495.818	0	0.0004725	3.3256	2.14769	18/42		DSALNLFNDPmWNQQWYLQDTR	P29120-2	HUMAN		495.818	0	0.0004255	3.3711	2.14769	18/42		TRUE	TRUE
01_2-10443	EAQAAMEGLNGQDLMGQPISVDWcFVR	Q9Y5S9-2	HUMAN	496.197	0	0.0002659	3.57528	2.05279	18/52		EAQAAMEGLNGQDLMGQPISVDWcFVR	Q9Y5S9-2	HUMAN		496.197	0	0.0002009	3.69702	2.05279	18/52		TRUE	TRUE
01_2-10448	DFNLLEQTETLGVGYGcPEDSLISR	Q16363-2	HUMAN	442.62	0	1.695e-06	5.77083	2.84611	17/48		DFNLLEQTETLGVGYGcPEDSLISR	Q16363-2	HUMAN		442.62	0	2.788e-06	5.55471	2.84611	17/48		TRUE	TRUE
01_2-10454	VEYELSEEGDEPQYLDLPSTATSVNIPDLLPGR	P02751;P02751-15;P02751-13	HUMAN	363.929	0	0.0006163	3.21021	2.15224	17/64		VEYELSEEGDEPQYLDLPSTATSVNIPDLLPGR	P02751;P02751-15;P02751-13;B8Y9S9	HUMAN, BOVIN		363.929	0	0.0006821	3.16615	2.15224	17/64		TRUE	FALSE
01_2-10467	FDGALNVDLTEFQTNLVPYPR	P68363;Q9BQE3	HUMAN	1311.09	0	1.95e-07	6.70997	2.70602	24/40		FDGALNVDLTEFQTNLVPYPR	P68363;Q9BQE3	HUMAN		1311.09	0	2.72e-07	6.56543	2.70602	24/40		TRUE	TRUE
01_2-10479	NIILEEGKEILVGDVGQTVDDPYATFVK	G3V1A4	HUMAN	1001.45	0	5.52e-07	6.25806	3.89275	30/108		NIILEEGKEILVGDVGQTVDDPYATFVK	G3V1A4	HUMAN		1001.45	0	5.131e-07	6.2898	3.89275	30/108		TRUE	TRUE
01_2-10483	NIILEEGKEILVGDVGQTVDDPYATFVK	G3V1A4	HUMAN	670.697	0	1.474e-07	6.8315	3.67484	20/54		NIILEEGKEILVGDVGQTVDDPYATFVK	G3V1A4	HUMAN		670.697	0	1.881e-07	6.72561	3.67484	20/54		TRUE	TRUE
01_2-10486	VATAQDDITGDGTTSNVLIIGELLK	B4DPJ8	HUMAN	1639.35	0	1.964e-08	7.70686	2.52348	25/48		VATAQDDITGDGTTSNVLIIGELLK	B4DPJ8	HUMAN		1639.35	0	1.506e-08	7.82218	2.52348	25/48		TRUE	TRUE
01_2-10490	EAEGTEEGGEEEDDEEMDPQTIDSLIELSTK	O15240	HUMAN	375.84	0	0.000598	3.2233	2.08057	18/60		EAEGTEEGGEEEDDEEMDPQTIDSLIELSTK	O15240	HUMAN		375.84	0	0.0005569	3.25422	2.08057	18/60		TRUE	TRUE
01_2-10500	NTEISFILGQEFDEVTADDRK	P15090	HUMAN	95.2315	0.001	0.03688	1.43321	2.08059	8/40		NTEISFILGQEFDEVTADDRK	P15090	HUMAN		95.2315	0.001	0.0387	1.41229	2.08059	8/40		TRUE	TRUE
01_2-10511	DFNLLEQTETLGVGYGcPEDSLISR	Q16363-2	HUMAN	382.812	0	2.227e-05	4.65228	2.06918	15/48		DFNLLEQTETLGVGYGcPEDSLISR	Q16363-2	HUMAN		382.812	0	1.112e-05	4.9539	2.06918	15/48		TRUE	TRUE
01_2-10516	GLGTDEDTLIEILASR	P04083	HUMAN	2024.02	0	1.181e-09	8.92775	2.42475	21/30		GLGTDEDTLIEILASR	P04083	HUMAN		2024.02	0	1.495e-09	8.82536	2.42475	21/30		TRUE	TRUE
01_2-10523	TAFDDAIAELDTLNEDSYK	P61981	HUMAN	2021.39	0	8.966e-12	11.0474	2.73013	24/36		TAFDDAIAELDTLNEDSYK	P61981	HUMAN		2021.39	0	1.42e-11	10.8477	2.73013	24/36		TRUE	TRUE
01_2-10534	FDGALNVDLTEFQTNLVPYPR	P68363;Q9BQE3	HUMAN	567.196	0	0.0002542	3.59482	2.00799	16/40		FDGALNVDLTEFQTNLVPYPR	P68363;Q9BQE3	HUMAN		567.196	0	0.0003389	3.46993	2.00799	16/40		TRUE	TRUE
01_2-10535	DTGDEVVcScFVGYQLLSDGVScEDVNEcITGSHScR	B1AHL2;P23142	HUMAN	558.265	0	1.507e-07	6.82189	2.81483	27/144		DTGDEVVcScFVGYQLLSDGVScEDVNEcITGSHScR	B1AHL2;P23142	HUMAN		558.265	0	1.408e-07	6.8514	2.81483	27/144		TRUE	TRUE
01_2-10549	EAEGTEEGGEEEDDEEMDPQTIDSLIELSTK	O15240	HUMAN	216.496	0	0.007332	2.13478	3.7691	19/120		EAEGTEEGGEEEDDEEMDPQTIDSLIELSTK	O15240	HUMAN		216.496	0	0.009249	2.03391	3.7691	19/120		TRUE	TRUE
01_2-10553	VATAQDDITGDGTTSNVLIIGELLK	B4DPJ8	HUMAN	1269.38	0	6.08e-09	8.2161	3.09822	21/48		VATAQDDITGDGTTSNVLIIGELLK	B4DPJ8	HUMAN		1269.38	0	7.419e-09	8.12965	3.09822	21/48		TRUE	TRUE
01_2-10554	DYPVVSIEDPFDQDDWGAWQK	P06733	HUMAN	894.254	0	1.149e-05	4.93968	2.06248	19/40		DYPVVSIEDPFDQDDWGAWQK	P06733	HUMAN		894.254	0	1.208e-05	4.91793	2.06248	19/40		TRUE	TRUE
01_2-10561	EAEGTEEGGEEEDDEEMDPQTIDSLIELSTK	O15240	HUMAN	195.738	0	0.0004266	3.36998	2.58032	14/60		EAEGTEEGGEEEDDEEMDPQTIDSLIELSTK	O15240	HUMAN		195.738	0	0.0003507	3.45506	2.58032	14/60		TRUE	TRUE
01_2-10566	ADDTFEALcIEPFSSPPELPDVMKPQDSGSSANEQAVQ	B8ZZU8	HUMAN	399.567	0	1.724e-06	5.76346	3.18511	26/148		ADDTFEALcIEPFSSPPELPDVMKPQDSGSSANEQAVQ	B8ZZU8	HUMAN		399.567	0	1.531e-06	5.81502	3.18511	26/148		TRUE	TRUE
01_2-10569	FAESTEISELSHNFVMVNLEDEEEPKDEDFSPDGGYIPR	O95881	HUMAN	724.513	0	3.516e-05	4.45395	3.90374	31/152		FAESTEISELSHNFVMVNLEDEEEPKDEDFSPDGGYIPR	O95881	HUMAN		724.513	0	4.352e-05	4.36131	3.90374	31/152		TRUE	TRUE
01_2-10575	EGILSDEIYcPPETAVLLGSYAVQAK	P15311	HUMAN	178.321	0	0.01382	1.85949	2.07589	13/50		EGILSDEIYcPPETAVLLGSYAVQAK	P15311	HUMAN		178.321	0	0.01428	1.84527	2.07589	13/50		TRUE	TRUE
01_2-10579	GLGTDEDTLIEILASR	P04083	HUMAN	2691.96	0	3.152e-11	10.5014	3.15662	23/30		GLGTDEDTLIEILASR	P04083	HUMAN		2691.96	0	2.78e-11	10.556	3.15662	23/30		TRUE	TRUE
01_2-10591	GQWGTVcDNLWDLTDASVVcR	Q08380	HUMAN	937.38	0	9.305e-06	5.03128	2.89966	18/40		GQWGTVcDNLWDLTDASVVcR	Q08380	HUMAN		937.38	0	6.765e-06	5.16973	2.89966	18/40		TRUE	TRUE
01_2-10614	DYPVVSIEDPFDQDDWGAWQK	P06733	HUMAN	1546.66	0	1.531e-09	8.81502	3.93263	25/40		DYPVVSIEDPFDQDDWGAWQK	P06733	HUMAN		1546.66	0	2.244e-09	8.64898	3.93263	25/40		TRUE	TRUE
01_2-10618	ETMLSDGLNSLTYQVLDVQR	P15291-2	HUMAN	1638.1	0	4.688e-10	9.32901	2.93438	23/38		ETMLSDGLNSLTYQVLDVQR	P15291-2	HUMAN		1638.1	0	5.539e-10	9.25657	2.93438	23/38		TRUE	TRUE
01_2-10625	WGDAGAEYVVESTGVFTTMEK	P04406	HUMAN	552.659	0	7.618e-06	5.11816	2.22769	15/40		WGDAGAEYVVESTGVFTTMEK	P04406	HUMAN		552.659	0	1.19e-05	4.92445	2.22769	15/40		TRUE	TRUE
01_2-10661	SPGVVISDDEPGYDLDLFcIPNHYAEDLER	P00492	HUMAN	648.929	0	3.234e-09	8.49026	4.45653	33/116		SPGVVISDDEPGYDLDLFcIPNHYAEDLER	P00492	HUMAN		648.929	0	2.044e-09	8.68952	4.45653	33/116		TRUE	TRUE
01_2-10685	SFIKDYPVVSIEDPFDQDDWGAWQK	P06733	HUMAN	883.575	0	1.739e-05	4.7597	2.36747	20/48		SFIKDYPVVSIEDPFDQDDWGAWQK	P06733	HUMAN		883.575	0	2.389e-05	4.62178	2.36747	20/48		TRUE	TRUE
01_2-10712	DTLQEANDILNNLKDFDR	P11047	HUMAN	944.093	0	1.854e-06	5.73189	2.908	19/34		DTLQEANDILNNLKDFDR	P11047	HUMAN		944.093	0	1.334e-06	5.87484	2.908	19/34		TRUE	TRUE
01_2-10713	DGELPVEDDIDLSDVELDDLGKDEL	B7Z254	HUMAN	412.958	0	0.0001336	3.87419	2.5037	17/48		DGELPVEDDIDLSDVELDDLGKDEL	B7Z254	HUMAN		412.958	0	0.0001432	3.84406	2.5037	17/48		TRUE	TRUE
01_2-10722	ELASQPDVDGFLVGGASLKPEFVDIINAK	P60174-1	HUMAN	213.346	0	0.001125	2.94885	2.09636	14/56		ELASQPDVDGFLVGGASLKPEFVDIINAK	P60174-1	HUMAN		213.346	0	0.001147	2.94044	2.09636	14/56		TRUE	TRUE
01_2-10730	SSVDELVGIDYSLMKDPVASTSNLDMDFR	P55058	HUMAN	237.363	0	0.0024	2.61979	2.01643	16/56		SSVDELVGIDYSLMKDPVASTSNLDMDFR	P55058	HUMAN		237.363	0	0.002708	2.56735	2.01643	16/56		TRUE	TRUE
01_2-10738	TAFDEAIAELDTLNEDSYK	P27348	HUMAN	830.07	0	8.284e-08	7.08176	2.53653	17/36		TAFDEAIAELDTLNEDSYK	P27348	HUMAN		830.07	0	1.341e-07	6.87257	2.53653	17/36		TRUE	TRUE
01_2-10750	AAFDDAIAELDTLSEESYK	P62258	HUMAN	1712.2	0	8.357e-12	11.0779	2.34387	23/36		AAFDDAIAELDTLSEESYK	P62258	HUMAN		1712.2	0	9.891e-12	11.0048	2.34387	23/36		TRUE	TRUE
01_2-10762	TSIEDQDELSSLLQVPLVAGTVNR	P56537	HUMAN	505.775	0	4.271e-07	6.36947	2.56477	20/46		TSIEDQDELSSLLQVPLVAGTVNR	P56537	HUMAN		505.775	0	2.675e-07	6.57268	2.56477	20/46		TRUE	TRUE
01_2-10775	DTLQEANDILNNLKDFDR	P11047	HUMAN	1021.2	0	2.429e-08	7.61457	2.08985	19/34		DTLQEANDILNNLKDFDR	P11047	HUMAN		1021.2	0	3.866e-08	7.41274	2.08985	19/34		TRUE	TRUE
01_2-10778	GQWGTVcDNLWDLTDASVVcR	Q08380	HUMAN	194.269	0	0.001005	2.99783	2.03398	12/40		GQWGTVcDNLWDLTDASVVcR	Q08380	HUMAN		194.269	0	0.0008908	3.05022	2.03398	12/40		TRUE	TRUE
01_2-10783	ELASQPDVDGFLVGGASLKPEFVDIINAK	P60174-1	HUMAN	335.77	0	0.0008273	3.08234	2.78434	17/56		ELASQPDVDGFLVGGASLKPEFVDIINAK	P60174-1	HUMAN		335.77	0	0.001002	2.99913	2.78434	17/56		TRUE	TRUE
01_2-10789	DTGDEVVcScFVGYQLLSDGVScEDVNEcITGSHScR	B1AHL2;P23142	HUMAN	173.962	0	5.951e-06	5.22541	2.55813	20/144		DTGDEVVcScFVGYQLLSDGVScEDVNEcITGSHScR	B1AHL2;P23142	HUMAN		173.962	0	5.133e-06	5.28963	2.55813	20/144		TRUE	TRUE
01_2-10790	EPWDGRDGELPVEDDIDLSDVELDDLGKDEL	B7Z254	HUMAN	660.846	0	1.891e-05	4.72331	3.98587	28/120		EPWDGRDGELPVEDDIDLSDVELDDLGKDEL	B7Z254	HUMAN		660.846	0	1.722e-05	4.76397	3.98587	28/120		TRUE	TRUE
01_2-10794	DAGEGGLSLAIEGPSKAEIScTDNQDGTcSVSYLPVLPGDYSILVK	P21333-2	HUMAN	290.327	0	0.009957	2.00187	2.82047	26/180		DAGEGGLSLAIEGPSKAEIScTDNQDGTcSVSYLPVLPGDYSILVK	P21333-2	HUMAN		290.327	0	0.01277	1.89381	2.82047	26/180		TRUE	TRUE
01_2-10797	SSVDELVGIDYSLMKDPVASTSNLDMDFR	P55058	HUMAN	194.982	0	0.0006615	3.17947	2.83169	14/56		SSVDELVGIDYSLMKDPVASTSNLDMDFR	P55058	HUMAN		194.982	0	0.0008872	3.05198	2.83169	14/56		TRUE	TRUE
01_2-10799	DLADELALVDVIEDK	P00338-4	HUMAN	1805.19	0	1.332e-08	7.8755	2.78961	21/28		DLADELALVDVIEDK	P00338-4	HUMAN		1805.19	0	1.535e-08	7.81389	2.78961	21/28		TRUE	TRUE
01_2-10801	SLADELALVDVLEDK	P07195	HUMAN	1406.27	0	7.076e-06	5.15021	2.61323	19/28		SLADELALVDVLEDK	P07195	HUMAN		1406.27	0	7.504e-06	5.12471	2.61323	19/28		TRUE	TRUE
01_2-10811	AAFDDAIAELDTLSEESYK	P62258	HUMAN	2248.22	0	6.888e-13	12.1619	2.99532	25/36		AAFDDAIAELDTLSEESYK	P62258	HUMAN		2248.22	0	3.865e-13	12.4129	2.99532	25/36		TRUE	TRUE
01_2-10815	EEVVTVGNSVNEGLNQPTDDScFDPYTVSHYAVGDEWER	P02751;P02751-15;P02751-13	HUMAN	73.731	0	0.0004523	3.34457	2.31318	20/152		EEVVTVGNSVNEGLNQPTDDScFDPYTVSHYAVGDEWER	P02751;P02751-15;P02751-13	HUMAN		73.731	0	0.0005601	3.25173	2.31318	20/152		TRUE	TRUE
01_2-10818	EGILQYcQEVYPELQITNVVEANQPVTIQNWcK	E9PEV0	HUMAN	189.181	0.001	0.01808	1.7428	2.09271	11/64		EGILQYcQEVYPELQITNVVEANQPVTIQNWcK	E9PEV0	HUMAN		189.181	0.001	0.01828	1.73802	2.09271	11/64		TRUE	TRUE
01_2-10825	TSIEDQDELSSLLQVPLVAGTVNR	P56537	HUMAN	463.268	0	6.646e-06	5.17744	2.07401	18/46		TSIEDQDELSSLLQVPLVAGTVNR	P56537	HUMAN		463.268	0	9.244e-06	5.03414	2.07401	18/46		TRUE	TRUE
01_2-10831	ETQPPDLPTTALGGcPSDWIQFLNK	Q9UBG0	HUMAN	259.942	0	0.0003603	3.44334	2.9897	18/48		ETQPPDLPTTALGGcPSDWIQFLNK	Q9UBG0	HUMAN		259.942	0	0.0003522	3.45321	2.9897	18/48		TRUE	TRUE
01_2-10833	KGEFSGDDSLLDLDPEDTVFYVGGVPSNFK	Q16363-2	HUMAN	442.607	0	0.000369	3.43297	2.25916	29/116		KGEFSGDDSLLDLDPEDTVFYVGGVPSNFK	Q16363-2	HUMAN		442.607	0	0.0004231	3.37356	2.25916	29/116		TRUE	TRUE
01_2-10835	NIQVDEANLLTWQGLIVPDNPPYDK	P68036	HUMAN	216.817	0	0.0006077	3.21631	2.4752	14/48		NIQVDEANLLTWQGLIVPDNPPYDK	P68036	HUMAN		216.817	0	0.0006089	3.21545	2.4752	14/48		TRUE	TRUE
01_2-10852	AEGSDVANAVLDGADcIMLSGETAKGDYPLEAVR	P14618-2;P14618	HUMAN	872.208	0	7.727e-13	12.112	5.82255	35/132		AEGSDVANAVLDGADcIMLSGETAKGDYPLEAVR	P14618-2;P14618	HUMAN		872.208	0	1.412e-12	11.8502	5.82255	35/132		TRUE	TRUE
01_2-10856	GLGTDEDSLIEIIcSR	P07355	HUMAN	331.886	0.003	0.08145	1.08911	2.06974	12/30		GLGTDEDSLIEIIcSR	P07355	HUMAN		331.886	0.004	0.1061	0.974285	2.06974	12/30		TRUE	TRUE
01_2-10857	VIQGDGVDINTLQEIVEGMK	P43490;Q5SYT8	HUMAN	1713.67	0	1.018e-11	10.9923	3.11914	24/38		VIQGDGVDINTLQEIVEGMK	P43490;Q5SYT8	HUMAN		1713.67	0	2.224e-11	10.6529	3.11914	24/38		TRUE	TRUE
01_2-10862	DTGDEVVcScFVGYQLLSDGVScEDVNEcITGSHScR	B1AHL2;P23142	HUMAN	379.495	0	1.737e-07	6.7602	4.17465	23/144		DTGDEVVcScFVGYQLLSDGVScEDVNEcITGSHScR	B1AHL2;P23142	HUMAN		379.495	0	1.749e-07	6.75721	4.17465	23/144		TRUE	TRUE
01_2-10864	NTEISFILGQEFDEVTADDR	P15090	HUMAN	1658.52	0	5.643e-09	8.24849	2.31654	23/38		NTEISFILGQEFDEVTADDR	P15090	HUMAN		1658.52	0	6.086e-09	8.21567	2.31654	23/38		TRUE	TRUE
01_2-10869	EGILQYcQEVYPELQITNVVEANQPVTIQNWcK	E9PEV0	HUMAN	492.755	0	1.4e-06	5.85387	3.22104	26/128		EGILQYcQEVYPELQITNVVEANQPVTIQNWcK	E9PEV0	HUMAN		492.755	0	1.799e-06	5.74497	3.22104	26/128		TRUE	TRUE
01_2-10887	LLQDSVDFSLADAINTEFK	P08670	HUMAN	638.825	0	1.159e-08	7.93592	2.35389	17/36		LLQDSVDFSLADAINTEFK	P08670	HUMAN		638.825	0	1.739e-08	7.7597	2.35389	17/36		TRUE	TRUE
01_2-10890	DLEFTIYDDDDVSPFLEGLEERPQR	P25786	HUMAN	203.856	0.003	0.08477	1.07176	2.11367	13/48		DLEFTIYDDDDVSPFLEGLEERPQR	P25786	HUMAN		203.856	0.003	0.08287	1.0816	2.11367	13/48		TRUE	TRUE
01_2-10894	DmIDNLLSPDLIDGVLTR	P07093	HUMAN	620.526	0	1.552e-07	6.80911	2.96095	18/34		DmIDNLLSPDLIDGVLTR	P07093	HUMAN		620.526	0	2.679e-07	6.57203	2.96095	18/34		TRUE	TRUE
01_2-10906	IPESGGDNSVFDIFELTGAAR	P07996	HUMAN	1106.77	0	7.699e-09	8.11357	3.64064	21/40		IPESGGDNSVFDIFELTGAAR	P07996	HUMAN		1106.77	0	5.813e-09	8.2356	3.64064	21/40		TRUE	TRUE
01_2-10910	cAPGFFGNPLVLGSScQPcDcSGNGDPNLLFSDcDPLTGAcR	O15230	HUMAN	343.136	0	6.528e-06	5.18522	3.52563	25/164		cAPGFFGNPLVLGSScQPcDcSGNGDPNLLFSDcDPLTGAcR	O15230	HUMAN		343.136	0	6.234e-06	5.20523	3.52563	25/164		TRUE	TRUE
01_2-10915	AEGSDVANAVLDGADcIMLSGETAKGDYPLEAVR	P14618-2;P14618	HUMAN	630.075	0	3.978e-08	7.40034	3.96871	31/132		AEGSDVANAVLDGADcIMLSGETAKGDYPLEAVR	P14618-2;P14618	HUMAN		630.075	0	5.885e-08	7.23025	3.96871	31/132		TRUE	TRUE
01_2-10920	LGELFNPYYDPLQWK	P05060	HUMAN	919.02	0	6.853e-06	5.16412	2.19079	18/28		LGELFNPYYDPLQWK	P05060	HUMAN		919.02	0	6.281e-06	5.20197	2.19079	18/28		TRUE	TRUE
01_2-10924	VIQGDGVDINTLQEIVEGMK	P43490;Q5SYT8	HUMAN	1134.54	0	1.076e-11	10.9682	3.79675	21/38		VIQGDGVDINTLQEIVEGMK	P43490;Q5SYT8	HUMAN		1134.54	0	1.186e-11	10.9259	3.79675	21/38		TRUE	TRUE
01_2-10929	NTEISFILGQEFDEVTADDR	P15090	HUMAN	2188.18	0	1.377e-12	11.8611	2.49704	25/38		NTEISFILGQEFDEVTADDR	P15090	HUMAN		2188.18	0	3.604e-12	11.4432	2.49704	25/38		TRUE	TRUE
01_2-10937	VQDDEVGDGTTSVTVLAAELLR	P78371-2	HUMAN	1152.34	0	4.273e-09	8.36927	3.44649	22/42		VQDDEVGDGTTSVTVLAAELLR	P78371-2	HUMAN		1152.34	0	3.113e-09	8.50682	3.44649	22/42		TRUE	TRUE
01_2-10945	ELASQPDVDGFLVGGASLKPEFVDIINAK	P60174-1	HUMAN	249.995	0	4.54e-05	4.34294	2.6168	15/56		ELASQPDVDGFLVGGASLKPEFVDIINAK	P60174-1	HUMAN		249.995	0	5.804e-05	4.23627	2.6168	15/56		TRUE	TRUE
01_2-10946	IMRPTDVPDQGLLcDLLWSDPDKDVQGWGENDR	P62136	HUMAN	267.899	0	0.00241	2.61798	3.0808	22/128		IMRPTDVPDQGLLcDLLWSDPDKDVQGWGENDR	P62136	HUMAN		267.899	0	0.002382	2.62306	3.0808	22/128		TRUE	TRUE
01_2-10973	DmIDNLLSPDLIDGVLTR	P07093	HUMAN	743.608	0	4.685e-07	6.32929	2.35471	19/34		DmIDNLLSPDLIDGVLTR	P07093	HUMAN		743.608	0	4.301e-07	6.36643	2.35471	19/34		TRUE	TRUE
01_2-10975	DQGSRHDSEQDNSDNNTIFVQGLGENVTIESVADYFK	P35637-2	HUMAN	756.26	0	1.111e-07	6.95429	4.64525	29/144		DQGSRHDSEQDNSDNNTIFVQGLGENVTIESVADYFK	P35637-2	HUMAN		756.26	0	9.459e-08	7.02415	4.64525	29/144		TRUE	TRUE
01_2-10976	IPESGGDNSVFDIFELTGAAR	P07996	HUMAN	1074.68	0	5.18e-08	7.28567	3.90415	20/40		IPESGGDNSVFDIFELTGAAR	P07996	HUMAN		1074.68	0	3.612e-08	7.44225	3.90415	20/40		TRUE	TRUE
01_2-10978	AEGSDVANAVLDGADcIMLSGETAKGDYPLEAVR	P14618-2;P14618	HUMAN	512.017	0	1.059e-08	7.9751	2.99696	28/132		AEGSDVANAVLDGADcIMLSGETAKGDYPLEAVR	P14618-2;P14618	HUMAN		512.017	0	1.143e-08	7.94195	2.99696	28/132		TRUE	TRUE
01_2-10979	TQTDFNDMEDDDPQISYMISAWAR	O00410-2	HUMAN	907.328	0	7.671e-06	5.11515	2.53592	19/46		TQTDFNDMEDDDPQISYMISAWAR	O00410-2	HUMAN		907.328	0	7.845e-06	5.10541	2.53592	19/46		TRUE	TRUE
01_2-10980	TASIKPEVALLDTQDMENMSDDDGWEFVNLGDQQSFGIK	O00410-2	HUMAN	215.526	0	0.0008531	3.069	3.15235	20/152		TASIKPEVALLDTQDMENMSDDDGWEFVNLGDQQSFGIK	O00410-2	HUMAN		215.526	0	0.001115	2.95273	3.15235	20/152		TRUE	TRUE
01_2-10982	EEVVTVGNSVNEGLNQPTDDScFDPYTVSHYAVGDEWER	P02751;P02751-15;P02751-13	HUMAN	255.49	0	9.346e-06	5.02937	3.091	25/152		EEVVTVGNSVNEGLNQPTDDScFDPYTVSHYAVGDEWER	P02751;P02751-15;P02751-13	HUMAN		255.49	0	1.15e-05	4.9393	3.091	25/152		TRUE	TRUE
01_2-10992	NTEISFILGQEFDEVTADDR	P15090	HUMAN	2114.58	0	1.493e-09	8.82594	2.21224	25/38		NTEISFILGQEFDEVTADDR	P15090	HUMAN		2114.58	0	2.808e-09	8.5516	2.21224	25/38		TRUE	TRUE
01_2-10999	VQDDEVGDGTTSVTVLAAELLR	P78371-2	HUMAN	1807.07	0	1.238e-11	10.9073	4.18084	26/42		VQDDEVGDGTTSVTVLAAELLR	P78371-2	HUMAN		1807.07	0	1.393e-11	10.856	4.18084	26/42		TRUE	TRUE
01_2-11002	RKEAEGTEEGGEEEDDEEMDPQTIDSLIELSTK	O15240	HUMAN	281.152	0	0.005781	2.238	4.07734	25/128		RKEAEGTEEGGEEEDDEEMDPQTIDSLIELSTK	O15240	HUMAN		281.152	0	0.008203	2.08603	4.07734	25/128		TRUE	TRUE
01_2-11010	KLEGDSTDLSDQIAELQAQIAELK	P35579	HUMAN	1292.78	0	1.415e-08	7.84924	4.03916	21/46		KLEGDSTDLSDQIAELQAQIAELK	P35579	HUMAN		1292.78	0	4.174e-08	7.37945	4.03916	21/46		TRUE	TRUE
01_2-11013	cAPGFFGNPLVLGSScQPcDcSGNGDPNLLFSDcDPLTGAcR	O15230	HUMAN	410.882	0	1.042e-05	4.98213	3.47182	26/164		cAPGFFGNPLVLGSScQPcDcSGNGDPNLLFSDcDPLTGAcR	O15230	HUMAN		410.882	0	1.121e-05	4.95039	3.47182	26/164		TRUE	TRUE
01_2-11016	EAVFPFQPGSVAEVcITFDQANLTVK	P09382	HUMAN	318.966	0	1.122e-05	4.95001	2.24562	16/50		EAVFPFQPGSVAEVcITFDQANLTVK	P09382	HUMAN		318.966	0	1.521e-05	4.81787	2.24562	16/50		TRUE	TRUE
01_2-11030	AGFALDEGIANPTDAFTVFYSER	Q03154-3;C9JMV9	HUMAN	653.297	0	0.002096	2.67861	2.31806	19/44		AGFALDEGIANPTDAFTVFYSER	Q03154-3;C9JMV9	HUMAN		653.297	0	0.001922	2.71625	2.31806	19/44		TRUE	TRUE
01_2-11036	SQDAEVGDGTTSVTLLAAEFLK	Q99832	HUMAN	1519.96	0	9.661e-12	11.015	2.7177	25/42		SQDAEVGDGTTSVTLLAAEFLK	Q99832	HUMAN		1519.96	0	6.172e-12	11.2096	2.7177	25/42		TRUE	TRUE
01_2-11041	AEGSDVANAVLDGADcIMLSGETAKGDYPLEAVR	P14618-2;P14618	HUMAN	623.75	0	1.166e-07	6.9333	2.7915	30/132		AEGSDVANAVLDGADcIMLSGETAKGDYPLEAVR	P14618-2;P14618	HUMAN		623.75	0	8.52e-08	7.06956	2.7915	30/132		TRUE	TRUE
01_2-11042	TASIKPEVALLDTQDMENMSDDDGWEFVNLGDQQSFGIK	O00410-2	HUMAN	1124.72	0	2.368e-09	8.62562	4.59727	36/152		TASIKPEVALLDTQDMENMSDDDGWEFVNLGDQQSFGIK	O00410-2	HUMAN		1124.72	0	2.28e-09	8.64207	4.59727	36/152		TRUE	TRUE
01_2-11043	DQGSRHDSEQDNSDNNTIFVQGLGENVTIESVADYFK	P35637-2	HUMAN	884.038	0	9.638e-07	6.01601	3.3419	31/144		DQGSRHDSEQDNSDNNTIFVQGLGENVTIESVADYFK	P35637-2	HUMAN		884.038	0	8.437e-07	6.07381	3.3419	31/144		TRUE	TRUE
01_2-11048	DTGDEVVcScFVGYQLLSDGVScEDVNEcITGSHScR	B1AHL2;P23142	HUMAN	561.218	0	3.7e-08	7.4318	3.78575	27/144		DTGDEVVcScFVGYQLLSDGVScEDVNEcITGSHScR	B1AHL2;P23142	HUMAN		561.218	0	4.965e-08	7.30408	3.78575	27/144		TRUE	TRUE
01_2-11053	FYVPPTQEDGVDPVEAFAQNVLSK	Q08945	HUMAN	66.0628	0	0.001761	2.75424	2.25992	13/46		FYVPPTQEDGVDPVEAFAQNVLSK	Q08945	HUMAN		66.0628	0	0.002248	2.6482	2.25992	13/46		TRUE	TRUE
01_2-11055	NTEISFILGQEFDEVTADDR	P15090	HUMAN	1679.71	0	8.513e-10	9.06992	2.28795	24/38		NTEISFILGQEFDEVTADDR	P15090	HUMAN		1679.71	0	1.183e-09	8.92702	2.28795	24/38		TRUE	TRUE
01_2-11067	VQDDEVGDGTTSVTVLAAELLR	P78371-2	HUMAN	1246.87	0	1.273e-10	9.89517	3.98007	22/42		VQDDEVGDGTTSVTVLAAELLR	P78371-2	HUMAN		1246.87	0	7.994e-11	10.0972	3.98007	22/42		TRUE	TRUE
01_2-11079	EAVFPFQPGSVAEVcITFDQANLTVK	P09382	HUMAN	336.486	0	4.291e-05	4.36744	2.30254	17/50		EAVFPFQPGSVAEVcITFDQANLTVK	P09382	HUMAN		336.486	0	5.657e-05	4.24741	2.30254	17/50		TRUE	TRUE
01_2-11084	LEESLEYQQFVANVEEEEAWINEK	Q13813	HUMAN	357.95	0	0.01326	1.87746	2.36652	14/46		LEESLEYQQFVANVEEEEAWINEK	Q13813	HUMAN		357.95	0	0.01217	1.91471	2.36652	14/46		TRUE	TRUE
01_2-11086				0	0	0	0	0			DSAPAELVLSDGTLPAPELSAEPAILSPTPGALVQLR	Q2KJF1	BOVIN	*	300.52	0	0.00577	2.23882	2.35022	16/72		FALSE	FALSE
01_2-11087	WGDAGAEYVVESTGVFTTMEK	P04406	HUMAN	1189.29	0	1.41e-09	8.85078	3.72409	21/40		WGDAGAEYVVESTGVFTTMEK	P04406	HUMAN		1189.29	0	1.534e-09	8.81417	3.72409	21/40		TRUE	TRUE
01_2-11102	QFLQAAEAIDDIPFGITSNSDVFSK	P07237	HUMAN	383.255	0	2.404e-05	4.61907	2.15981	18/48		QFLQAAEAIDDIPFGITSNSDVFSK	P07237	HUMAN		383.255	0	1.825e-05	4.73874	2.15981	18/48		TRUE	TRUE
01_2-11112	AEGSDVANAVLDGADcIMLSGETAKGDYPLEAVR	P14618-2;P14618	HUMAN	601.39	0	8.919e-08	7.04968	2.3268	28/132		AEGSDVANAVLDGADcIMLSGETAKGDYPLEAVR	P14618-2;P14618	HUMAN		601.39	0	1.155e-07	6.93742	2.3268	28/132		TRUE	TRUE
01_2-11115	DTGDEVVcScFVGYQLLSDGVScEDVNEcITGSHScR	B1AHL2;P23142	HUMAN	700.106	0	1.527e-07	6.81616	2.90042	29/144		DTGDEVVcScFVGYQLLSDGVScEDVNEcITGSHScR	B1AHL2;P23142	HUMAN		700.106	0	1.735e-07	6.7607	2.90042	29/144		TRUE	TRUE
01_2-11122	NTEISFILGQEFDEVTADDR	P15090	HUMAN	1812.3	0	1.997e-10	9.69962	2.25431	24/38		NTEISFILGQEFDEVTADDR	P15090	HUMAN		1812.3	0	1.238e-10	9.90728	2.25431	24/38		TRUE	TRUE
01_2-11132				0	0	0	0	0			GWRALVDGQALWLLILAR	M0R1C3	HUMAN		451.026	0.007	0.1527	0.816161	3.01638	14/34		FALSE	FALSE
01_2-11135	LLDLITWELEPDGALDR	Q9UBP4	HUMAN	909.039	0	2.249e-06	5.64801	2.3456	21/32		LLDLITWELEPDGALDR	Q9UBP4	HUMAN		909.039	0	1.846e-06	5.73377	2.3456	21/32		TRUE	TRUE
01_2-11171	QFLQAAEAIDDIPFGITSNSDVFSK	P07237	HUMAN	416.621	0	3.761e-05	4.4247	2.73713	18/48		QFLQAAEAIDDIPFGITSNSDVFSK	P07237	HUMAN		416.621	0	4.951e-05	4.30531	2.73713	18/48		TRUE	TRUE
01_2-11183	LLQDSVDFSLADAINTEFK	P08670	HUMAN	1168.28	0	9.456e-08	7.02429	2.2319	20/36		LLQDSVDFSLADAINTEFK	P08670	HUMAN		1168.28	0	8.1e-08	7.09151	2.2319	20/36		TRUE	TRUE
01_2-11184	AEGSDVANAVLDGADcIMLSGETAKGDYPLEAVR	P14618-2;P14618	HUMAN	687.005	0	6.418e-07	6.1926	3.21975	31/132		AEGSDVANAVLDGADcIMLSGETAKGDYPLEAVR	P14618-2;P14618	HUMAN		687.005	0	6.802e-07	6.16736	3.21975	31/132		TRUE	TRUE
01_2-11190	NTEISFILGQEFDEVTADDR	P15090	HUMAN	1252.01	0	3.672e-09	8.4351	2.20385	20/38		NTEISFILGQEFDEVTADDR	P15090	HUMAN		1252.01	0	3.672e-09	8.4351	2.20385	20/38		TRUE	TRUE
01_2-11193	HDSEQDNSDNNTIFVQGLGENVTIESVADYFK	P35637-2	HUMAN	617.3	0	0.0001611	3.7929	2.15433	18/62		HDSEQDNSDNNTIFVQGLGENVTIESVADYFK	P35637-2	HUMAN		617.3	0	0.0001418	3.84832	2.15433	18/62		TRUE	TRUE
01_2-11204	FFETcDLDNDKYIALDEWAGcFGIK	P09486	HUMAN	816.572	0	3.955e-06	5.40285	2.29982	18/48		FFETcDLDNDKYIALDEWAGcFGIK	P09486	HUMAN		816.572	0	4.073e-06	5.39009	2.29982	18/48		TRUE	TRUE
01_2-11205	DTGDEVVcScFVGYQLLSDGVScEDVNEcITGSHScR	B1AHL2;P23142	HUMAN	408.853	0	3.34e-07	6.47625	2.32245	25/144		DTGDEVVcScFVGYQLLSDGVScEDVNEcITGSHScR	B1AHL2;P23142	HUMAN		408.853	0	3.154e-07	6.50114	2.32245	25/144		TRUE	TRUE
01_2-11209	HDSEQDNSDNNTIFVQGLGENVTIESVADYFK	P35637-2	HUMAN	1381.46	0	1.146e-11	10.9408	4.23544	34/124		HDSEQDNSDNNTIFVQGLGENVTIESVADYFK	P35637-2	HUMAN		1381.46	0	9.38e-12	11.0278	4.23544	34/124		TRUE	TRUE
01_2-11211	FFETcDLDNDKYIALDEWAGcFGIK	P09486	HUMAN	987.976	0	6.806e-09	8.16711	3.56398	28/96		FFETcDLDNDKYIALDEWAGcFGIK	P09486	HUMAN		987.976	0	9.641e-09	8.01588	3.56398	28/96		TRUE	TRUE
01_2-11235	EAEGTEEGGEEEDDEEMDPQTIDSLIELSTK	O15240	HUMAN	264.908	0	0.001053	2.97757	2.3635	15/60		EAEGTEEGGEEEDDEEMDPQTIDSLIELSTK	O15240	HUMAN		264.908	0	0.00112	2.95078	2.3635	15/60		TRUE	TRUE
01_2-11241	FYPEDVSEELIQDITQR	P26038	HUMAN	807.707	0	1.996e-07	6.69984	2.19241	19/32		FYPEDVSEELIQDITQR	P26038	HUMAN		807.707	0	2.3e-07	6.63827	2.19241	19/32		TRUE	TRUE
01_2-11259	HDSEQDNSDNNTIFVQGLGENVTIESVADYFK	P35637-2	HUMAN	994.375	0	3.352e-07	6.4747	2.67203	23/62		HDSEQDNSDNNTIFVQGLGENVTIESVADYFK	P35637-2	HUMAN		994.375	0	2.632e-07	6.57971	2.67203	23/62		TRUE	TRUE
01_2-11266	FFETcDLDNDKYIALDEWAGcFGIK	P09486	HUMAN	913.175	0	2.786e-06	5.55502	2.89074	20/48		FFETcDLDNDKYIALDEWAGcFGIK	P09486	HUMAN		913.175	0	2.775e-06	5.55674	2.89074	20/48		TRUE	TRUE
01_2-11273	HDSEQDNSDNNTIFVQGLGENVTIESVADYFK	P35637-2	HUMAN	1041.56	0	3.464e-12	11.4604	4.49429	34/124		HDSEQDNSDNNTIFVQGLGENVTIESVADYFK	P35637-2	HUMAN		1041.56	0	2.764e-12	11.5585	4.49429	34/124		TRUE	TRUE
01_2-11275	NTEISFILGQEFDEVTADDR	P15090	HUMAN	1760.98	0	1.515e-10	9.81959	2.1863	24/38		NTEISFILGQEFDEVTADDR	P15090	HUMAN		1760.98	0	2.755e-10	9.55988	2.1863	24/38		TRUE	TRUE
01_2-11279	EGILNDDIYcPPETAVLLASYAVQSK	P26038	HUMAN	240.53	0	0.000407	3.39041	2.3465	15/50		EGILNDDIYcPPETAVLLASYAVQSK	P26038	HUMAN		240.53	0	0.0003662	3.43628	2.3465	15/50		TRUE	TRUE
01_2-11284	WGDAGAEYVVESTGVFTTMEK	P04406	HUMAN	886.263	0	1.476e-08	7.83091	2.4866	17/40		WGDAGAEYVVESTGVFTTMEK	P04406	HUMAN		886.263	0	1.613e-08	7.79237	2.4866	17/40		TRUE	TRUE
01_2-11287	GAEVTVVPWDHALDSQEYEGLFLSNGPGDPASYPSVVSTLSR	F8VPD4	HUMAN	454.772	0	0.0002615	3.58253	2.4724	27/164		GAEVTVVPWDHALDSQEYEGLFLSNGPGDPASYPSVVSTLSR	F8VPD4	HUMAN		454.772	0	0.0003088	3.51032	2.4724	27/164		TRUE	TRUE
01_2-11288	LWTLSANDMEDDSMDLIDSDELLDPEDLKKPDPASLR	Q6FI81-3	HUMAN	267.713	0	0.0007399	3.13083	2.65744	22/144		LWTLSANDMEDDSMDLIDSDELLDPEDLKKPDPASLR	Q6FI81-3	HUMAN		267.713	0	0.0007872	3.10391	2.65744	22/144		TRUE	TRUE
01_2-11297	QFLQAAEAIDDIPFGITSNSDVFSK	P07237	HUMAN	49.2984	0.004	0.09694	1.0135	2.22848	8/48		QFLQAAEAIDDIPFGITSNSDVFSK	P07237	HUMAN		49.2984	0.004	0.09881	1.0052	2.22848	8/48		TRUE	TRUE
01_2-11307	FYPEDVSEELIQDITQR	P26038	HUMAN	859.96	0	1.09e-07	6.96257	3.08096	22/32		FYPEDVSEELIQDITQR	P26038	HUMAN		859.96	0	1.047e-07	6.98005	3.08096	22/32		TRUE	TRUE
01_2-11315	NVDMLSELVQEYDEPILK	Q99733	HUMAN	1398.49	0	4.104e-10	9.38679	2.10345	21/34		NVDMLSELVQEYDEPILK	Q99733	HUMAN		1398.49	0	3.878e-10	9.41139	2.10345	21/34		TRUE	TRUE
01_2-11323	KSDLFQDDLYPDTAGPEAALEAEEWFEGK	B4E3S0	HUMAN	966.484	0	8.18e-09	8.08725	3.70816	35/112		KSDLFQDDLYPDTAGPEAALEAEEWFEGK	B4E3S0	HUMAN		966.484	0	6.788e-09	8.16826	3.70816	35/112		TRUE	TRUE
01_2-11325	LTADDEAFLSANAGAILSQFEK	K7ES95	HUMAN	980.619	0	0.0003687	3.43333	2.20889	20/42		LTADDEAFLSANAGAILSQFEK	K7ES95	HUMAN		980.619	0	0.0004096	3.38764	2.20889	20/42		TRUE	TRUE
01_2-11331	DTGDEVVcScFVGYQLLSDGVScEDVNEcITGSHScR	B1AHL2;P23142	HUMAN	331.02	0	1.519e-06	5.81844	3.33128	24/144		DTGDEVVcScFVGYQLLSDGVScEDVNEcITGSHScR	B1AHL2;P23142	HUMAN		331.02	0	1.838e-06	5.73565	3.33128	24/144		TRUE	TRUE
01_2-11335	DSALNLFNDPMWNQQWYLQDTR	P29120-2	HUMAN	765.389	0	1.168e-05	4.93256	2.3906	19/42		DSALNLFNDPMWNQQWYLQDTR	P29120-2	HUMAN		765.389	0	1.545e-05	4.81107	2.3906	19/42		TRUE	TRUE
01_2-11339	NTEISFILGQEFDEVTADDR	P15090	HUMAN	1452.54	0	1.035e-08	7.98506	2.88773	22/38		NTEISFILGQEFDEVTADDR	P15090	HUMAN		1452.54	0	9.611e-09	8.01723	2.88773	22/38		TRUE	TRUE
01_2-11342	EGILNDDIYcPPETAVLLASYAVQSK	P26038	HUMAN	519.152	0	1.326e-07	6.87746	3.20154	21/50		EGILNDDIYcPPETAVLLASYAVQSK	P26038	HUMAN		519.152	0	1.792e-07	6.74666	3.20154	21/50		TRUE	TRUE
01_2-11344	GEFSGDDSLLDLDPEDTVFYVGGVPSNFK	Q16363-2	HUMAN	512.906	0	0.0002256	3.64666	2.49896	18/56		GEFSGDDSLLDLDPEDTVFYVGGVPSNFK	Q16363-2	HUMAN		512.906	0	0.0002686	3.57089	2.49896	18/56		TRUE	TRUE
01_2-11357	FcLEGMEESGSEGLDELIFAR	Q96KP4-2	HUMAN	315.66	0	1.007e-05	4.99697	2.96053	14/40		FcLEGMEESGSEGLDELIFAR	Q96KP4-2	HUMAN		315.66	0	1.075e-05	4.96859	2.96053	14/40		TRUE	TRUE
01_2-11361	EEVVTVGNSVNEGLNQPTDDScFDPYTVSHYAVGDEWER	P02751;P02751-15;P02751-13	HUMAN	243.408	0	2.129e-05	4.67182	2.70498	24/152		EEVVTVGNSVNEGLNQPTDDScFDPYTVSHYAVGDEWER	P02751;P02751-15;P02751-13	HUMAN		243.408	0	1.856e-05	4.73142	2.70498	24/152		TRUE	TRUE
01_2-11364	mLDGIVTDAIEASSIGFNPGHVDIYSASWGPNDDGK	P29120-2	HUMAN	1063.58	0	1.877e-08	7.72654	2.66271	39/140		mLDGIVTDAIEASSIGFNPGHVDIYSASWGPNDDGK	P29120-2	HUMAN		1063.58	0	1.947e-08	7.71063	2.66271	39/140		TRUE	TRUE
01_2-11370	FYPEDVSEELIQDITQR	P26038	HUMAN	1088.87	0	1.094e-09	8.96098	3.05783	24/32		FYPEDVSEELIQDITQR	P26038	HUMAN		1088.87	0	9.483e-10	9.02305	3.05783	24/32		TRUE	TRUE
01_2-11371	NDFQLIGIQDGYLSLLQDSGEVR	P63241	HUMAN	1048.3	0	7.101e-07	6.14868	2.56509	21/44		NDFQLIGIQDGYLSLLQDSGEVR	P63241	HUMAN		1048.3	0	1.273e-06	5.89517	2.56509	21/44		TRUE	TRUE
01_2-11395	DTGDEVVcScFVGYQLLSDGVScEDVNEcITGSHScR	B1AHL2;P23142	HUMAN	485.522	0	2.679e-06	5.57203	3.26487	26/144		DTGDEVVcScFVGYQLLSDGVScEDVNEcITGSHScR	B1AHL2;P23142	HUMAN		485.522	0	2.66e-06	5.57512	3.26487	26/144		TRUE	TRUE
01_2-11401	DGPLNMILDDGGDLTNLIHTK	P23526-2	HUMAN	760.95	0	1.807e-05	4.74304	2.19901	20/40		DGPLNMILDDGGDLTNLIHTK	P23526-2	HUMAN		760.95	0	1.591e-05	4.79833	2.19901	20/40		TRUE	TRUE
01_2-11405	EGILNDDIYcPPETAVLLASYAVQSK	P26038	HUMAN	249.462	0	0.0005234	3.28117	2.43499	15/50		EGILNDDIYcPPETAVLLASYAVQSK	P26038	HUMAN		249.462	0	0.000374	3.42713	2.43499	15/50		TRUE	TRUE
01_2-11427	mLDGIVTDAIEASSIGFNPGHVDIYSASWGPNDDGK	P29120-2	HUMAN	1305.55	0	4.243e-11	10.3723	3.81602	38/140		mLDGIVTDAIEASSIGFNPGHVDIYSASWGPNDDGK	P29120-2	HUMAN		1305.55	0	5.787e-11	10.2375	3.81602	38/140		TRUE	TRUE
01_2-11431	SIDNGIFVQLVQANSPASLVGLR	O00560-2;O00560	HUMAN	903.441	0	6.612e-08	7.17967	3.4939	19/44		SIDNGIFVQLVQANSPASLVGLR	O00560-2;O00560	HUMAN		903.441	0	7.146e-08	7.14594	3.4939	19/44		TRUE	TRUE
01_2-11433	NDFQLIGIQDGYLSLLQDSGEVR	P63241	HUMAN	1668.08	0	2.798e-11	10.5532	3.86	25/44		NDFQLIGIQDGYLSLLQDSGEVR	P63241	HUMAN		1668.08	0	3.747e-11	10.4263	3.86	25/44		TRUE	TRUE
01_2-11436	NTEISFILGQEFDEVTADDR	P15090	HUMAN	1267.37	0	2.422e-09	8.61583	2.51398	22/38		NTEISFILGQEFDEVTADDR	P15090	HUMAN		1267.37	0	3.606e-09	8.44297	2.51398	22/38		TRUE	TRUE
01_2-11450	FFETcDLDNDKYIALDEWAGcFGIK	P09486	HUMAN	621.234	0	2.453e-06	5.6103	3.5835	18/48		FFETcDLDNDKYIALDEWAGcFGIK	P09486	HUMAN		621.234	0	2.772e-06	5.55721	3.5835	18/48		TRUE	TRUE
01_2-11462	DTGDEVVcScFVGYQLLSDGVScEDVNEcITGSHScR	B1AHL2;P23142	HUMAN	628.013	0	1.8e-06	5.74473	3.67276	28/144		DTGDEVVcScFVGYQLLSDGVScEDVNEcITGSHScR	B1AHL2;P23142	HUMAN		628.013	0	1.917e-06	5.71738	3.67276	28/144		TRUE	TRUE
01_2-11482	FDNSLINQIENLNIQVEDIR	Q9Y4K0	HUMAN	1592.45	0	2.565e-11	10.5909	3.49942	21/38		FDNSLINQIENLNIQVEDIR	Q9Y4K0	HUMAN		1592.45	0	3.273e-11	10.4851	3.49942	21/38		TRUE	TRUE
01_2-11499	WKGFTDADNTWEPEENLDcPELIEAFLNSQK	Q13185	HUMAN	1202.43	0	1.349e-08	7.86999	3.10951	36/120		WKGFTDADNTWEPEENLDcPELIEAFLNSQK	Q13185	HUMAN		1202.43	0	1.8e-08	7.74473	3.10951	36/120		TRUE	TRUE
01_2-11503	NDFQLIGIQDGYLSLLQDSGEVR	P63241	HUMAN	1787.14	0	5.418e-10	9.26616	3.17371	25/44		NDFQLIGIQDGYLSLLQDSGEVR	P63241	HUMAN		1787.14	0	3.809e-10	9.41919	3.17371	25/44		TRUE	TRUE
01_2-11506	WKGFSDEDNTWEPEENLDcPDLIAEFLQSQK	C9JWS9	HUMAN	631.744	0	5.131e-05	4.2898	2.7894	27/120		WKGFSDEDNTWEPEENLDcPDLIAEFLQSQK	C9JWS9	HUMAN		631.744	0	6.268e-05	4.20287	2.7894	27/120		TRUE	TRUE
01_2-11515	FFETcDLDNDKYIALDEWAGcFGIK	P09486	HUMAN	714.135	0	2.663e-05	4.57463	2.60675	18/48		FFETcDLDNDKYIALDEWAGcFGIK	P09486	HUMAN		714.135	0	3.103e-05	4.50822	2.60675	18/48		TRUE	TRUE
01_2-11533	WKGFTDADNTWEPEENLDcPELIEAFLNSQK	Q13185	HUMAN	539.479	0.001	0.01853	1.73212	2.10159	18/60		WKGFTDADNTWEPEENLDcPELIEAFLNSQK	Q13185	HUMAN		539.479	0.001	0.02005	1.69789	2.10159	18/60		TRUE	TRUE
01_2-11534	ITDYPcSGMLGMVSGLISDSQITSSNQGDR	E9PEP6	HUMAN	705.465	0	7.196e-07	6.14291	2.49641	21/58		ITDYPcSGMLGMVSGLISDSQITSSNQGDR	E9PEP6	HUMAN		705.465	0	8.012e-07	6.09626	2.49641	21/58		TRUE	TRUE
01_2-11542	FTLSPEDQGPLDIEWLISPADNQK	P78310-3	HUMAN	744.749	0	4.955e-05	4.30496	2.12324	18/46		FTLSPEDQGPLDIEWLISPADNQK	P78310-3	HUMAN		744.749	0	5.742e-05	4.24094	2.12324	18/46		TRUE	TRUE
01_2-11555	GFTDADNTWEPEENLDcPELIEAFLNSQK	Q13185	HUMAN	375.682	0	0.0006262	3.20329	2.0663	15/56		GFTDADNTWEPEENLDcPELIEAFLNSQK	Q13185	HUMAN		375.682	0	0.0006788	3.16826	2.0663	15/56		TRUE	TRUE
01_2-11563	ITDYPcSGMLGMVSGLISDSQITSSNQGDR	E9PEP6	HUMAN	1286.53	0	1.97e-08	7.70553	3.40796	34/116		ITDYPcSGMLGMVSGLISDSQITSSNQGDR	E9PEP6	HUMAN		1286.53	0	1.728e-08	7.76246	3.40796	34/116		TRUE	TRUE
01_2-11564	DLQAIcGIScDELSSMVLELR	P07996	HUMAN	1891.23	0	1.593e-12	11.7978	3.09985	25/40		DLQAIcGIScDELSSMVLELR	P07996	HUMAN		1891.23	0	7.195e-12	11.143	3.09985	25/40		TRUE	TRUE
01_2-11567	GFTDADNTWEPEENLDcPELIEAFLNSQK	Q13185	HUMAN	1096.24	0	5.125e-08	7.29031	3.96786	30/112		GFTDADNTWEPEENLDcPELIEAFLNSQK	Q13185	HUMAN		1096.24	0	3.469e-08	7.4598	3.96786	30/112		TRUE	TRUE
01_2-11571	NDFQLIGIQDGYLSLLQDSGEVR	P63241	HUMAN	1173.07	0	5.278e-09	8.27753	3.64986	22/44		NDFQLIGIQDGYLSLLQDSGEVR	P63241	HUMAN		1173.07	0	6.498e-09	8.18722	3.64986	22/44		TRUE	TRUE
01_2-11585	EEVVTVGNSVNEGLNQPTDDScFDPYTVSHYAVGDEWER	P02751;P02751-15;P02751-13	HUMAN	364.305	0	1.839e-05	4.73542	3.47014	25/152		EEVVTVGNSVNEGLNQPTDDScFDPYTVSHYAVGDEWER	P02751;P02751-15;P02751-13	HUMAN		364.305	0	2.007e-05	4.69745	3.47014	25/152		TRUE	TRUE
01_2-11592	ELVDEEADEAYELLSQAESWQR	Q16363-2	HUMAN	1281.18	0	5.04e-09	8.29757	2.33738	22/42		ELVDEEADEAYELLSQAESWQR	Q16363-2	HUMAN		1281.18	0	9.386e-09	8.02752	2.33738	22/42		TRUE	TRUE
01_2-11596	IYDDDFFQNLDGVANALDNVDAR	P22314	HUMAN	831.238	0	8.048e-08	7.09431	2.45894	21/44		IYDDDFFQNLDGVANALDNVDAR	P22314	HUMAN		831.238	0	9.748e-08	7.01108	2.45894	21/44		TRUE	TRUE
01_2-11597	ITDYPcSGMLGMVSGLISDSQITSSNQGDR	E9PEP6	HUMAN	558.772	0	5.765e-07	6.2392	2.38783	20/58		ITDYPcSGMLGMVSGLISDSQITSSNQGDR	E9PEP6	HUMAN		558.772	0	8.316e-07	6.08009	2.38783	20/58		TRUE	TRUE
01_2-11601	LQELESLIANLGTGDEMVTDQAFEDR	P11047	HUMAN	1479.3	0	5.045e-09	8.29714	2.54057	25/50		LQELESLIANLGTGDEMVTDQAFEDR	P11047	HUMAN		1479.3	0	6.942e-09	8.15852	2.54057	25/50		TRUE	TRUE
01_2-11611	TAFDEAIAELDTLSEESYK	P63104	HUMAN	1497.46	0	2.358e-09	8.62746	2.79935	22/36		TAFDEAIAELDTLSEESYK	P63104	HUMAN		1497.46	0	1.47e-09	8.83268	2.79935	22/36		TRUE	TRUE
01_2-11615	GFTDADNTWEPEENLDcPELIEAFLNSQK	Q13185	HUMAN	372.098	0	2.374e-05	4.62452	2.42003	15/56		GFTDADNTWEPEENLDcPELIEAFLNSQK	Q13185	HUMAN		372.098	0	2.332e-05	4.63227	2.42003	15/56		TRUE	TRUE
01_2-11623	DASIVGFFDDSFSEAHSEFLK	G5EA52	HUMAN	1085.51	0	1.922e-08	7.71625	2.71171	19/40		DASIVGFFDDSFSEAHSEFLK	G5EA52	HUMAN		1085.51	0	1.7e-08	7.76955	2.71171	19/40		TRUE	TRUE
01_2-11630	NDVLDSLGISPDLLPEDFVR	Q9UBE0	HUMAN	785.75	0	5.843e-08	7.23336	2.68319	20/38		NDVLDSLGISPDLLPEDFVR	Q9UBE0	HUMAN		785.75	0	6.524e-08	7.18549	2.68319	20/38		TRUE	TRUE
01_2-11631	GFTDADNTWEPEENLDcPELIEAFLNSQK	Q13185	HUMAN	720.762	0	4.361e-08	7.36041	4.87504	27/112		GFTDADNTWEPEENLDcPELIEAFLNSQK	Q13185	HUMAN		720.762	0	5.267e-08	7.27844	4.87504	27/112		TRUE	TRUE
01_2-11641	NDFQLIGIQDGYLSLLQDSGEVR	P63241	HUMAN	1244.55	0	1.328e-08	7.8768	3.62311	22/44		NDFQLIGIQDGYLSLLQDSGEVR	P63241	HUMAN		1244.55	0	1.877e-08	7.72654	3.62311	22/44		TRUE	TRUE
01_2-11657	ELVDEEADEAYELLSQAESWQR	Q16363-2	HUMAN	1425.41	0	4.667e-09	8.33096	2.25627	23/42		ELVDEEADEAYELLSQAESWQR	Q16363-2	HUMAN		1425.41	0	5.269e-09	8.27827	2.25627	23/42		TRUE	TRUE
01_2-11658	IYDDDFFQNLDGVANALDNVDAR	P22314	HUMAN	1329.06	0	8.87e-11	10.0521	2.76254	23/44		IYDDDFFQNLDGVANALDNVDAR	P22314	HUMAN		1329.06	0	4.279e-11	10.3687	2.76254	23/44		TRUE	TRUE
01_2-11666	DTGDEVVcScFVGYQLLSDGVScEDVNEcITGSHScR	B1AHL2;P23142	HUMAN	589.888	0	2.41e-05	4.61798	2.63252	28/144		DTGDEVVcScFVGYQLLSDGVScEDVNEcITGSHScR	B1AHL2;P23142	HUMAN		589.888	0	2.618e-05	4.58203	2.63252	28/144		TRUE	TRUE
01_2-11672	TAFDEAIAELDTLSEESYK	P63104	HUMAN	1419.26	0	1.525e-08	7.81673	2.75564	21/36		TAFDEAIAELDTLSEESYK	P63104	HUMAN		1419.26	0	2.537e-08	7.59568	2.75564	21/36		TRUE	TRUE
01_2-11678	VPGDQTSTIIQELEPGVEYFIR	P24821-4	HUMAN	697.636	0	1.906e-07	6.71988	2.78924	20/42		VPGDQTSTIIQELEPGVEYFIR	P24821-4	HUMAN		697.636	0	2.852e-07	6.54485	2.78924	20/42		TRUE	TRUE
01_2-11681	DLEVVAATPTSLLISWDAPAVTVR	P02751;P02751-15;P02751-13	HUMAN	1359.53	0	1.253e-09	8.90205	3.20314	23/46		DLEVVAATPTSLLISWDAPAVTVR	P02751;P02751-15;P02751-13	HUMAN		1359.53	0	2.262e-09	8.64551	3.20314	23/46		TRUE	TRUE
01_2-11685	GVAALTSDPAVQAIVLDTASDVLDK	Q9Y490	HUMAN	691.374	0	1.396e-08	7.85511	3.02856	21/48		GVAALTSDPAVQAIVLDTASDVLDK	Q9Y490	HUMAN		691.374	0	7.738e-09	8.11137	3.02856	21/48		TRUE	TRUE
01_2-11686	EPPPEFEFIADPPSISAFDLDVVK	Q15459	HUMAN	230.818	0	0.0003504	3.45544	2.25731	15/46		EPPPEFEFIADPPSISAFDLDVVK	Q15459	HUMAN		230.818	0	0.0003537	3.45136	2.25731	15/46		TRUE	TRUE
01_2-11689	DASIVGFFDDSFSEAHSEFLK	G5EA52	HUMAN	620.243	0	1.656e-05	4.78094	2.57716	17/40		DASIVGFFDDSFSEAHSEFLK	G5EA52	HUMAN		620.243	0	1.722e-05	4.76397	2.57716	17/40		TRUE	TRUE
01_2-11690	FIDDMEDVLcPDPQIVcPDLPcQTDAPWPGGEPPVTFLR	P12110-2	HUMAN	262.075	0	0.0003304	3.48096	2.64441	24/152		FIDDMEDVLcPDPQIVcPDLPcQTDAPWPGGEPPVTFLR	P12110-2	HUMAN		262.075	0	0.0003753	3.42562	2.64441	24/152		TRUE	TRUE
01_2-11697	FFQSFSDALIDEDPQAALEELTK	Q9Y2Z0-2	HUMAN	1040.49	0	1.477e-07	6.83062	2.95908	22/44		FFQSFSDALIDEDPQAALEELTK	Q9Y2Z0-2	HUMAN		1040.49	0	1.509e-07	6.82131	2.95908	22/44		TRUE	TRUE
01_2-11709	NDFQLIGIQDGYLSLLQDSGEVR	P63241	HUMAN	1044.47	0	5.204e-08	7.28366	2.99688	23/44		NDFQLIGIQDGYLSLLQDSGEVR	P63241	HUMAN		1044.47	0	8.831e-08	7.05399	2.99688	23/44		TRUE	TRUE
01_2-11723	SSLLDDLLTESEDMAQR	B4DGC9	HUMAN	788.423	0	3.089e-06	5.51018	2.35268	19/32		SSLLDDLLTESEDMAQR	B4DGC9	HUMAN		788.423	0	3.596e-06	5.44418	2.35268	19/32		TRUE	TRUE
01_2-11732	VLLSIcSLLcDPNPDDPLVPEIAR	D6RFM0	HUMAN	459.762	0	0.0003432	3.46445	2.30872	18/46		VLLSIcSLLcDPNPDDPLVPEIAR	D6RFM0	HUMAN		459.762	0	0.000319	3.49621	2.30872	18/46		TRUE	TRUE
01_2-11741	DAFDRNPELQNLLLDDFFK	B4DQJ8	HUMAN	527.268	0	0.003481	2.4583	2.36212	18/36		DAFDRNPELQNLLLDDFFK	B4DQJ8	HUMAN		527.268	0	0.003655	2.43711	2.36212	18/36		TRUE	TRUE
01_2-11750	ELDLSNNcLGDAGILQLVESVR	P13489	HUMAN	1414.67	0	5.188e-08	7.285	2.58785	21/42		ELDLSNNcLGDAGILQLVESVR	P13489	HUMAN		1414.67	0	1.021e-07	6.99097	2.58785	21/42		TRUE	TRUE
01_2-11769	NDFQLIGIQDGYLSLLQDSGEVR	P63241	HUMAN	698.309	0	1.292e-06	5.88874	2.58801	19/44		NDFQLIGIQDGYLSLLQDSGEVR	P63241	HUMAN		698.309	0	1.936e-06	5.71309	2.58801	19/44		TRUE	TRUE
01_2-11791	DLEVVAATPTSLLISWDAPAVTVR	P02751;P02751-15;P02751-13	HUMAN	1126.78	0	5.24e-08	7.28067	3.43183	21/46		DLEVVAATPTSLLISWDAPAVTVR	P02751;P02751-15;P02751-13	HUMAN		1126.78	0	5.325e-08	7.27368	3.43183	21/46		TRUE	TRUE
01_2-11833	NDFQLIGIQDGYLSLLQDSGEVR	P63241	HUMAN	477.668	0	4.217e-06	5.375	2.6181	18/44		NDFQLIGIQDGYLSLLQDSGEVR	P63241	HUMAN		477.668	0	4.114e-06	5.38574	2.6181	18/44		TRUE	TRUE
01_2-11837	LQELESLIANLGTGDEMVTDQAFEDR	P11047	HUMAN	314.461	0	0.001761	2.75424	2.28311	15/50		LQELESLIANLGTGDEMVTDQAFEDR	P11047	HUMAN		314.461	0	0.001761	2.75424	2.28311	15/50		TRUE	TRUE
01_2-11843	LGEVSVESENYVQAVEEFQScLNLQEQYLEAHDR	P49321-2	HUMAN	435.015	0	3.703e-07	6.43145	3.05583	23/132		LGEVSVESENYVQAVEEFQScLNLQEQYLEAHDR	P49321-2	HUMAN		435.015	0	3.404e-07	6.46801	3.05583	23/132		TRUE	TRUE
01_2-11846	DKcPccYGPLEcPVFPTELAFALDTSEGVNQDTFGR	P12111-2	HUMAN	1523.27	0	6.027e-12	11.2199	3.89525	39/140		DKcPccYGPLEcPVFPTELAFALDTSEGVNQDTFGR	P12111-2	HUMAN		1523.27	0	5.407e-12	11.267	3.89525	39/140		TRUE	TRUE
01_2-11870	EEVVTVGNSVNEGLNQPTDDScFDPYTVSHYAVGDEWER	P02751;P02751-15;P02751-13	HUMAN	199.468	0	0.0005616	3.25057	3.32181	21/152		EEVVTVGNSVNEGLNQPTDDScFDPYTVSHYAVGDEWER	P02751;P02751-15;P02751-13	HUMAN		199.468	0	0.0006729	3.17205	3.32181	21/152		TRUE	TRUE
01_2-11877	EVTSDSGSIVVSGLTPGVEYVYTIQVLR	P02751;P02751-15;P02751-13	HUMAN	356.661	0	0.0005904	3.22885	3.20407	17/54		EVTSDSGSIVVSGLTPGVEYVYTIQVLR	P02751;P02751-15;P02751-13	HUMAN		356.661	0	0.0006168	3.20986	3.20407	17/54		TRUE	TRUE
01_2-11886	DIEQVPQQPTYVQALFDFDPQEDGELGFR	P62993-2	HUMAN	291.786	0	0.0005965	3.22439	2.59464	17/56		DIEQVPQQPTYVQALFDFDPQEDGELGFR	P62993-2	HUMAN		291.786	0	0.0007181	3.14382	2.59464	17/56		TRUE	TRUE
01_2-11889	MLDGIVTDAIEASSIGFNPGHVDIYSASWGPNDDGK	P29120-2	HUMAN	1108.78	0	3.808e-10	9.4193	2.81973	36/140		MLDGIVTDAIEASSIGFNPGHVDIYSASWGPNDDGK	P29120-2	HUMAN		1108.78	0	4.151e-10	9.38185	2.81973	36/140		TRUE	TRUE
01_2-11891	NTEISFILGQEFDEVTADDR	P15090	HUMAN	524.932	0	9.612e-05	4.01719	2.19785	16/38		NTEISFILGQEFDEVTADDR	P15090	HUMAN		524.932	0	0.0001272	3.89551	2.19785	16/38		TRUE	TRUE
01_2-11896	NDFQLIGIQDGYLSLLQDSGEVR	P63241	HUMAN	1152.91	0	3.997e-07	6.39827	2.85256	22/44		NDFQLIGIQDGYLSLLQDSGEVR	P63241	HUMAN		1152.91	0	3.975e-07	6.40066	2.85256	22/44		TRUE	TRUE
01_2-11910	DKcPccYGPLEcPVFPTELAFALDTSEGVNQDTFGR	P12111-2	HUMAN	1285.52	0	1.603e-06	5.79507	3.74542	33/140		DKcPccYGPLEcPVFPTELAFALDTSEGVNQDTFGR	P12111-2	HUMAN		1285.52	0	1.262e-06	5.89894	3.74542	33/140		TRUE	TRUE
01_2-11913	EFEELIDSNHDGIVTAEELESYMDPMNEYNALNEAK	Q9BRK5	HUMAN	291.683	0	0.0001171	3.93144	2.71332	20/140		EFEELIDSNHDGIVTAEELESYMDPMNEYNALNEAK	Q9BRK5	HUMAN		291.683	0	8.876e-05	4.05178	2.71332	20/140		TRUE	TRUE
01_2-11940	EEVVTVGNSVNEGLNQPTDDScFDPYTVSHYAVGDEWER	P02751;P02751-15;P02751-13	HUMAN	194.991	0	0.0001356	3.86774	2.30947	21/152		EEVVTVGNSVNEGLNQPTDDScFDPYTVSHYAVGDEWER	P02751;P02751-15;P02751-13	HUMAN		194.991	0	0.0001332	3.8755	2.30947	21/152		TRUE	TRUE
01_2-11952	MLDGIVTDAIEASSIGFNPGHVDIYSASWGPNDDGK	P29120-2	HUMAN	1141.13	0	4.596e-11	10.3376	3.7278	39/140		MLDGIVTDAIEASSIGFNPGHVDIYSASWGPNDDGK	P29120-2	HUMAN		1141.13	0	7.681e-11	10.1146	3.7278	39/140		TRUE	TRUE
01_2-11956	NTEISFILGQEFDEVTADDR	P15090	HUMAN	1427.63	0	4.591e-08	7.33809	2.41012	22/38		NTEISFILGQEFDEVTADDR	P15090	HUMAN		1427.63	0	6.709e-08	7.17334	2.41012	22/38		TRUE	TRUE
01_2-11966	DFVMNLVNSLDIGNDNIR	P12111-2	HUMAN	686.782	0	5.983e-07	6.22308	2.38518	17/34		DFVMNLVNSLDIGNDNIR	P12111-2	HUMAN		686.782	0	4.069e-07	6.39051	2.38518	17/34		TRUE	TRUE
01_2-11968	NDFQLIGIQDGYLSLLQDSGEVR	P63241	HUMAN	1213.82	0	1.803e-07	6.744	2.84478	22/44		NDFQLIGIQDGYLSLLQDSGEVR	P63241	HUMAN		1213.82	0	1.732e-07	6.76145	2.84478	22/44		TRUE	TRUE
01_2-11969	cPMIPcYISSPDEcLWMDWVTEK	P16035	HUMAN	548.328	0	8.71e-05	4.05998	2.56466	16/44		cPMIPcYISSPDEcLWMDWVTEK	P16035	HUMAN		548.328	0	7.302e-05	4.13656	2.56466	16/44		TRUE	TRUE
01_2-11979	DTGDEVVcScFVGYQLLSDGVScEDVNEcITGSHScR	B1AHL2;P23142	HUMAN	338.116	0	9.526e-08	7.02109	3.75305	25/144		DTGDEVVcScFVGYQLLSDGVScEDVNEcITGSHScR	B1AHL2;P23142	HUMAN		338.116	0	9.95e-08	7.00218	3.75305	25/144		TRUE	TRUE
01_2-11984	DKcPccYGPLEcPVFPTELAFALDTSEGVNQDTFGR	P12111-2	HUMAN	906.963	0	3.448e-05	4.46243	3.25801	31/140		DKcPccYGPLEcPVFPTELAFALDTSEGVNQDTFGR	P12111-2	HUMAN		906.963	0	3.715e-05	4.43004	3.25801	31/140		TRUE	TRUE
01_2-11993	DLADELALVDVIEDKLK	P00338-4	HUMAN	1432.92	0	6.691e-08	7.17451	2.93746	20/32		DLADELALVDVIEDKLK	P00338-4	HUMAN		1432.92	0	1.114e-07	6.95311	2.93746	20/32		TRUE	TRUE
01_2-12004	EcEDVMDWINDKEAIVTSEELGQDLEHVEVLQK	Q13813	HUMAN	415.789	0	2.567e-06	5.59057	2.75444	23/128		EcEDVMDWINDKEAIVTSEELGQDLEHVEVLQK	Q13813	HUMAN		415.789	0	4.424e-06	5.35418	2.75444	23/128		TRUE	TRUE
01_2-12015	MLDGIVTDAIEASSIGFNPGHVDIYSASWGPNDDGK	P29120-2	HUMAN	1026.21	0	3.181e-10	9.49744	3.24067	39/140		MLDGIVTDAIEASSIGFNPGHVDIYSASWGPNDDGK	P29120-2	HUMAN		1026.21	0	6.061e-10	9.21746	3.24067	39/140		TRUE	TRUE
01_2-12017	AFADAMEVIPSTLAENAGLNPISTVTELR	B7Z9L0	HUMAN	901.111	0	2.448e-06	5.61119	2.99889	21/56		AFADAMEVIPSTLAENAGLNPISTVTELR	B7Z9L0	HUMAN		901.111	0	3.135e-06	5.50376	2.99889	21/56		TRUE	TRUE
01_2-12018	ALINADELASDVAGAEALLDR	Q13813	HUMAN	1941.06	0	8.552e-11	10.0679	2.64216	25/40		ALINADELASDVAGAEALLDR	Q13813	HUMAN		1941.06	0	9.068e-11	10.0425	2.64216	25/40		TRUE	TRUE
01_2-12031	NDFQLIGIQDGYLSLLQDSGEVR	P63241	HUMAN	1053.77	0	1.704e-08	7.76853	3.26443	21/44		NDFQLIGIQDGYLSLLQDSGEVR	P63241	HUMAN		1053.77	0	2.884e-08	7.54	3.26443	21/44		TRUE	TRUE
01_2-12036	EVTSDSGSIVVSGLTPGVEYVYTIQVLR	P02751;P02751-15;P02751-13	HUMAN	480.025	0	0.0002282	3.64168	3.12097	19/54		EVTSDSGSIVVSGLTPGVEYVYTIQVLR	P02751;P02751-15;P02751-13	HUMAN		480.025	0	0.0002175	3.66254	3.12097	19/54		TRUE	TRUE
01_2-12056	DLADELALVDVIEDKLK	P00338-4	HUMAN	1642.26	0	1.133e-08	7.94577	3.22259	21/32		DLADELALVDVIEDKLK	P00338-4	HUMAN		1642.26	0	3.075e-08	7.51215	3.22259	21/32		TRUE	TRUE
01_2-12058	DKPSGDTAAVFEEGGDVDDLLDMI	P13010	HUMAN	565.012	0	2.023e-06	5.694	2.40237	17/46		DKPSGDTAAVFEEGGDVDDLLDMI	P13010	HUMAN		565.012	0	2.321e-06	5.63432	2.40237	17/46		TRUE	TRUE
01_2-12060	DTGDEVVcScFVGYQLLSDGVScEDVNEcITGSHScR	B1AHL2;P23142	HUMAN	285.491	0	1.614e-06	5.7921	2.80996	24/144		DTGDEVVcScFVGYQLLSDGVScEDVNEcITGSHScR	B1AHL2;P23142	HUMAN		285.491	0	2.634e-06	5.57938	2.80996	24/144		TRUE	TRUE
01_2-12078	MLDGIVTDAIEASSIGFNPGHVDIYSASWGPNDDGK	P29120-2	HUMAN	930.588	0	2.697e-08	7.56912	3.13145	36/140		MLDGIVTDAIEASSIGFNPGHVDIYSASWGPNDDGK	P29120-2	HUMAN		930.588	0	3.924e-08	7.40627	3.13145	36/140		TRUE	TRUE
01_2-12082	AFADAMEVIPSTLAENAGLNPISTVTELR	B7Z9L0	HUMAN	538.371	0	4.544e-05	4.34256	2.22822	17/56		AFADAMEVIPSTLAENAGLNPISTVTELR	B7Z9L0	HUMAN		538.371	0	5.585e-05	4.25298	2.22822	17/56		TRUE	TRUE
01_2-12091	NDFQLIGIQDGYLSLLQDSGEVR	P63241	HUMAN	967.833	0	6.478e-08	7.18856	2.81464	20/44		NDFQLIGIQDGYLSLLQDSGEVR	P63241	HUMAN		967.833	0	8.164e-08	7.0881	2.81464	20/44		TRUE	TRUE
01_2-12099	EGSLQVGNEAPVTGSSPLGATQLDTDGALWLGGLPELPVGPALPK	O00468-6	HUMAN	647.713	0	9.66e-10	9.01502	3.41532	38/176		EGSLQVGNEAPVTGSSPLGATQLDTDGALWLGGLPELPVGPALPK	O00468-6	HUMAN		647.713	0	1.603e-09	8.79507	3.41532	38/176		TRUE	TRUE
01_2-12101	EVTSDSGSIVVSGLTPGVEYVYTIQVLR	P02751;P02751-15;P02751-13	HUMAN	236.578	0	0.0008478	3.07171	2.94769	13/54		EVTSDSGSIVVSGLTPGVEYVYTIQVLR	P02751;P02751-15;P02751-13	HUMAN		236.578	0	0.000993	3.00305	2.94769	13/54		TRUE	TRUE
01_2-12128	DTGDEVVcScFVGYQLLSDGVScEDVNEcITGSHScR	B1AHL2;P23142	HUMAN	191.243	0	0.000842	3.07469	2.31129	22/144		DTGDEVVcScFVGYQLLSDGVScEDVNEcITGSHScR	B1AHL2;P23142	HUMAN		191.243	0	0.0007769	3.10963	2.31129	22/144		TRUE	TRUE
01_2-12141	DKcPccYGPLEcPVFPTELAFALDTSEGVNQDTFGR	P12111-2	HUMAN	523.294	0	1.245e-05	4.90483	3.11181	26/140		DKcPccYGPLEcPVFPTELAFALDTSEGVNQDTFGR	P12111-2	HUMAN		523.294	0	1.278e-05	4.89347	3.11181	26/140		TRUE	TRUE
01_2-12144	MLDGIVTDAIEASSIGFNPGHVDIYSASWGPNDDGK	P29120-2	HUMAN	946.645	0	5.332e-08	7.27311	2.51254	34/140		MLDGIVTDAIEASSIGFNPGHVDIYSASWGPNDDGK	P29120-2	HUMAN		946.645	0	7.773e-08	7.10941	2.51254	34/140		TRUE	TRUE
01_2-12147	SYPGSQLDILIDQGKDDQFLLDGQLLPDNFIAAcTEK	P10768	HUMAN	325.779	0	3.095e-05	4.50934	2.94978	26/144		SYPGSQLDILIDQGKDDQFLLDGQLLPDNFIAAcTEK	P10768	HUMAN		325.779	0	4.612e-05	4.33611	2.94978	26/144		TRUE	TRUE
01_2-12157	EGEDAVIVcDVVSSLPPTIIWK	P13591-6	HUMAN	323.405	0	0.00293	2.53313	2.54014	15/42		EGEDAVIVcDVVSSLPPTIIWK	P13591-6	HUMAN		323.405	0	0.002481	2.60537	2.54014	15/42		TRUE	TRUE
01_2-12165	GVEIEGPLSTETNWDIAHMISGFE	P28070	HUMAN	246.727	0	0.007289	2.13733	2.08167	13/46		GVEIEGPLSTETNWDIAHMISGFE	P28070	HUMAN		246.727	0	0.005559	2.255	2.08167	13/46		TRUE	TRUE
01_2-12166	NDFQLIGIQDGYLSLLQDSGEVR	P63241	HUMAN	1008.02	0	2.379e-08	7.62361	2.80439	20/44		NDFQLIGIQDGYLSLLQDSGEVR	P63241	HUMAN		1008.02	0	1.358e-08	7.8671	2.80439	20/44		TRUE	TRUE
01_2-12172	EVTSDSGSIVVSGLTPGVEYVYTIQVLR	P02751;P02751-15;P02751-13	HUMAN	278.66	0	0.0001586	3.7997	3.6719	15/54		EVTSDSGSIVVSGLTPGVEYVYTIQVLR	P02751;P02751-15;P02751-13	HUMAN		278.66	0	0.0002798	3.55315	3.6719	15/54		TRUE	TRUE
01_2-12173	IPDPSTWNLNPDASYVYYcANETVHGVEFDFIPDVK	Q9Y617	HUMAN	470.97	0	3.286e-05	4.48333	3.71313	28/140		IPDPSTWNLNPDASYVYYcANETVHGVEFDFIPDVK	Q9Y617	HUMAN		470.97	0	3.892e-05	4.40983	3.71313	28/140		TRUE	TRUE
01_2-12178	FFPEDVSEELIQEITQR	P35241	HUMAN	860.846	0	1.028e-09	8.98801	2.18936	21/32		FFPEDVSEELIQEITQR	P35241	HUMAN		860.846	0	6.403e-10	9.19362	2.18936	21/32		TRUE	TRUE
01_2-12185	ALEQQVEEMKTQLEELEDELQATEDAK	P35579	HUMAN	757.68	0	1.649e-05	4.78278	3.69899	26/104		ALEQQVEEMKTQLEELEDELQATEDAK	P35579	HUMAN		757.68	0	2.54e-05	4.59517	3.69899	26/104		TRUE	TRUE
01_2-12189	NDFQLIGIQDGYLSLLQDSGEVREDLRLPEGDLGK	P63241	HUMAN	464.635	0	1.902e-05	4.72079	3.03019	28/136		NDFQLIGIQDGYLSLLQDSGEVREDLRLPEGDLGK	P63241	HUMAN		464.635	0	2.044e-05	4.68952	3.03019	28/136		TRUE	TRUE
01_2-12190	DMIDNLLSPDLIDGVLTR	P07093	HUMAN	725.997	0	4.555e-06	5.34151	2.87013	18/34		DMIDNLLSPDLIDGVLTR	P07093	HUMAN		725.997	0	4.075e-06	5.38987	2.87013	18/34		TRUE	TRUE
01_2-12194	DFSWSPGGNIIAFWVPEDK	P55884	HUMAN	368.319	0	0.0005568	3.2543	2.55514	13/36		DFSWSPGGNIIAFWVPEDK	P55884	HUMAN		368.319	0	0.000619	3.20831	2.55514	13/36		TRUE	TRUE
01_2-12204	ALEQQVEEMKTQLEELEDELQATEDAK	P35579	HUMAN	679.907	0	0.0003602	3.44346	2.98001	18/52		ALEQQVEEMKTQLEELEDELQATEDAK	P35579	HUMAN		679.907	0	0.0004634	3.33404	2.98001	18/52		TRUE	TRUE
01_2-12205	DTcSYVNVEDVSGAISHLSLGEIPAMAQPFVSSEER	P46976-2	HUMAN	201.545	0	0.0002736	3.56288	2.37251	26/140		DTcSYVNVEDVSGAISHLSLGEIPAMAQPFVSSEER	P46976-2	HUMAN		201.545	0	0.0002009	3.69702	2.37251	26/140		TRUE	TRUE
01_2-12215	SGTIFDNFLITNDEAYAEEFGNETWGVTK	P27797	HUMAN	58.1447	0	0.01311	1.8824	2.37977	14/112		SGTIFDNFLITNDEAYAEEFGNETWGVTK	P27797	HUMAN		58.1447	0	0.01256	1.90101	2.37977	14/112		TRUE	TRUE
01_2-12224	EGEDAVIVcDVVSSLPPTIIWK	P13591-6	HUMAN	297.545	0	9.302e-05	4.03142	2.30142	15/42		EGEDAVIVcDVVSSLPPTIIWK	P13591-6	HUMAN		297.545	0	8.666e-05	4.06218	2.30142	15/42		TRUE	TRUE
01_2-12238	IPDPSTWNLNPDASYVYYcANETVHGVEFDFIPDVK	Q9Y617	HUMAN	411.981	0	1.038e-07	6.9838	3.24475	27/140		IPDPSTWNLNPDASYVYYcANETVHGVEFDFIPDVK	Q9Y617	HUMAN		411.981	0	1.302e-07	6.88539	3.24475	27/140		TRUE	TRUE
01_2-12248	FFPEDVSEELIQEITQR	P35241	HUMAN	916.633	0	3.622e-07	6.44105	3.49106	21/32		FFPEDVSEELIQEITQR	P35241	HUMAN		916.633	0	5.787e-07	6.23755	3.49106	21/32		TRUE	TRUE
01_2-12250	NDFQLIGIQDGYLSLLQDSGEVR	P63241	HUMAN	830.44	0	1.358e-06	5.8671	2.99149	19/44		NDFQLIGIQDGYLSLLQDSGEVR	P63241	HUMAN		830.44	0	1.778e-06	5.75007	2.99149	19/44		TRUE	TRUE
01_2-12252	DMIDNLLSPDLIDGVLTR	P07093	HUMAN	763.142	0	4e-10	9.39794	3.76406	19/34		DMIDNLLSPDLIDGVLTR	P07093	HUMAN		763.142	0	6.121e-10	9.21318	3.76406	19/34		TRUE	TRUE
01_2-12262	DTGDEVVcScFVGYQLLSDGVScEDVNEcITGSHScR	B1AHL2;P23142	HUMAN	378.17	0	2.783e-06	5.55549	3.07189	26/144		DTGDEVVcScFVGYQLLSDGVScEDVNEcITGSHScR	B1AHL2;P23142	HUMAN		378.17	0	3.02e-06	5.51999	3.07189	26/144		TRUE	TRUE
01_2-12264	LQDFNVGDYIEAVLDR	P11216	HUMAN	883.653	0	1.011e-07	6.99525	3.18152	18/30		LQDFNVGDYIEAVLDR	P11216	HUMAN		883.653	0	1.359e-07	6.86678	3.18152	18/30		TRUE	TRUE
01_2-12270	EVTSDSGSIVVSGLTPGVEYVYTIQVLR	P02751;P02751-15;P02751-13	HUMAN	147.867	0	7.639e-05	4.11696	3.14297	11/54		EVTSDSGSIVVSGLTPGVEYVYTIQVLR	P02751;P02751-15;P02751-13	HUMAN		147.867	0	9.388e-05	4.02743	3.14297	11/54		TRUE	TRUE
01_2-12281	SGTIFDNFLITNDEAYAEEFGNETWGVTK	P27797	HUMAN	1016.65	0	5.882e-08	7.23047	3.1905	32/112		SGTIFDNFLITNDEAYAEEFGNETWGVTK	P27797	HUMAN		1016.65	0	2.994e-08	7.52375	3.1905	32/112		TRUE	TRUE
01_2-12288	NTEISFILGQEFDEVTADDR	P15090	HUMAN	1805.09	0	3.278e-10	9.48439	2.85924	23/38		NTEISFILGQEFDEVTADDR	P15090	HUMAN		1805.09	0	4.018e-10	9.39599	2.85924	23/38		TRUE	TRUE
01_2-12303	IPDPSTWNLNPDASYVYYcANETVHGVEFDFIPDVK	Q9Y617	HUMAN	318.088	0	0.0004899	3.30989	4.05688	24/140		IPDPSTWNLNPDASYVYYcANETVHGVEFDFIPDVK	Q9Y617	HUMAN		318.088	0	0.0004811	3.31776	4.05688	24/140		TRUE	TRUE
01_2-12309	FFPEDVSEELIQEITQR	P35241	HUMAN	543.256	0	0.0001175	3.92996	2.12322	16/32		FFPEDVSEELIQEITQR	P35241	HUMAN		543.256	0	0.0001038	3.9838	2.12322	16/32		TRUE	TRUE
01_2-12315	YGTISPEEGVSYLENLDEMIALQTK	Q8WXD2	HUMAN	684.834	0	2.016e-06	5.69551	2.03447	21/48		YGTISPEEGVSYLENLDEMIALQTK	Q8WXD2	HUMAN		684.834	0	2.442e-06	5.61225	2.03447	21/48		TRUE	TRUE
01_2-12318	QVQTSGGLWTEcIAQLSPEQQAAIQELLNSA	O00410-2	HUMAN	463.82	0	0.0004942	3.3061	3.02009	25/120		QVQTSGGLWTEcIAQLSPEQQAAIQELLNSA	O00410-2	HUMAN		463.82	0	0.0004563	3.34075	3.02009	25/120		TRUE	TRUE
01_2-12319	QVQTSGGLWTEcIAQLSPEQQAAIQELLNSA	O00410-2	HUMAN	296.362	0.001	0.02091	1.67965	2.05285	16/60		QVQTSGGLWTEcIAQLSPEQQAAIQELLNSA	O00410-2	HUMAN		296.362	0.001	0.02784	1.55533	2.05285	16/60		TRUE	TRUE
01_2-12325	DTGDEVVcScFVGYQLLSDGVScEDVNEcITGSHScR	B1AHL2;P23142	HUMAN	383.055	0	1.553e-05	4.80883	3.24301	24/144		DTGDEVVcScFVGYQLLSDGVScEDVNEcITGSHScR	B1AHL2;P23142	HUMAN		383.055	0	1.664e-05	4.77885	3.24301	24/144		TRUE	TRUE
01_2-12331	WGDAGAEYVVESTGVFTTMEK	P04406	HUMAN	486.511	0	7.121e-05	4.14746	2.33167	14/40		WGDAGAEYVVESTGVFTTMEK	P04406	HUMAN		486.511	0	7.453e-05	4.12767	2.33167	14/40		TRUE	TRUE
01_2-12337	DIEQYYSTQIDEMPMNVADLI	P38919	HUMAN	589.517	0	0.003736	2.42759	2.0234	16/40		DIEQYYSTQIDEMPMNVADLI	P38919	HUMAN		589.517	0	0.002576	2.58905	2.0234	16/40		TRUE	TRUE
01_2-12338	YGTISPEEGVSYLENLDEMIALQTK	Q8WXD2	HUMAN	591.973	0	0.0001804	3.74376	3.3852	25/96		YGTISPEEGVSYLENLDEMIALQTK	Q8WXD2	HUMAN		591.973	0	0.0002006	3.69767	3.3852	25/96		TRUE	TRUE
01_2-12339	NDFQLIGIQDGYLSLLQDSGEVR	P63241	HUMAN	590.45	0	9.603e-06	5.01759	3.4938	16/44		NDFQLIGIQDGYLSLLQDSGEVR	P63241	HUMAN		590.45	0	1.035e-05	4.98506	3.4938	16/44		TRUE	TRUE
01_2-12353	SGETEDTFIADLVVGLcTGQIK	P09104;P06733;P13929-3	HUMAN	773.586	0	4.928e-06	5.30733	2.98476	20/42		SGETEDTFIADLVVGLcTGQIK	P09104;P06733;P13929-3	HUMAN		773.586	0	3.606e-06	5.44297	2.98476	20/42		TRUE	TRUE
01_2-12372	FFPEDVSEELIQEITQR	P35241	HUMAN	992.018	0	1.925e-07	6.71557	2.52827	20/32		FFPEDVSEELIQEITQR	P35241	HUMAN		992.018	0	2.647e-07	6.57725	2.52827	20/32		TRUE	TRUE
[truncated: 31,699 more rows]
