# Supplementary material for: Use of Composite Protein Database including Search Result Sequences for Mass Spectrometric Analysis of Cell Secretome
Source: PLoS One. 2015 Mar 30;10(3):e0121692. doi: 10.1371/journal.pone.0121692 (PMC4378925; doi:10.1371/journal.pone.0121692)
Supplement: S4 Table — (XLSX) [file pone.0121692.s006.xlsx]

## Sheet: S4 Table
S4 Table. Bovine proteins identified from SILAC-labeled HCT-116 secretome in HBDB versus HFDB searches
Accession	Gene name	Description	Organism	HBDB						HFDB
				# Unique pep	# Peptides	#PSM	Labeled?	Included in FBS DB		# Unique pep	# Peptides	#PSM	Labeled?	Included in FBS DB
A1XEA6	MYL6	Smooth muscle and non-muscle myosin alkali light chain peptide 6 (Fragment)	BOVIN	1	1	2	1	0
A5PKI3	FAM3C	Protein FAM3C	BOVIN	1	2	6	1	0
A6QPP9	PF4	PF4 protein	BOVIN	1	1	28	0	1		1	1	33	0	1
A7E350	PLG	PLG protein	BOVIN	1	1	1	1	0
B0JYQ0	ALB	ALB protein	BOVIN	1	7	17	0	1		1	8	20	0	1
E1B726	PLG	Plasminogen	BOVIN							1	1	1	0	1
E1B8N0		Uncharacterized protein	BOVIN	1	1	1	1	0
E1B975		Uncharacterized protein	BOVIN	1	1	2	1	0
E1BGN3	LOC531990	Histone H3	BOVIN	1	1	1	1	0
F1MPL4	LOC101905864	Uncharacterized protein	BOVIN	1	1	2	1	0
F1MSZ6	SERPINC1	Antithrombin-III	BOVIN	1	1	1	0	1		1	1	1	0	1
F1N5M2	GC	Vitamin D-binding protein	BOVIN	1	1	1	0	1		1	1	1	0	1
G3N2V5	HSP90AB1	Heat shock protein HSP 90-beta	BOVIN	1	2	5	1	0
G3N3V2		Uncharacterized protein (Fragment)	BOVIN	1	1	1	1	0
G3X6N3	TF	Serotransferrin	BOVIN	2	2	2	0	1		2	2	2	0	1
G3X6T8		Uncharacterized protein (Fragment)	BOVIN	1	1	1	1	0
G3X7A5	C3	Complement C3	BOVIN	1	1	1	0	1		1	1	1	0	1
G3X807		Histone H4 (Fragment)	BOVIN	2	2	2	1	0
P02769	ALB	Serum albumin	BOVIN	3	9	21	0	1		3	10	24	0	1
P12763	AHSG	Alpha-2-HS-glycoprotein	BOVIN	2	2	20	0	1		2	2	20	0	1
P13696	PEBP1	Phosphatidylethanolamine-binding protein 1	BOVIN	1	1	1	1	0
Q0P569	NUCB1	Nucleobindin-1	BOVIN	2	2	2	1	0
Q17QL7	KRT15	KRT15 protein	BOVIN	1	1	1	1	0
Q2NKZ4	TKTL2	Transketolase-like protein 2	BOVIN	1	1	1	1	0
Q2VYC3		Eukaryotic translation elongation factor 1 beta 2	BOVIN	1	1	1	1	0
Q3ZBS7	VTN	Uncharacterized protein	BOVIN	1	1	1	0	1		1	1	1	0	1
Q58D62	FETUB	Fetuin-B	BOVIN	2	2	3	0	1		2	2	3	0	1
Q58DL4	CSE1L	CSE1 chromosome segregation 1-like protein isoform a	BOVIN	1	1	1	1	0
Q5E9B1	LDHB	L-lactate dehydrogenase B chain	BOVIN	1	2	2	1	0
Q862N7		Similar to basic transcription factor 3a (BTF3) (Fragment)	BOVIN	1	1	2	1	0
Q862P3		Similar to cyclophilin B (Fragment)	BOVIN	1	1	3	1	0
